# Supplementary material for: Effects of water, sanitation, handwashing, and nutritional interventions on telomere length among children in a cluster-randomized controlled trial in rural Bangladesh
Source: eLife. 2017 Oct 5;6:e29365. doi: 10.7554/eLife.29365 (PMC5675593; doi:10.7554/eLife.29365)
Supplement: Figure 1—source data 1. [file elife-29365-fig1-data1.zip › Figure 1-source data 1/BD-EE-consort.csv]

miss1_ee	miss1reason_ee	svy	baseline_origin	dataid	childno	tr	midline_origin	endline_origin	clusterid	block	maintrial_origin
1	Not lost	2		00101	1	Nutrition + WSH	1		1	1	1
	Not lost	3		00101	1	Nutrition + WSH		1	1	1	1
1	Not lost	1	1	00101	1	Nutrition + WSH			1	1	1
	Not lost	3		00102	1	Nutrition + WSH		1	1	1	1
1	Not lost	1	1	00102	1	Nutrition + WSH			1	1	1
1	Not lost	2		00102	1	Nutrition + WSH	1		1	1	1
1	Not lost	2		00103	1	Nutrition + WSH	1		1	1	1
	Not lost	3		00103	1	Nutrition + WSH		1	1	1	1
	Not lost	3		00104	1	Nutrition + WSH		1	1	1	1
1	Not lost	2		00104	1	Nutrition + WSH	1		1	1	1
1	Not lost	1	1	00104	1	Nutrition + WSH			1	1	1
1	Not lost	1	1	00105	1	Nutrition + WSH			1	1	1
1	Not lost	2		00105	1	Nutrition + WSH	1		1	1	1
	Not lost	3		00105	1	Nutrition + WSH		1	1	1	1
	Not lost	3		00106	1	Nutrition + WSH		1	1	1	1
1	Not lost	2		00106	1	Nutrition + WSH	1		1	1	1
	Not lost	3		00107	1	Nutrition + WSH		1	1	1	1
1	Not lost	2		00107	1	Nutrition + WSH	1		1	1	1
1	Not lost	1	1	00107	1	Nutrition + WSH			1	1	1
1	Not lost	2		00108	1	Nutrition + WSH	1		1	1	1
	Not lost	3		00108	1	Nutrition + WSH		1	1	1	1
1	Not lost	1	1	00108	1	Nutrition + WSH			1	1	1
	Not lost	3		00202	1	Nutrition		1	2	1	1
1	Not lost	2		00202	1	Nutrition	1		2	1	1
1	Not lost	1	1	00202	1	Nutrition			2	1	1
	Not lost	3		00203	1	Nutrition		1	2	1	1
1	Not lost	1	1	00203	1	Nutrition			2	1	1
1	Not lost	2		00203	1	Nutrition	1		2	1	1
1	Not lost	1	1	00204	1	Nutrition			2	1	1
1	Not lost	2		00204	1	Nutrition	1		2	1	1
	Not lost	3		00204	1	Nutrition		1	2	1	1
	Not lost	3		00205	1	Nutrition		1	2	1	1
1	Not lost	1	1	00205	1	Nutrition			2	1	1
1	Not lost	2		00205	1	Nutrition	1		2	1	1
1	Not lost	2		00206	1	Nutrition	1		2	1	1
1	Not lost	1	1	00206	1	Nutrition			2	1	1
	Not lost	3		00206	1	Nutrition		1	2	1	1
1	Not lost	2		00207	1	Nutrition	1		2	1	1
	Not lost	3		00207	1	Nutrition		1	2	1	1
1	Not lost	1	1	00207	1	Nutrition			2	1	1
	Not lost	3		00208	1	Nutrition		1	2	1	1
	Not lost	3		00301	1	WSH		1	3	1	1
1	Not lost	1	1	00301	1	WSH			3	1	1
1	Not lost	2		00301	1	WSH	1		3	1	1
1	Not lost	2		00302	1	WSH	1		3	1	1
1	Not lost	1	1	00302	1	WSH			3	1	1
	Not lost	3		00302	1	WSH		1	3	1	1
	Not lost	3		00304	1	WSH		1	3	1	1
1	Not lost	2		00304	1	WSH	1		3	1	1
1	Not lost	2		00305	1	WSH	1		3	1	1
	Not lost	3		00305	1	WSH		1	3	1	1
1	Not lost	1	1	00305	1	WSH			3	1	1
1	Not lost	2		00306	1	WSH	1		3	1	1
1	Not lost	1	1	00306	1	WSH			3	1	1
	Not lost	3		00306	1	WSH		1	3	1	1
	Not lost	3		00307	1	WSH		1	3	1	1
1	Not lost	2		00307	1	WSH	1		3	1	1
1	Not lost	1	1	00307	1	WSH			3	1	1
1	Not lost	2		00308	1	WSH	1		3	1	1
	Not lost	3		00308	1	WSH		1	3	1	1
	Not lost	3		00601	1	Control		1	6	1	1
1	Not lost	1	1	00601	1	Control			6	1	1
1	Not lost	2		00601	1	Control	1		6	1	1
1	Not lost	2		00602	1	Control	1		6	1	1
1	Not lost	1	1	00602	1	Control			6	1	1
	Not lost	3		00603	1	Control		1	6	1	1
1	Not lost	2		00604	1	Control	1		6	1	1
1	Not lost	2		00605	1	Control	1		6	1	1
	Not lost	3		00605	1	Control		1	6	1	1
1	Not lost	2		00606	1	Control	1		6	1	1
	Not lost	3		00606	1	Control		1	6	1	1
1	Not lost	2		00607	1	Control	1		6	1	1
1	Not lost	2		00608	1	Control	1		6	1	1
1	Not lost	1	1	00801	1	Control			8	1	1
1	Not lost	1	1	00802	1	Control			8	1	1
	Not lost	3		00802	1	Control		1	8	1	1
1	Not lost	2		00802	1	Control	1		8	1	1
	Not lost	3		00803	1	Control		1	8	1	1
1	Not lost	2		00803	1	Control	1		8	1	1
1	Not lost	1	1	00803	1	Control			8	1	1
1	Not lost	1	1	00804	1	Control			8	1	1
1	Not lost	2		00804	1	Control	1		8	1	1
	Not lost	3		00804	1	Control		1	8	1	1
1	Not lost	1	1	00805	1	Control			8	1	1
1	Not lost	2		00805	1	Control	1		8	1	1
	Not lost	3		00805	1	Control		1	8	1	1
1	Not lost	2		00806	1	Control	1		8	1	1
1	Not lost	1	1	00806	1	Control			8	1	1
1	Not lost	2		00807	1	Control	1		8	1	1
1	Not lost	1	1	00807	1	Control			8	1	1
1	Not lost	2		00808	1	Control	1		8	1	1
1	Not lost	1	1	00808	1	Control			8	1	1
	Not lost	3		00808	1	Control		1	8	1	1
1	Not lost	1	1	01001	1	Control			10	2	1
1	Not lost	1	1	01002	1	Control			10	2	1
	Not lost	3		01002	1	Control		1	10	2	1
1	Not lost	2		01002	1	Control	1		10	2	1
	Not lost	3		01003	1	Control		1	10	2	1
1	Not lost	2		01003	1	Control	1		10	2	1
1	Not lost	1	1	01003	1	Control			10	2	1
1	Not lost	2		01004	1	Control	1		10	2	1
	Not lost	3		01004	1	Control		1	10	2	1
1	Not lost	1	1	01004	1	Control			10	2	1
1	Not lost	1	1	01005	1	Control			10	2	1
1	Not lost	2		01005	1	Control	1		10	2	1
	Not lost	3		01006	1	Control		1	10	2	1
1	Not lost	2		01006	1	Control	1		10	2	1
1	Not lost	1	1	01006	1	Control			10	2	1
1	Not lost	2		01007	1	Control	1		10	2	1
	Not lost	3		01007	1	Control		1	10	2	1
1	Not lost	1	1	01007	1	Control			10	2	1
1	Not lost	1	1	01008	1	Control			10	2	1
1	Not lost	2		01008	1	Control	1		10	2	1
1	Not lost	1	1	01101	1	Nutrition + WSH			11	2	1
1	Not lost	2		01101	1	Nutrition + WSH	1		11	2	1
	Not lost	3		01101	1	Nutrition + WSH		1	11	2	1
1	Not lost	1	1	01103	1	Nutrition + WSH			11	2	1
1	Not lost	2		01103	1	Nutrition + WSH	1		11	2	1
	Not lost	3		01103	1	Nutrition + WSH		1	11	2	1
1	Not lost	2		01104	1	Nutrition + WSH	1		11	2	1
	Not lost	3		01104	1	Nutrition + WSH		1	11	2	1
1	Not lost	1	1	01104	1	Nutrition + WSH			11	2	1
	Not lost	3		01106	1	Nutrition + WSH		1	11	2	1
1	Not lost	2		01106	1	Nutrition + WSH	1		11	2	1
1	Not lost	1	1	01106	1	Nutrition + WSH			11	2	1
1	Not lost	2		01107	1	Nutrition + WSH	1		11	2	1
	Not lost	3		01107	1	Nutrition + WSH		1	11	2	1
1	Not lost	2		01108	1	Nutrition + WSH	1		11	2	1
	Not lost	3		01108	1	Nutrition + WSH		1	11	2	1
	Not lost	3		01301	1	WSH		1	13	2	1
1	Not lost	1	1	01301	1	WSH			13	2	1
1	Not lost	2		01303	1	WSH	1		13	2	1
1	Not lost	1	1	01303	1	WSH			13	2	1
	Not lost	3		01303	1	WSH		1	13	2	1
1	Not lost	1	1	01304	1	WSH			13	2	1
	Not lost	3		01304	1	WSH		1	13	2	1
1	Not lost	2		01304	1	WSH	1		13	2	1
1	Not lost	2		01305	1	WSH	1		13	2	1
1	Not lost	1	1	01305	1	WSH			13	2	1
	Not lost	3		01305	1	WSH		1	13	2	1
1	Not lost	1	1	01306	1	WSH			13	2	1
1	Not lost	2		01306	1	WSH	1		13	2	1
	Not lost	3		01306	1	WSH		1	13	2	1
	Not lost	3		01307	1	WSH		1	13	2	1
1	Not lost	1	1	01307	1	WSH			13	2	1
1	Not lost	2		01307	1	WSH	1		13	2	1
1	Not lost	1	1	01308	1	WSH			13	2	1
1	Not lost	2		01308	1	WSH	1		13	2	1
	Not lost	3		01308	1	WSH		1	13	2	1
	Not lost	3		01501	1	Control		1	15	2	1
1	Not lost	2		01501	1	Control	1		15	2	1
1	Not lost	1	1	01501	1	Control			15	2	1
	Not lost	3		01502	1	Control		1	15	2	1
1	Not lost	1	1	01502	1	Control			15	2	1
1	Not lost	2		01502	1	Control	1		15	2	1
	Not lost	3		01503	1	Control		1	15	2	1
1	Not lost	1	1	01503	1	Control			15	2	1
1	Not lost	2		01503	1	Control	1		15	2	1
	Not lost	3		01505	1	Control		1	15	2	1
1	Not lost	1	1	01505	1	Control			15	2	1
1	Not lost	2		01505	1	Control	1		15	2	1
	Not lost	3		01506	1	Control		1	15	2	1
1	Not lost	1	1	01506	1	Control			15	2	1
1	Not lost	2		01506	1	Control	1		15	2	1
1	Not lost	1	1	01507	1	Control			15	2	1
1	Not lost	2		01507	1	Control	1		15	2	1
	Not lost	3		01507	1	Control		1	15	2	1
1	Not lost	2		01508	1	Control	1		15	2	1
	Not lost	3		01508	1	Control		1	15	2	1
1	Not lost	1	1	01508	1	Control			15	2	1
	Not lost	3		01601	1	Nutrition		1	16	2	1
1	Not lost	1	1	01601	1	Nutrition			16	2	1
1	Not lost	2		01601	1	Nutrition	1		16	2	1
	Not lost	3		01602	1	Nutrition		1	16	2	1
1	Not lost	1	1	01602	1	Nutrition			16	2	1
1	Not lost	2		01602	1	Nutrition	1		16	2	1
	Not lost	3		01604	1	Nutrition		1	16	2	1
1	Not lost	2		01604	1	Nutrition	1		16	2	1
1	Not lost	1	1	01604	1	Nutrition			16	2	1
	Not lost	3		01605	1	Nutrition		1	16	2	1
1	Not lost	1	1	01605	1	Nutrition			16	2	1
1	Not lost	2		01605	1	Nutrition	1		16	2	1
1	Not lost	2		01606	1	Nutrition	1		16	2	1
1	Not lost	1	1	01606	1	Nutrition			16	2	1
	Not lost	3		01606	1	Nutrition		1	16	2	1
	Not lost	3		01607	1	Nutrition		1	16	2	1
1	Not lost	1	1	01607	1	Nutrition			16	2	1
1	Not lost	2		01607	1	Nutrition	1		16	2	1
1	Not lost	1	1	01701	1	Nutrition + WSH			17	3	1
	Not lost	3		01701	1	Nutrition + WSH		1	17	3	1
1	Not lost	2		01701	1	Nutrition + WSH	1		17	3	1
1	Not lost	1	1	01702	1	Nutrition + WSH			17	3	1
1	Not lost	2		01702	1	Nutrition + WSH	1		17	3	1
	Not lost	3		01702	1	Nutrition + WSH		1	17	3	1
1	Not lost	1	1	01703	1	Nutrition + WSH			17	3	1
1	Not lost	2		01703	1	Nutrition + WSH	1		17	3	1
	Not lost	3		01703	1	Nutrition + WSH		1	17	3	1
1	Not lost	2		01705	1	Nutrition + WSH	1		17	3	1
	Not lost	3		01705	1	Nutrition + WSH		1	17	3	1
1	Not lost	1	1	01705	1	Nutrition + WSH			17	3	1
	Not lost	3		01706	1	Nutrition + WSH		1	17	3	1
1	Not lost	2		01706	1	Nutrition + WSH	1		17	3	1
	Not lost	3		01707	1	Nutrition + WSH		1	17	3	1
1	Not lost	2		01707	1	Nutrition + WSH	1		17	3	1
1	Not lost	1	1	01707	1	Nutrition + WSH			17	3	1
1	Not lost	1	1	01801	1	Control			18	3	1
	Not lost	3		01801	1	Control		1	18	3	1
1	Not lost	2		01801	1	Control	1		18	3	1
1	Not lost	1	1	01803	1	Control			18	3	1
1	Not lost	2		01803	1	Control	1		18	3	1
	Not lost	3		01803	1	Control		1	18	3	1
	Not lost	3		01804	1	Control		1	18	3	1
1	Not lost	2		01804	1	Control	1		18	3	1
1	Not lost	1	1	01804	1	Control			18	3	1
1	Not lost	1	1	01805	1	Control			18	3	1
1	Not lost	2		01805	1	Control	1		18	3	1
	Not lost	3		01805	1	Control		1	18	3	1
	Not lost	3		01806	1	Control		1	18	3	1
1	Not lost	2		01806	1	Control	1		18	3	1
	Not lost	3		01807	1	Control		1	18	3	1
	Not lost	3		01901	1	WSH		1	19	3	1
1	Not lost	1	1	01901	1	WSH			19	3	1
1	Not lost	2		01901	1	WSH	1		19	3	1
1	Not lost	1	1	01902	1	WSH			19	3	1
1	Not lost	2		01902	1	WSH	1		19	3	1
	Not lost	3		01902	1	WSH		1	19	3	1
	Not lost	3		01903	1	WSH		1	19	3	1
1	Not lost	2		01903	1	WSH	1		19	3	1
1	Not lost	1	1	01903	1	WSH			19	3	1
	Not lost	3		01905	1	WSH		1	19	3	1
1	Not lost	2		01905	1	WSH	1		19	3	1
1	Not lost	1	1	01905	1	WSH			19	3	1
1	Not lost	1	1	01906	1	WSH			19	3	1
1	Not lost	2		01906	1	WSH	1		19	3	1
1	Not lost	2		01907	1	WSH	1		19	3	1
1	Not lost	1	1	01907	1	WSH			19	3	1
1	Not lost	1	1	01908	1	WSH			19	3	1
1	Not lost	2		01908	1	WSH	1		19	3	1
	Not lost	3		01908	1	WSH		1	19	3	1
1	Not lost	2		02301	1	Control	1		23	3	1
	Not lost	3		02301	1	Control		1	23	3	1
1	Not lost	1	1	02301	1	Control			23	3	1
1	Not lost	2		02302	1	Control	1		23	3	1
1	Not lost	1	1	02302	1	Control			23	3	1
	Not lost	3		02302	1	Control		1	23	3	1
1	Not lost	2		02303	1	Control	1		23	3	1
1	Not lost	1	1	02303	1	Control			23	3	1
	Not lost	3		02303	1	Control		1	23	3	1
1	Not lost	1	1	02304	1	Control			23	3	1
1	Not lost	2		02304	1	Control	1		23	3	1
	Not lost	3		02304	1	Control		1	23	3	1
1	Not lost	1	1	02305	1	Control			23	3	1
	Not lost	3		02305	1	Control		1	23	3	1
1	Not lost	2		02305	1	Control	1		23	3	1
	Not lost	3		02306	1	Control		1	23	3	1
1	Not lost	2		02306	1	Control	1		23	3	1
1	Not lost	1	1	02306	1	Control			23	3	1
1	Not lost	2		02307	1	Control	1		23	3	1
1	Not lost	1	1	02307	1	Control			23	3	1
	Not lost	3		02308	1	Control		1	23	3	1
1	Not lost	1	1	02308	1	Control			23	3	1
1	Not lost	1	1	02401	2	Nutrition			24
1	Not lost	1	1	02401	1	Nutrition			24	3	1
1	Not lost	2		02401	1	Nutrition	1		24	3	1
	Not lost	3		02401	2	Nutrition		1	24
1	Not lost	2		02401	2	Nutrition	1		24
	Not lost	3		02401	1	Nutrition		1	24	3	1
1	Not lost	2		02403	1	Nutrition	1		24	3	1
1	Not lost	1	1	02403	1	Nutrition			24	3	1
	Not lost	3		02403	1	Nutrition		1	24	3	1
1	Not lost	2		02404	1	Nutrition	1		24	3	1
	Not lost	3		02404	1	Nutrition		1	24	3	1
1	Not lost	1	1	02404	1	Nutrition			24	3	1
1	Not lost	2		02405	1	Nutrition	1		24	3	1
	Not lost	3		02405	1	Nutrition		1	24	3	1
1	Not lost	1	1	02405	1	Nutrition			24	3	1
1	Not lost	1	1	02406	1	Nutrition			24	3	1
1	Not lost	1	1	02406	2	Nutrition			24
	Not lost	3		02406	1	Nutrition		1	24	3	1
	Not lost	3		02406	2	Nutrition		1	24
1	Not lost	2		02406	1	Nutrition	1		24	3	1
1	Not lost	2		02406	2	Nutrition	1		24
	Not lost	3		02407	1	Nutrition		1	24	3	1
1	Not lost	1	1	02407	1	Nutrition			24	3	1
1	Not lost	2		02407	1	Nutrition	1		24	3	1
1	Not lost	2		02801	1	Control	1		28	4	1
	Not lost	3		02801	1	Control		1	28	4	1
1	Not lost	1	1	02801	1	Control			28	4	1
1	Not lost	1	1	02802	1	Control			28	4	1
1	Not lost	2		02802	1	Control	1		28	4	1
1	Not lost	2		02803	1	Control	1		28	4	1
1	Not lost	2		02804	1	Control	1		28	4	1
	Not lost	3		02804	1	Control		1	28	4	1
1	Not lost	1	1	02804	1	Control			28	4	1
1	Not lost	2		02806	1	Control	1		28	4	1
	Not lost	3		02806	1	Control		1	28	4	1
	Not lost	3		02807	1	Control		1	28	4	1
1	Not lost	2		02807	1	Control	1		28	4	1
1	Not lost	1	1	02807	1	Control			28	4	1
1	Not lost	2		02808	1	Control	1		28	4	1
1	Not lost	1	1	02808	1	Control			28	4	1
	Not lost	3		02808	1	Control		1	28	4	1
	Not lost	3		02901	1	WSH		1	29	4	1
1	Not lost	2		02901	1	WSH	1		29	4	1
1	Not lost	1	1	02902	1	WSH			29	4	1
	Not lost	3		02903	1	WSH		1	29	4	1
1	Not lost	2		02903	1	WSH	1		29	4	1
1	Not lost	1	1	02903	1	WSH			29	4	1
1	Not lost	1	1	02904	1	WSH			29	4	1
1	Not lost	2		02904	1	WSH	1		29	4	1
1	Not lost	1	1	02905	1	WSH			29	4	1
	Not lost	3		02905	1	WSH		1	29	4	1
1	Not lost	2		02905	1	WSH	1		29	4	1
1	Not lost	1	1	02907	1	WSH			29	4	1
	Not lost	3		02907	1	WSH		1	29	4	1
1	Not lost	2		02907	1	WSH	1		29	4	1
	Not lost	3		02908	1	WSH		1	29	4	1
	Not lost	3		03001	1	Control		1	30	4	1
1	Not lost	2		03001	1	Control	1		30	4	1
1	Not lost	1	1	03001	1	Control			30	4	1
1	Not lost	2		03002	1	Control	1		30	4	1
1	Not lost	1	1	03002	1	Control			30	4	1
	Not lost	3		03003	1	Control		1	30	4	1
1	Not lost	2		03003	1	Control	1		30	4	1
1	Not lost	2		03005	1	Control	1		30	4	1
	Not lost	3		03005	1	Control		1	30	4	1
1	Not lost	1	1	03006	1	Control			30	4	1
	Not lost	3		03006	1	Control		1	30	4	1
	Not lost	3		03007	1	Control		1	30	4	1
1	Not lost	2		03007	1	Control	1		30	4	1
	Not lost	3		03008	1	Control		1	30	4	1
1	Not lost	2		03008	1	Control	1		30	4	1
1	Not lost	1	1	03008	1	Control			30	4	1
1	Not lost	2		03103	1	Nutrition + WSH	1		31	4	1
1	Not lost	1	1	03103	1	Nutrition + WSH			31	4	1
	Not lost	3		03103	1	Nutrition + WSH		1	31	4	1
1	Not lost	1	1	03104	1	Nutrition + WSH			31	4	1
1	Not lost	2		03104	1	Nutrition + WSH	1		31	4	1
	Not lost	3		03104	1	Nutrition + WSH		1	31	4	1
1	Not lost	2		03105	1	Nutrition + WSH	1		31	4	1
1	Not lost	1	1	03105	1	Nutrition + WSH			31	4	1
	Not lost	3		03105	1	Nutrition + WSH		1	31	4	1
1	Not lost	1	1	03106	1	Nutrition + WSH			31	4	1
	Not lost	3		03106	1	Nutrition + WSH		1	31	4	1
1	Not lost	2		03106	1	Nutrition + WSH	1		31	4	1
1	Not lost	2		03107	1	Nutrition + WSH	1		31	4	1
	Not lost	3		03107	1	Nutrition + WSH		1	31	4	1
	Not lost	3		03108	1	Nutrition + WSH		1	31	4	1
1	Not lost	2		03108	1	Nutrition + WSH	1		31	4	1
1	Not lost	2		03201	1	Nutrition	1		32	4	1
1	Not lost	1	1	03201	1	Nutrition			32	4	1
	Not lost	3		03201	1	Nutrition		1	32	4	1
1	Not lost	2		03202	1	Nutrition	1		32	4	1
1	Not lost	1	1	03202	1	Nutrition			32	4	1
	Not lost	3		03202	1	Nutrition		1	32	4	1
1	Not lost	2		03203	1	Nutrition	1		32	4	1
	Not lost	3		03203	1	Nutrition		1	32	4	1
	Not lost	3		03204	1	Nutrition		1	32	4	1
1	Not lost	2		03204	1	Nutrition	1		32	4	1
	Not lost	3		03205	1	Nutrition		1	32	4	1
1	Not lost	2		03205	1	Nutrition	1		32	4	1
1	Not lost	1	1	03205	1	Nutrition			32	4	1
1	Not lost	2		03206	1	Nutrition	1		32	4	1
1	Not lost	1	1	03206	1	Nutrition			32	4	1
	Not lost	3		03206	1	Nutrition		1	32	4	1
	Not lost	3		03208	1	Nutrition		1	32	4	1
1	Not lost	2		03208	1	Nutrition	1		32	4	1
1	Not lost	2		03301	1	Control	1		33	5	1
	Not lost	3		03301	1	Control		1	33	5	1
1	Not lost	2		03302	1	Control	1		33	5	1
	Not lost	3		03302	1	Control		1	33	5	1
1	Not lost	2		03303	1	Control	1		33	5	1
1	Not lost	2		03304	1	Control	1		33	5	1
1	Not lost	1	1	03305	1	Control			33	5	1
1	Not lost	1	1	03306	1	Control			33	5	1
	Not lost	3		03308	1	Control		1	33	5	1
	Not lost	3		03701	1	Nutrition		1	37	5	1
1	Not lost	2		03701	1	Nutrition	1		37	5	1
1	Not lost	1	1	03701	1	Nutrition			37	5	1
1	Not lost	1	1	03702	1	Nutrition			37	5	1
1	Not lost	2		03702	1	Nutrition	1		37	5	1
	Not lost	3		03702	1	Nutrition		1	37	5	1
	Not lost	3		03706	1	Nutrition		1	37	5	1
1	Not lost	2		03706	1	Nutrition	1		37	5	1
1	Not lost	1	1	03706	1	Nutrition			37	5	1
1	Not lost	1	1	03707	1	Nutrition			37	5	1
	Not lost	3		03707	1	Nutrition		1	37	5	1
1	Not lost	2		03707	1	Nutrition	1		37	5	1
1	Not lost	2		03801	1	Control	1		38	5	1
1	Not lost	1	1	03803	1	Control			38	5	1
	Not lost	3		03803	1	Control		1	38	5	1
1	Not lost	2		03803	1	Control	1		38	5	1
1	Not lost	2		03804	1	Control	1		38	5	1
	Not lost	3		03804	1	Control		1	38	5	1
	Not lost	3		03805	1	Control		1	38	5	1
1	Not lost	2		03805	1	Control	1		38	5	1
1	Not lost	1	1	03806	1	Control			38	5	1
1	Not lost	2		03807	1	Control	1		38	5	1
	Not lost	3		03807	1	Control		1	38	5	1
1	Not lost	1	1	03807	1	Control			38	5	1
1	Not lost	1	1	03808	1	Control			38	5	1
1	Not lost	2		03808	1	Control	1		38	5	1
	Not lost	3		03808	1	Control		1	38	5	1
	Not lost	3		03901	1	WSH		1	39	5	1
1	Not lost	2		03901	1	WSH	1		39	5	1
1	Not lost	1	1	03901	1	WSH			39	5	1
	Not lost	3		03902	1	WSH		1	39	5	1
1	Not lost	2		03902	1	WSH	1		39	5	1
1	Not lost	1	1	03903	1	WSH			39	5	1
	Not lost	3		03903	1	WSH		1	39	5	1
1	Not lost	2		03903	1	WSH	1		39	5	1
1	Not lost	1	1	03904	1	WSH			39	5	1
	Not lost	3		03904	1	WSH		1	39	5	1
1	Not lost	2		03904	1	WSH	1		39	5	1
1	Not lost	1	1	03905	1	WSH			39	5	1
1	Not lost	2		03905	1	WSH	1		39	5	1
1	Not lost	1	1	03906	1	WSH			39	5	1
	Not lost	3		03906	1	WSH		1	39	5	1
1	Not lost	2		03906	1	WSH	1		39	5	1
1	Not lost	2		03907	1	WSH	1		39	5	1
	Not lost	3		03907	1	WSH		1	39	5	1
1	Not lost	2		03908	1	WSH	1		39	5	1
	Not lost	3		03908	1	WSH		1	39	5	1
	Not lost	3		04001	1	Nutrition + WSH		1	40	5	1
1	Not lost	1	1	04001	1	Nutrition + WSH			40	5	1
1	Not lost	2		04001	1	Nutrition + WSH	1		40	5	1
	Not lost	3		04002	1	Nutrition + WSH		1	40	5	1
1	Not lost	2		04002	1	Nutrition + WSH	1		40	5	1
1	Not lost	1	1	04002	1	Nutrition + WSH			40	5	1
1	Not lost	2		04003	1	Nutrition + WSH	1		40	5	1
1	Not lost	1	1	04003	1	Nutrition + WSH			40	5	1
	Not lost	3		04003	1	Nutrition + WSH		1	40	5	1
1	Not lost	2		04004	1	Nutrition + WSH	1		40	5	1
1	Not lost	1	1	04004	1	Nutrition + WSH			40	5	1
	Not lost	3		04004	1	Nutrition + WSH		1	40	5	1
	Not lost	3		04005	1	Nutrition + WSH		1	40	5	1
1	Not lost	2		04005	1	Nutrition + WSH	1		40	5	1
1	Not lost	1	1	04006	2	Nutrition + WSH			40
	Not lost	3		04006	1	Nutrition + WSH		1	40	5	1
1	Not lost	1	1	04006	1	Nutrition + WSH			40	5	1
1	Not lost	1	1	04007	1	Nutrition + WSH			40	5	1
1	Not lost	2		04007	1	Nutrition + WSH	1		40	5	1
1	Not lost	2		04101	1	Nutrition	1		41	6	1
	Not lost	3		04101	1	Nutrition		1	41	6	1
1	Not lost	1	1	04102	1	Nutrition			41	6	1
	Not lost	3		04102	1	Nutrition		1	41	6	1
1	Not lost	2		04102	1	Nutrition	1		41	6	1
1	Not lost	2		04103	1	Nutrition	1		41	6	1
1	Not lost	1	1	04103	1	Nutrition			41	6	1
	Not lost	3		04103	1	Nutrition		1	41	6	1
1	Not lost	2		04104	1	Nutrition	1		41	6	1
1	Not lost	1	1	04104	1	Nutrition			41	6	1
	Not lost	3		04104	1	Nutrition		1	41	6	1
1	Not lost	2		04106	1	Nutrition	1		41	6	1
1	Not lost	1	1	04106	1	Nutrition			41	6	1
	Not lost	3		04107	1	Nutrition		1	41	6	1
1	Not lost	2		04107	1	Nutrition	1		41	6	1
	Not lost	3		04108	1	Nutrition		1	41	6	1
1	Not lost	2		04108	1	Nutrition	1		41	6	1
1	Not lost	1	1	04108	1	Nutrition			41	6	1
1	Not lost	1	1	04201	1	Control			42	6	1
1	Not lost	2		04201	1	Control	1		42	6	1
1	Not lost	2		04202	1	Control	1		42	6	1
	Not lost	3		04202	1	Control		1	42	6	1
	Not lost	3		04203	1	Control		1	42	6	1
1	Not lost	2		04203	1	Control	1		42	6	1
	Not lost	3		04205	1	Control		1	42	6	1
1	Not lost	2		04205	1	Control	1		42	6	1
1	Not lost	1	1	04205	1	Control			42	6	1
1	Not lost	2		04206	1	Control	1		42	6	1
	Not lost	3		04206	1	Control		1	42	6	1
	Not lost	3		04207	1	Control		1	42	6	1
1	Not lost	2		04207	1	Control	1		42	6	1
	Not lost	3		04401	1	WSH		1	44	6	1
1	Not lost	2		04401	1	WSH	1		44	6	1
1	Not lost	2		04402	1	WSH	1		44	6	1
	Not lost	3		04402	1	WSH		1	44	6	1
1	Not lost	1	1	04402	1	WSH			44	6	1
1	Not lost	2		04403	1	WSH	1		44	6	1
	Not lost	3		04403	1	WSH		1	44	6	1
1	Not lost	1	1	04404	1	WSH			44	6	1
	Not lost	3		04404	1	WSH		1	44	6	1
	Not lost	3		04404	2	WSH		1	44
1	Not lost	1	1	04404	2	WSH			44
	Not lost	3		04405	1	WSH		1	44	6	1
1	Not lost	2		04405	1	WSH	1		44	6	1
1	Not lost	1	1	04405	1	WSH			44	6	1
	Not lost	3		04406	1	WSH		1	44	6	1
1	Not lost	2		04406	1	WSH	1		44	6	1
1	Not lost	2		04407	1	WSH	1		44	6	1
	Not lost	3		04407	1	WSH		1	44	6	1
1	Not lost	1	1	04407	1	WSH			44	6	1
1	Not lost	2		04408	1	WSH	1		44	6	1
1	Not lost	1	1	04408	1	WSH			44	6	1
	Not lost	3		04408	1	WSH		1	44	6	1
1	Not lost	2		04501	1	Nutrition + WSH	1		45	6	1
	Not lost	3		04501	1	Nutrition + WSH		1	45	6	1
	Not lost	3		04502	1	Nutrition + WSH		1	45	6	1
1	Not lost	1	1	04502	1	Nutrition + WSH			45	6	1
1	Not lost	2		04502	1	Nutrition + WSH	1		45	6	1
	Not lost	3		04503	1	Nutrition + WSH		1	45	6	1
1	Not lost	1	1	04504	1	Nutrition + WSH			45	6	1
	Not lost	3		04504	1	Nutrition + WSH		1	45	6	1
1	Not lost	2		04505	1	Nutrition + WSH	1		45	6	1
	Not lost	3		04505	1	Nutrition + WSH		1	45	6	1
1	Not lost	1	1	04505	1	Nutrition + WSH			45	6	1
	Not lost	3		04506	1	Nutrition + WSH		1	45	6	1
1	Not lost	1	1	04506	1	Nutrition + WSH			45	6	1
1	Not lost	2		04506	1	Nutrition + WSH	1		45	6	1
1	Not lost	1	1	04507	1	Nutrition + WSH			45	6	1
	Not lost	3		04507	1	Nutrition + WSH		1	45	6	1
1	Not lost	2		04801	1	Control	1		48	6	1
	Not lost	3		04801	1	Control		1	48	6	1
1	Not lost	1	1	04801	1	Control			48	6	1
	Not lost	3		04802	1	Control		1	48	6	1
1	Not lost	2		04802	1	Control	1		48	6	1
1	Not lost	1	1	04805	1	Control			48	6	1
	Not lost	3		04805	1	Control		1	48	6	1
1	Not lost	2		04805	1	Control	1		48	6	1
1	Not lost	1	1	04806	1	Control			48	6	1
1	Not lost	2		04806	1	Control	1		48	6	1
	Not lost	3		04806	1	Control		1	48	6	1
1	Not lost	2		04808	1	Control	1		48	6	1
	Not lost	3		04808	1	Control		1	48	6	1
	Not lost	3		05001	1	WSH		1	50	7	1
1	Not lost	1	1	05001	1	WSH			50	7	1
	Not lost	3		05002	1	WSH		1	50	7	1
1	Not lost	2		05003	1	WSH	1		50	7	1
1	Not lost	1	1	05003	1	WSH			50	7	1
	Not lost	3		05003	1	WSH		1	50	7	1
1	Not lost	1	1	05004	1	WSH			50	7	1
	Not lost	3		05004	1	WSH		1	50	7	1
1	Not lost	2		05005	1	WSH	1		50	7	1
	Not lost	3		05005	1	WSH		1	50	7	1
1	Not lost	1	1	05005	1	WSH			50	7	1
1	Not lost	1	1	05006	1	WSH			50	7	1
	Not lost	3		05007	1	WSH		1	50	7	1
1	Not lost	2		05008	1	WSH	1		50	7	1
1	Not lost	1	1	05008	1	WSH			50	7	1
	Not lost	3		05008	1	WSH		1	50	7	1
	Not lost	3		05202	1	Control		1	52	7	1
1	Not lost	2		05202	1	Control	1		52	7	1
1	Not lost	1	1	05202	1	Control			52	7	1
1	Not lost	2		05203	1	Control	1		52	7	1
	Not lost	3		05203	1	Control		1	52	7	1
	Not lost	3		05205	1	Control		1	52	7	1
1	Not lost	1	1	05205	1	Control			52	7	1
1	Not lost	2		05205	1	Control	1		52	7	1
1	Not lost	2		05206	1	Control	1		52	7	1
1	Not lost	2		05207	1	Control	1		52	7	1
	Not lost	3		05207	1	Control		1	52	7	1
1	Not lost	2		05208	1	Control	1		52	7	1
1	Not lost	1	1	05208	1	Control			52	7	1
	Not lost	3		05208	1	Control		1	52	7	1
1	Not lost	2		05301	1	Control	1		53	7	1
1	Not lost	1	1	05301	1	Control			53	7	1
1	Not lost	2		05302	1	Control	1		53	7	1
1	Not lost	1	1	05302	1	Control			53	7	1
1	Not lost	2		05303	1	Control	1		53	7	1
	Not lost	3		05303	1	Control		1	53	7	1
1	Not lost	1	1	05303	1	Control			53	7	1
	Not lost	3		05304	1	Control		1	53	7	1
1	Not lost	1	1	05304	1	Control			53	7	1
1	Not lost	2		05304	1	Control	1		53	7	1
1	Not lost	1	1	05305	1	Control			53	7	1
1	Not lost	2		05306	1	Control	1		53	7	1
	Not lost	3		05306	1	Control		1	53	7	1
1	Not lost	2		05307	1	Control	1		53	7	1
	Not lost	3		05307	1	Control		1	53	7	1
1	Not lost	1	1	05307	1	Control			53	7	1
	Not lost	3		05308	1	Control		1	53	7	1
1	Not lost	2		05308	1	Control	1		53	7	1
	Not lost	3		05501	1	Nutrition		1	55	7	1
1	Not lost	2		05501	1	Nutrition	1		55	7	1
1	Not lost	2		05502	1	Nutrition	1		55	7	1
1	Not lost	1	1	05502	1	Nutrition			55	7	1
	Not lost	3		05502	1	Nutrition		1	55	7	1
1	Not lost	1	1	05503	1	Nutrition			55	7	1
1	Not lost	1	1	05504	1	Nutrition			55	7	1
1	Not lost	2		05504	1	Nutrition	1		55	7	1
	Not lost	3		05504	1	Nutrition		1	55	7	1
1	Not lost	1	1	05505	1	Nutrition			55	7	1
	Not lost	3		05505	1	Nutrition		1	55	7	1
1	Not lost	2		05506	1	Nutrition	1		55	7	1
	Not lost	3		05506	1	Nutrition		1	55	7	1
1	Not lost	1	1	05506	1	Nutrition			55	7	1
1	Not lost	2		05507	1	Nutrition	1		55	7	1
1	Not lost	1	1	05507	1	Nutrition			55	7	1
	Not lost	3		05507	1	Nutrition		1	55	7	1
	Not lost	3		05601	1	Nutrition + WSH		1	56	7	1
1	Not lost	2		05601	1	Nutrition + WSH	1		56	7	1
1	Not lost	1	1	05601	1	Nutrition + WSH			56	7	1
1	Not lost	2		05602	1	Nutrition + WSH	1		56	7	1
	Not lost	3		05602	1	Nutrition + WSH		1	56	7	1
1	Not lost	1	1	05603	1	Nutrition + WSH			56	7	1
	Not lost	3		05603	1	Nutrition + WSH		1	56	7	1
1	Not lost	2		05603	1	Nutrition + WSH	1		56	7	1
	Not lost	3		05605	1	Nutrition + WSH		1	56	7	1
1	Not lost	2		05605	1	Nutrition + WSH	1		56	7	1
1	Not lost	2		05701	1	WSH	1		57	8	1
	Not lost	3		05701	1	WSH		1	57	8	1
	Not lost	3		05702	1	WSH		1	57	8	1
1	Not lost	1	1	05702	1	WSH			57	8	1
1	Not lost	2		05702	1	WSH	1		57	8	1
1	Not lost	1	1	05703	1	WSH			57	8	1
	Not lost	3		05703	1	WSH		1	57	8	1
1	Not lost	2		05703	1	WSH	1		57	8	1
1	Not lost	2		05704	1	WSH	1		57	8	1
	Not lost	3		05704	1	WSH		1	57	8	1
1	Not lost	1	1	05705	1	WSH			57	8	1
	Not lost	3		05705	1	WSH		1	57	8	1
1	Not lost	2		05705	1	WSH	1		57	8	1
1	Not lost	1	1	05706	1	WSH			57	8	1
	Not lost	3		05706	1	WSH		1	57	8	1
1	Not lost	2		05706	1	WSH	1		57	8	1
	Not lost	3		05707	1	WSH		1	57	8	1
1	Not lost	1	1	05707	1	WSH			57	8	1
1	Not lost	2		05707	1	WSH	1		57	8	1
	Not lost	3		05708	1	WSH		1	57	8	1
1	Not lost	2		05708	1	WSH	1		57	8	1
	Not lost	3		06001	1	Nutrition + WSH		1	60	8	1
1	Not lost	2		06001	1	Nutrition + WSH	1		60	8	1
1	Not lost	2		06002	1	Nutrition + WSH	1		60	8	1
	Not lost	3		06002	1	Nutrition + WSH		1	60	8	1
1	Not lost	1	1	06002	1	Nutrition + WSH			60	8	1
	Not lost	3		06003	1	Nutrition + WSH		1	60	8	1
1	Not lost	2		06003	1	Nutrition + WSH	1		60	8	1
1	Not lost	1	1	06004	1	Nutrition + WSH			60	8	1
	Not lost	3		06004	1	Nutrition + WSH		1	60	8	1
1	Not lost	2		06004	1	Nutrition + WSH	1		60	8	1
1	Not lost	2		06006	1	Nutrition + WSH	1		60	8	1
	Not lost	3		06006	1	Nutrition + WSH		1	60	8	1
1	Not lost	1	1	06007	1	Nutrition + WSH			60	8	1
1	Not lost	2		06007	1	Nutrition + WSH	1		60	8	1
	Not lost	3		06007	1	Nutrition + WSH		1	60	8	1
	Not lost	3		06008	1	Nutrition + WSH		1	60	8	1
1	Not lost	1	1	06008	1	Nutrition + WSH			60	8	1
1	Not lost	2		06008	1	Nutrition + WSH	1		60	8	1
	Not lost	3		06101	1	Control		1	61	8	1
1	Not lost	2		06101	1	Control	1		61	8	1
1	Not lost	1	1	06101	1	Control			61	8	1
	Not lost	3		06105	1	Control		1	61	8	1
1	Not lost	2		06105	1	Control	1		61	8	1
1	Not lost	1	1	06105	1	Control			61	8	1
1	Not lost	1	1	06106	1	Control			61	8	1
1	Not lost	1	1	06107	1	Control			61	8	1
	Not lost	3		06107	1	Control		1	61	8	1
1	Not lost	2		06108	1	Control	1		61	8	1
1	Not lost	1	1	06108	1	Control			61	8	1
1	Not lost	2		06201	1	Nutrition	1		62	8	1
	Not lost	3		06201	1	Nutrition		1	62	8	1
1	Not lost	1	1	06201	1	Nutrition			62	8	1
	Not lost	3		06202	1	Nutrition		1	62	8	1
1	Not lost	2		06202	1	Nutrition	1		62	8	1
1	Not lost	1	1	06202	1	Nutrition			62	8	1
1	Not lost	1	1	06203	1	Nutrition			62	8	1
1	Not lost	2		06203	1	Nutrition	1		62	8	1
	Not lost	3		06203	1	Nutrition		1	62	8	1
	Not lost	3		06204	1	Nutrition		1	62	8	1
1	Not lost	2		06204	1	Nutrition	1		62	8	1
1	Not lost	1	1	06204	1	Nutrition			62	8	1
	Not lost	3		06205	1	Nutrition		1	62	8	1
1	Not lost	2		06205	1	Nutrition	1		62	8	1
1	Not lost	1	1	06205	1	Nutrition			62	8	1
1	Not lost	1	1	06207	1	Nutrition			62	8	1
1	Not lost	2		06207	1	Nutrition	1		62	8	1
1	Not lost	2		06208	1	Nutrition	1		62	8	1
	Not lost	3		06208	1	Nutrition		1	62	8	1
1	Not lost	1	1	06208	1	Nutrition			62	8	1
	Not lost	3		06301	1	Control		1	63	8	1
1	Not lost	2		06301	1	Control	1		63	8	1
1	Not lost	1	1	06302	1	Control			63	8	1
1	Not lost	2		06302	1	Control	1		63	8	1
	Not lost	3		06302	1	Control		1	63	8	1
	Not lost	3		06303	1	Control		1	63	8	1
1	Not lost	2		06303	1	Control	1		63	8	1
1	Not lost	1	1	06304	1	Control			63	8	1
1	Not lost	2		06304	1	Control	1		63	8	1
1	Not lost	1	1	06307	1	Control			63	8	1
	Not lost	3		06307	1	Control		1	63	8	1
1	Not lost	2		06501	1	Control	1		65	9	1
	Not lost	3		06501	1	Control		1	65	9	1
1	Not lost	1	1	06502	1	Control			65	9	1
1	Not lost	1	1	06503	1	Control			65	9	1
1	Not lost	1	1	06504	1	Control			65	9	1
1	Not lost	2		06505	1	Control	1		65	9	1
1	Not lost	1	1	06505	1	Control			65	9	1
	Not lost	3		06505	1	Control		1	65	9	1
1	Not lost	1	1	06506	1	Control			65	9	1
	Not lost	3		06506	1	Control		1	65	9	1
1	Not lost	2		06506	1	Control	1		65	9	1
1	Not lost	2		06507	1	Control	1		65	9	1
	Not lost	3		06507	1	Control		1	65	9	1
1	Not lost	1	1	06507	1	Control			65	9	1
	Not lost	3		06601	1	Nutrition + WSH		1	66	9	1
1	Not lost	2		06601	1	Nutrition + WSH	1		66	9	1
1	Not lost	1	1	06601	1	Nutrition + WSH			66	9	1
	Not lost	3		06602	1	Nutrition + WSH		1	66	9	1
1	Not lost	2		06602	1	Nutrition + WSH	1		66	9	1
1	Not lost	1	1	06602	1	Nutrition + WSH			66	9	1
	Not lost	3		06603	1	Nutrition + WSH		1	66	9	1
1	Not lost	2		06603	1	Nutrition + WSH	1		66	9	1
1	Not lost	1	1	06603	1	Nutrition + WSH			66	9	1
1	Not lost	2		06605	1	Nutrition + WSH	1		66	9	1
	Not lost	3		06605	1	Nutrition + WSH		1	66	9	1
1	Not lost	1	1	06605	1	Nutrition + WSH			66	9	1
1	Not lost	2		06606	1	Nutrition + WSH	1		66	9	1
1	Not lost	1	1	06606	1	Nutrition + WSH			66	9	1
	Not lost	3		06607	1	Nutrition + WSH		1	66	9	1
1	Not lost	1	1	06607	1	Nutrition + WSH			66	9	1
1	Not lost	2		06607	1	Nutrition + WSH	1		66	9	1
1	Not lost	2		06801	1	WSH	1		68	9	1
	Not lost	3		06801	1	WSH		1	68	9	1
1	Not lost	1	1	06801	1	WSH			68	9	1
1	Not lost	2		06802	1	WSH	1		68	9	1
	Not lost	3		06802	1	WSH		1	68	9	1
1	Not lost	2		06803	1	WSH	1		68	9	1
1	Not lost	1	1	06803	1	WSH			68	9	1
	Not lost	3		06803	1	WSH		1	68	9	1
	Not lost	3		06804	1	WSH		1	68	9	1
1	Not lost	2		06804	1	WSH	1		68	9	1
	Not lost	3		06805	1	WSH		1	68	9	1
1	Not lost	1	1	06805	1	WSH			68	9	1
1	Not lost	2		06805	1	WSH	1		68	9	1
1	Not lost	2		06806	1	WSH	1		68	9	1
	Not lost	3		06806	1	WSH		1	68	9	1
	Not lost	3		06807	1	WSH		1	68	9	1
1	Not lost	1	1	06807	1	WSH			68	9	1
1	Not lost	2		06807	1	WSH	1		68	9	1
1	Not lost	2		06808	1	WSH	1		68	9	1
	Not lost	3		06808	1	WSH		1	68	9	1
	Not lost	3		06901	1	Nutrition		1	69	9	1
1	Not lost	2		06901	1	Nutrition	1		69	9	1
	Not lost	3		06902	1	Nutrition		1	69	9	1
1	Not lost	2		06902	1	Nutrition	1		69	9	1
1	Not lost	2		06904	1	Nutrition	1		69	9	1
1	Not lost	2		06905	1	Nutrition	1		69	9	1
	Not lost	3		06905	1	Nutrition		1	69	9	1
	Not lost	3		06906	1	Nutrition		1	69	9	1
1	Not lost	2		06906	1	Nutrition	1		69	9	1
1	Not lost	1	1	06906	1	Nutrition			69	9	1
1	Not lost	2		06907	1	Nutrition	1		69	9	1
	Not lost	3		06907	1	Nutrition		1	69	9	1
1	Not lost	2		06908	1	Nutrition	1		69	9	1
	Not lost	3		06908	1	Nutrition		1	69	9	1
	Not lost	3		07101	1	Control		1	71	9	1
1	Not lost	1	1	07101	1	Control			71	9	1
	Not lost	3		07103	1	Control		1	71	9	1
1	Not lost	2		07103	1	Control	1		71	9	1
	Not lost	3		07104	1	Control		1	71	9	1
	Not lost	3		07105	1	Control		1	71	9	1
1	Not lost	1	1	07105	1	Control			71	9	1
1	Not lost	2		07105	1	Control	1		71	9	1
	Not lost	3		07106	1	Control		1	71	9	1
1	Not lost	1	1	07106	1	Control			71	9	1
1	Not lost	2		07106	1	Control	1		71	9	1
	Not lost	3		07107	1	Control		1	71	9	1
1	Not lost	2		07107	1	Control	1		71	9	1
1	Not lost	1	1	07107	1	Control			71	9	1
	Not lost	3		07108	1	Control		1	71	9	1
1	Not lost	2		07301	1	Nutrition + WSH	1		73	10	1
	Not lost	3		07301	1	Nutrition + WSH		1	73	10	1
	Not lost	3		07302	1	Nutrition + WSH		1	73	10	1
1	Not lost	2		07302	1	Nutrition + WSH	1		73	10	1
1	Not lost	2		07303	1	Nutrition + WSH	1		73	10	1
	Not lost	3		07303	1	Nutrition + WSH		1	73	10	1
1	Not lost	1	1	07305	1	Nutrition + WSH			73	10	1
1	Not lost	2		07305	1	Nutrition + WSH	1		73	10	1
	Not lost	3		07305	1	Nutrition + WSH		1	73	10	1
	Not lost	3		07306	1	Nutrition + WSH		1	73	10	1
1	Not lost	2		07308	1	Nutrition + WSH	1		73	10	1
	Not lost	3		07308	1	Nutrition + WSH		1	73	10	1
	Not lost	3		07401	1	Nutrition		1	74	10	1
1	Not lost	1	1	07401	1	Nutrition			74	10	1
1	Not lost	2		07402	1	Nutrition	1		74	10	1
	Not lost	3		07402	1	Nutrition		1	74	10	1
1	Not lost	1	1	07403	1	Nutrition			74	10	1
1	Not lost	2		07403	1	Nutrition	1		74	10	1
	Not lost	3		07403	1	Nutrition		1	74	10	1
	Not lost	3		07405	1	Nutrition		1	74	10	1
1	Not lost	1	1	07405	1	Nutrition			74	10	1
1	Not lost	1	1	07406	1	Nutrition			74	10	1
1	Not lost	2		07406	1	Nutrition	1		74	10	1
	Not lost	3		07406	1	Nutrition		1	74	10	1
1	Not lost	2		07407	1	Nutrition	1		74	10	1
	Not lost	3		07407	1	Nutrition		1	74	10	1
1	Not lost	1	1	07407	1	Nutrition			74	10	1
	Not lost	3		07408	1	Nutrition		1	74	10	1
1	Not lost	2		07408	1	Nutrition	1		74	10	1
1	Not lost	2		07601	1	Control	1		76	10	1
1	Not lost	1	1	07603	1	Control			76	10	1
1	Not lost	1	1	07604	1	Control			76	10	1
	Not lost	3		07604	1	Control		1	76	10	1
1	Not lost	1	1	07605	1	Control			76	10	1
1	Not lost	2		07606	1	Control	1		76	10	1
1	Not lost	1	1	07606	1	Control			76	10	1
1	Not lost	1	1	07607	1	Control			76	10	1
1	Not lost	1	1	07701	1	WSH			77	10	1
	Not lost	3		07701	1	WSH		1	77	10	1
1	Not lost	2		07701	1	WSH	1		77	10	1
	Not lost	3		07703	1	WSH		1	77	10	1
1	Not lost	2		07703	1	WSH	1		77	10	1
	Not lost	3		07704	1	WSH		1	77	10	1
1	Not lost	2		07704	1	WSH	1		77	10	1
1	Not lost	1	1	07704	1	WSH			77	10	1
1	Not lost	2		07706	1	WSH	1		77	10	1
	Not lost	3		07706	1	WSH		1	77	10	1
1	Not lost	2		07707	1	WSH	1		77	10	1
1	Not lost	1	1	07707	1	WSH			77	10	1
	Not lost	3		07707	1	WSH		1	77	10	1
1	Not lost	2		07708	1	WSH	1		77	10	1
1	Not lost	1	1	07708	1	WSH			77	10	1
	Not lost	3		07708	1	WSH		1	77	10	1
1	Not lost	1	1	07802	1	Control			78	10	1
1	Not lost	2		07802	1	Control	1		78	10	1
	Not lost	3		07802	1	Control		1	78	10	1
1	Not lost	2		07803	1	Control	1		78	10	1
	Not lost	3		07803	1	Control		1	78	10	1
1	Not lost	1	1	07803	1	Control			78	10	1
1	Not lost	2		07804	1	Control	1		78	10	1
	Not lost	3		07804	1	Control		1	78	10	1
1	Not lost	2		07805	1	Control	1		78	10	1
1	Not lost	1	1	07805	1	Control			78	10	1
1	Not lost	2		07806	1	Control	1		78	10	1
1	Not lost	1	1	07806	1	Control			78	10	1
	Not lost	3		07806	1	Control		1	78	10	1
	Not lost	3		07807	1	Control		1	78	10	1
1	Not lost	2		07807	1	Control	1		78	10	1
1	Not lost	1	1	07807	1	Control			78	10	1
1	Not lost	1	1	07808	1	Control			78	10	1
	Not lost	3		07808	1	Control		1	78	10	1
1	Not lost	2		07808	1	Control	1		78	10	1
	Not lost	3		08101	1	Nutrition + WSH		1	81	11	1
1	Not lost	2		08101	1	Nutrition + WSH	1		81	11	1
1	Not lost	1	1	08101	1	Nutrition + WSH			81	11	1
1	Not lost	2		08102	1	Nutrition + WSH	1		81	11	1
	Not lost	3		08102	1	Nutrition + WSH		1	81	11	1
	Not lost	3		08103	1	Nutrition + WSH		1	81	11	1
1	Not lost	2		08103	1	Nutrition + WSH	1		81	11	1
	Not lost	3		08104	1	Nutrition + WSH		1	81	11	1
1	Not lost	2		08104	1	Nutrition + WSH	1		81	11	1
1	Not lost	2		08106	1	Nutrition + WSH	1		81	11	1
	Not lost	3		08106	1	Nutrition + WSH		1	81	11	1
1	Not lost	1	1	08106	1	Nutrition + WSH			81	11	1
1	Not lost	1	1	08107	1	Nutrition + WSH			81	11	1
	Not lost	3		08107	1	Nutrition + WSH		1	81	11	1
1	Not lost	2		08107	1	Nutrition + WSH	1		81	11	1
1	Not lost	2		08108	1	Nutrition + WSH	1		81	11	1
1	Not lost	1	1	08108	1	Nutrition + WSH			81	11	1
	Not lost	3		08108	1	Nutrition + WSH		1	81	11	1
1	Not lost	2		08501	1	Control	1		85	11	1
	Not lost	3		08501	1	Control		1	85	11	1
1	Not lost	1	1	08501	1	Control			85	11	1
1	Not lost	1	1	08502	1	Control			85	11	1
1	Not lost	2		08502	1	Control	1		85	11	1
1	Not lost	2		08503	1	Control	1		85	11	1
1	Not lost	1	1	08503	1	Control			85	11	1
	Not lost	3		08503	1	Control		1	85	11	1
	Not lost	3		08504	1	Control		1	85	11	1
1	Not lost	1	1	08504	1	Control			85	11	1
1	Not lost	2		08504	1	Control	1		85	11	1
1	Not lost	1	1	08505	1	Control			85	11	1
1	Not lost	1	1	08506	1	Control			85	11	1
	Not lost	3		08506	1	Control		1	85	11	1
	Not lost	3		08507	1	Control		1	85	11	1
1	Not lost	2		08507	1	Control	1		85	11	1
1	Not lost	2		08508	1	Control	1		85	11	1
1	Not lost	1	1	08508	1	Control			85	11	1
	Not lost	3		08508	1	Control		1	85	11	1
1	Not lost	2		08601	1	Nutrition	1		86	11	1
1	Not lost	1	1	08601	1	Nutrition			86	11	1
	Not lost	3		08601	1	Nutrition		1	86	11	1
1	Not lost	2		08602	1	Nutrition	1		86	11	1
	Not lost	3		08602	1	Nutrition		1	86	11	1
1	Not lost	1	1	08602	1	Nutrition			86	11	1
1	Not lost	1	1	08603	1	Nutrition			86	11	1
	Not lost	3		08603	1	Nutrition		1	86	11	1
1	Not lost	2		08603	1	Nutrition	1		86	11	1
1	Not lost	2		08604	1	Nutrition	1		86	11	1
1	Not lost	1	1	08604	1	Nutrition			86	11	1
	Not lost	3		08604	1	Nutrition		1	86	11	1
	Not lost	3		08605	1	Nutrition		1	86	11	1
1	Not lost	2		08605	1	Nutrition	1		86	11	1
1	Not lost	1	1	08605	1	Nutrition			86	11	1
	Not lost	3		08606	1	Nutrition		1	86	11	1
1	Not lost	2		08606	1	Nutrition	1		86	11	1
	Not lost	3		08607	1	Nutrition		1	86	11	1
1	Not lost	2		08607	1	Nutrition	1		86	11	1
1	Not lost	2		08608	1	Nutrition	1		86	11	1
1	Not lost	1	1	08608	1	Nutrition			86	11	1
	Not lost	3		08608	1	Nutrition		1	86	11	1
1	Not lost	1	1	08701	1	Control			87	11	1
1	Not lost	2		08701	1	Control	1		87	11	1
1	Not lost	2		08702	1	Control	1		87	11	1
1	Not lost	1	1	08702	1	Control			87	11	1
	Not lost	3		08702	1	Control		1	87	11	1
1	Not lost	2		08703	1	Control	1		87	11	1
1	Not lost	1	1	08703	1	Control			87	11	1
1	Not lost	1	1	08705	1	Control			87	11	1
1	Not lost	2		08706	1	Control	1		87	11	1
1	Not lost	1	1	08706	1	Control			87	11	1
	Not lost	3		08706	1	Control		1	87	11	1
1	Not lost	1	1	08707	1	Control			87	11	1
1	Not lost	2		08707	1	Control	1		87	11	1
	Not lost	3		08707	1	Control		1	87	11	1
	Not lost	3		08708	1	Control		1	87	11	1
1	Not lost	2		08708	1	Control	1		87	11	1
1	Not lost	1	1	08708	1	Control			87	11	1
1	Not lost	2		08801	1	WSH	1		88	11	1
	Not lost	3		08801	1	WSH		1	88	11	1
	Not lost	3		08802	1	WSH		1	88	11	1
1	Not lost	2		08802	1	WSH	1		88	11	1
1	Not lost	1	1	08802	1	WSH			88	11	1
	Not lost	3		08804	1	WSH		1	88	11	1
1	Not lost	1	1	08804	1	WSH			88	11	1
1	Not lost	2		08804	1	WSH	1		88	11	1
1	Not lost	2		08805	1	WSH	1		88	11	1
1	Not lost	1	1	08805	1	WSH			88	11	1
	Not lost	3		08805	1	WSH		1	88	11	1
1	Not lost	1	1	08806	1	WSH			88	11	1
	Not lost	3		08806	1	WSH		1	88	11	1
1	Not lost	2		08807	1	WSH	1		88	11	1
	Not lost	3		08807	1	WSH		1	88	11	1
1	Not lost	1	1	08807	1	WSH			88	11	1
	Not lost	3		08808	1	WSH		1	88	11	1
1	Not lost	1	1	08808	1	WSH			88	11	1
1	Not lost	2		08808	1	WSH	1		88	11	1
1	Not lost	2		08901	1	Control	1		89	12	1
1	Not lost	1	1	08901	1	Control			89	12	1
	Not lost	3		08901	1	Control		1	89	12	1
	Not lost	3		08902	1	Control		1	89	12	1
1	Not lost	2		08902	1	Control	1		89	12	1
1	Not lost	1	1	08902	1	Control			89	12	1
	Not lost	3		08904	1	Control		1	89	12	1
1	Not lost	2		08904	1	Control	1		89	12	1
1	Not lost	1	1	08904	1	Control			89	12	1
	Not lost	3		08906	1	Control		1	89	12	1
1	Not lost	1	1	08906	1	Control			89	12	1
	Not lost	3		08907	1	Control		1	89	12	1
1	Not lost	2		08907	1	Control	1		89	12	1
1	Not lost	1	1	08907	1	Control			89	12	1
	Not lost	3		08908	1	Control		1	89	12	1
1	Not lost	1	1	08908	1	Control			89	12	1
1	Not lost	2		08908	1	Control	1		89	12	1
1	Not lost	2		09201	1	Nutrition	1		92	12	1
	Not lost	3		09202	1	Nutrition		1	92	12	1
1	Not lost	2		09202	1	Nutrition	1		92	12	1
1	Not lost	1	1	09203	1	Nutrition			92	12	1
	Not lost	3		09203	1	Nutrition		1	92	12	1
1	Not lost	2		09203	1	Nutrition	1		92	12	1
	Not lost	3		09204	1	Nutrition		1	92	12	1
	Not lost	3		09205	1	Nutrition		1	92	12	1
1	Not lost	1	1	09205	1	Nutrition			92	12	1
1	Not lost	2		09205	1	Nutrition	1		92	12	1
1	Not lost	1	1	09206	1	Nutrition			92	12	1
	Not lost	3		09208	1	Nutrition		1	92	12	1
1	Not lost	2		09208	1	Nutrition	1		92	12	1
1	Not lost	1	1	09208	1	Nutrition			92	12	1
1	Not lost	2		09301	1	Nutrition + WSH	1		93	12	1
	Not lost	3		09301	1	Nutrition + WSH		1	93	12	1
1	Not lost	1	1	09301	1	Nutrition + WSH			93	12	1
	Not lost	3		09302	1	Nutrition + WSH		1	93	12	1
1	Not lost	2		09302	1	Nutrition + WSH	1		93	12	1
1	Not lost	2		09303	1	Nutrition + WSH	1		93	12	1
	Not lost	3		09303	1	Nutrition + WSH		1	93	12	1
1	Not lost	1	1	09303	1	Nutrition + WSH			93	12	1
1	Not lost	1	1	09304	1	Nutrition + WSH			93	12	1
1	Not lost	2		09304	1	Nutrition + WSH	1		93	12	1
	Not lost	3		09304	1	Nutrition + WSH		1	93	12	1
1	Not lost	2		09305	1	Nutrition + WSH	1		93	12	1
1	Not lost	1	1	09305	1	Nutrition + WSH			93	12	1
	Not lost	3		09305	1	Nutrition + WSH		1	93	12	1
	Not lost	3		09306	1	Nutrition + WSH		1	93	12	1
1	Not lost	2		09306	1	Nutrition + WSH	1		93	12	1
1	Not lost	1	1	09306	1	Nutrition + WSH			93	12	1
1	Not lost	2		09307	1	Nutrition + WSH	1		93	12	1
1	Not lost	1	1	09307	1	Nutrition + WSH			93	12	1
	Not lost	3		09307	1	Nutrition + WSH		1	93	12	1
1	Not lost	1	1	09308	1	Nutrition + WSH			93	12	1
1	Not lost	2		09401	1	Control	1		94	12	1
	Not lost	3		09401	1	Control		1	94	12	1
1	Not lost	1	1	09401	1	Control			94	12	1
1	Not lost	1	1	09402	1	Control			94	12	1
	Not lost	3		09402	1	Control		1	94	12	1
1	Not lost	2		09402	1	Control	1		94	12	1
	Not lost	3		09403	1	Control		1	94	12	1
1	Not lost	2		09404	1	Control	1		94	12	1
1	Not lost	2		09405	1	Control	1		94	12	1
1	Not lost	1	1	09405	1	Control			94	12	1
	Not lost	3		09405	1	Control		1	94	12	1
	Not lost	3		09407	1	Control		1	94	12	1
1	Not lost	1	1	09407	1	Control			94	12	1
1	Not lost	2		09407	1	Control	1		94	12	1
1	Not lost	1	1	09408	1	Control			94	12	1
1	Not lost	2		09408	1	Control	1		94	12	1
	Not lost	3		09408	1	Control		1	94	12	1
1	Not lost	2		09601	1	WSH	1		96	12	1
	Not lost	3		09601	1	WSH		1	96	12	1
1	Not lost	2		09602	1	WSH	1		96	12	1
	Not lost	3		09602	1	WSH		1	96	12	1
1	Not lost	1	1	09604	1	WSH			96	12	1
	Not lost	3		09604	1	WSH		1	96	12	1
1	Not lost	2		09604	1	WSH	1		96	12	1
1	Not lost	1	1	09605	1	WSH			96	12	1
	Not lost	3		09605	1	WSH		1	96	12	1
1	Not lost	2		09605	1	WSH	1		96	12	1
1	Not lost	2		09606	1	WSH	1		96	12	1
	Not lost	3		09606	1	WSH		1	96	12	1
1	Not lost	1	1	09606	1	WSH			96	12	1
	Not lost	3		09608	1	WSH		1	96	12	1
1	Not lost	2		09608	1	WSH	1		96	12	1
1	Not lost	1	1	09608	1	WSH			96	12	1
1	Not lost	2		09702	1	Nutrition	1		97	13	1
	Not lost	3		09702	1	Nutrition		1	97	13	1
1	Not lost	1	1	09702	1	Nutrition			97	13	1
1	Not lost	1	1	09703	1	Nutrition			97	13	1
1	Not lost	2		09703	1	Nutrition	1		97	13	1
	Not lost	3		09703	1	Nutrition		1	97	13	1
	Not lost	3		09704	1	Nutrition		1	97	13	1
1	Not lost	2		09704	1	Nutrition	1		97	13	1
1	Not lost	1	1	09704	1	Nutrition			97	13	1
1	Not lost	2		09706	1	Nutrition	1		97	13	1
	Not lost	3		09706	1	Nutrition		1	97	13	1
	Not lost	3		09707	1	Nutrition		1	97	13	1
1	Not lost	1	1	09707	1	Nutrition			97	13	1
1	Not lost	2		09707	1	Nutrition	1		97	13	1
1	Not lost	1	1	09901	1	Nutrition + WSH			99	13	1
	Not lost	3		09901	1	Nutrition + WSH		1	99	13	1
1	Not lost	2		09901	1	Nutrition + WSH	1		99	13	1
	Not lost	3		09902	1	Nutrition + WSH		1	99	13	1
1	Not lost	2		09903	1	Nutrition + WSH	1		99	13	1
	Not lost	3		09903	1	Nutrition + WSH		1	99	13	1
1	Not lost	2		09904	1	Nutrition + WSH	1		99	13	1
	Not lost	3		09904	1	Nutrition + WSH		1	99	13	1
1	Not lost	1	1	09904	1	Nutrition + WSH			99	13	1
1	Not lost	2		09906	1	Nutrition + WSH	1		99	13	1
	Not lost	3		09906	1	Nutrition + WSH		1	99	13	1
1	Not lost	1	1	09906	1	Nutrition + WSH			99	13	1
	Not lost	3		09907	1	Nutrition + WSH		1	99	13	1
1	Not lost	1	1	09907	1	Nutrition + WSH			99	13	1
1	Not lost	2		09907	1	Nutrition + WSH	1		99	13	1
	Not lost	3		09908	1	Nutrition + WSH		1	99	13	1
1	Not lost	1	1	09908	1	Nutrition + WSH			99	13	1
1	Not lost	2		09908	1	Nutrition + WSH	1		99	13	1
1	Not lost	1	1	10101	1	WSH			101	13	1
	Not lost	3		10102	1	WSH		1	101	13	1
1	Not lost	2		10102	1	WSH	1		101	13	1
1	Not lost	2		10103	1	WSH	1		101	13	1
	Not lost	3		10103	1	WSH		1	101	13	1
1	Not lost	1	1	10103	1	WSH			101	13	1
1	Not lost	2		10104	1	WSH	1		101	13	1
	Not lost	3		10104	1	WSH		1	101	13	1
	Not lost	3		10105	1	WSH		1	101	13	1
1	Not lost	1	1	10105	1	WSH			101	13	1
1	Not lost	2		10105	1	WSH	1		101	13	1
	Not lost	3		10106	1	WSH		1	101	13	1
1	Not lost	2		10106	1	WSH	1		101	13	1
1	Not lost	1	1	10107	1	WSH			101	13	1
1	Not lost	2		10107	1	WSH	1		101	13	1
	Not lost	3		10107	1	WSH		1	101	13	1
	Not lost	3		10108	1	WSH		1	101	13	1
1	Not lost	2		10108	1	WSH	1		101	13	1
1	Not lost	2		10201	1	Control	1		102	13	1
1	Not lost	1	1	10201	1	Control			102	13	1
	Not lost	3		10201	1	Control		1	102	13	1
	Not lost	3		10202	1	Control		1	102	13	1
1	Not lost	1	1	10202	1	Control			102	13	1
1	Not lost	2		10202	1	Control	1		102	13	1
1	Not lost	1	1	10203	1	Control			102	13	1
	Not lost	3		10203	1	Control		1	102	13	1
1	Not lost	2		10204	1	Control	1		102	13	1
1	Not lost	2		10205	1	Control	1		102	13	1
	Not lost	3		10205	1	Control		1	102	13	1
1	Not lost	2		10206	1	Control	1		102	13	1
	Not lost	3		10206	1	Control		1	102	13	1
1	Not lost	1	1	10206	1	Control			102	13	1
	Not lost	3		10207	1	Control		1	102	13	1
1	Not lost	1	1	10207	1	Control			102	13	1
1	Not lost	2		10207	1	Control	1		102	13	1
	Not lost	3		10301	1	Control		1	103	13	1
1	Not lost	2		10301	1	Control	1		103	13	1
	Not lost	3		10302	1	Control		1	103	13	1
	Not lost	3		10303	1	Control		1	103	13	1
1	Not lost	1	1	10303	1	Control			103	13	1
	Not lost	3		10304	1	Control		1	103	13	1
1	Not lost	1	1	10304	1	Control			103	13	1
	Not lost	3		10305	1	Control		1	103	13	1
1	Not lost	2		10305	1	Control	1		103	13	1
1	Not lost	1	1	10305	1	Control			103	13	1
	Not lost	3		10306	1	Control		1	103	13	1
1	Not lost	2		10306	1	Control	1		103	13	1
1	Not lost	1	1	10306	1	Control			103	13	1
1	Not lost	1	1	10307	1	Control			103	13	1
	Not lost	3		10307	1	Control		1	103	13	1
	Not lost	3		10308	1	Control		1	103	13	1
1	Not lost	1	1	10308	1	Control			103	13	1
1	Not lost	2		10308	1	Control	1		103	13	1
	Not lost	3		10501	1	Nutrition		1	105	14	1
1	Not lost	1	1	10501	1	Nutrition			105	14	1
1	Not lost	2		10501	1	Nutrition	1		105	14	1
1	Not lost	1	1	10502	1	Nutrition			105	14	1
1	Not lost	2		10502	1	Nutrition	1		105	14	1
1	Not lost	1	1	10504	1	Nutrition			105	14	1
1	Not lost	2		10504	1	Nutrition	1		105	14	1
	Not lost	3		10504	1	Nutrition		1	105	14	1
	Not lost	3		10505	1	Nutrition		1	105	14	1
1	Not lost	2		10505	1	Nutrition	1		105	14	1
1	Not lost	2		10506	1	Nutrition	1		105	14	1
	Not lost	3		10506	1	Nutrition		1	105	14	1
	Not lost	3		10507	1	Nutrition		1	105	14	1
1	Not lost	2		10507	1	Nutrition	1		105	14	1
1	Not lost	1	1	10507	1	Nutrition			105	14	1
	Not lost	3		10508	1	Nutrition		1	105	14	1
1	Not lost	2		10508	1	Nutrition	1		105	14	1
1	Not lost	1	1	10508	1	Nutrition			105	14	1
1	Not lost	1	1	10601	1	Nutrition + WSH			106	14	1
1	Not lost	2		10601	1	Nutrition + WSH	1		106	14	1
	Not lost	3		10601	1	Nutrition + WSH		1	106	14	1
1	Not lost	1	1	10602	1	Nutrition + WSH			106	14	1
	Not lost	3		10602	1	Nutrition + WSH		1	106	14	1
1	Not lost	2		10602	1	Nutrition + WSH	1		106	14	1
1	Not lost	2		10603	1	Nutrition + WSH	1		106	14	1
	Not lost	3		10603	1	Nutrition + WSH		1	106	14	1
1	Not lost	2		10604	1	Nutrition + WSH	1		106	14	1
1	Not lost	1	1	10604	1	Nutrition + WSH			106	14	1
	Not lost	3		10605	1	Nutrition + WSH		1	106	14	1
	Not lost	3		10606	1	Nutrition + WSH		1	106	14	1
1	Not lost	1	1	10606	1	Nutrition + WSH			106	14	1
1	Not lost	2		10606	1	Nutrition + WSH	1		106	14	1
	Not lost	3		10607	1	Nutrition + WSH		1	106	14	1
1	Not lost	2		10607	1	Nutrition + WSH	1		106	14	1
	Not lost	3		10901	1	WSH		1	109	14	1
1	Not lost	2		10903	1	WSH	1		109	14	1
1	Not lost	1	1	10903	1	WSH			109	14	1
	Not lost	3		10904	1	WSH		1	109	14	1
1	Not lost	2		10904	1	WSH	1		109	14	1
	Not lost	3		10905	1	WSH		1	109	14	1
1	Not lost	1	1	10905	1	WSH			109	14	1
1	Not lost	2		10905	1	WSH	1		109	14	1
1	Not lost	1	1	10906	1	WSH			109	14	1
1	Not lost	2		10906	1	WSH	1		109	14	1
	Not lost	3		10906	1	WSH		1	109	14	1
1	Not lost	2		10907	1	WSH	1		109	14	1
	Not lost	3		10907	1	WSH		1	109	14	1
1	Not lost	2		10908	1	WSH	1		109	14	1
	Not lost	3		10908	1	WSH		1	109	14	1
	Not lost	3		11001	1	Control		1	110	14	1
1	Not lost	1	1	11001	1	Control			110	14	1
1	Not lost	2		11001	1	Control	1		110	14	1
1	Not lost	1	1	11002	1	Control			110	14	1
	Not lost	3		11002	1	Control		1	110	14	1
1	Not lost	2		11002	1	Control	1		110	14	1
	Not lost	3		11003	1	Control		1	110	14	1
1	Not lost	2		11003	1	Control	1		110	14	1
1	Not lost	1	1	11003	1	Control			110	14	1
	Not lost	3		11004	1	Control		1	110	14	1
1	Not lost	1	1	11004	1	Control			110	14	1
1	Not lost	2		11004	1	Control	1		110	14	1
1	Not lost	1	1	11005	1	Control			110	14	1
	Not lost	3		11005	1	Control		1	110	14	1
1	Not lost	2		11006	1	Control	1		110	14	1
1	Not lost	1	1	11006	1	Control			110	14	1
	Not lost	3		11006	1	Control		1	110	14	1
1	Not lost	2		11007	1	Control	1		110	14	1
1	Not lost	1	1	11007	1	Control			110	14	1
1	Not lost	1	1	11008	1	Control			110	14	1
1	Not lost	2		11008	1	Control	1		110	14	1
1	Not lost	1	1	11201	1	Control			112	14	1
	Not lost	3		11201	1	Control		1	112	14	1
1	Not lost	2		11201	1	Control	1		112	14	1
1	Not lost	1	1	11202	1	Control			112	14	1
1	Not lost	1	1	11203	1	Control			112	14	1
1	Not lost	2		11203	1	Control	1		112	14	1
	Not lost	3		11203	1	Control		1	112	14	1
	Not lost	3		11204	1	Control		1	112	14	1
1	Not lost	2		11204	1	Control	1		112	14	1
1	Not lost	1	1	11204	1	Control			112	14	1
1	Not lost	2		11205	1	Control	1		112	14	1
	Not lost	3		11205	1	Control		1	112	14	1
1	Not lost	1	1	11205	1	Control			112	14	1
1	Not lost	2		11206	1	Control	1		112	14	1
	Not lost	3		11206	1	Control		1	112	14	1
1	Not lost	1	1	11206	1	Control			112	14	1
1	Not lost	1	1	11207	1	Control			112	14	1
1	Not lost	2		11207	1	Control	1		112	14	1
	Not lost	3		11207	1	Control		1	112	14	1
1	Not lost	2		11401	1	Control	1		114	15	1
	Not lost	3		11401	1	Control		1	114	15	1
1	Not lost	1	1	11401	1	Control			114	15	1
1	Not lost	2		11402	1	Control	1		114	15	1
	Not lost	3		11402	1	Control		1	114	15	1
1	Not lost	1	1	11402	1	Control			114	15	1
	Not lost	3		11403	1	Control		1	114	15	1
1	Not lost	2		11403	1	Control	1		114	15	1
1	Not lost	1	1	11403	1	Control			114	15	1
	Not lost	3		11405	1	Control		1	114	15	1
1	Not lost	1	1	11405	1	Control			114	15	1
1	Not lost	2		11405	1	Control	1		114	15	1
1	Not lost	2		11406	1	Control	1		114	15	1
1	Not lost	1	1	11406	1	Control			114	15	1
	Not lost	3		11406	1	Control		1	114	15	1
1	Not lost	1	1	11407	1	Control			114	15	1
1	Not lost	2		11407	1	Control	1		114	15	1
	Not lost	3		11601	1	Nutrition		1	116	15	1
1	Not lost	1	1	11601	1	Nutrition			116	15	1
1	Not lost	2		11602	1	Nutrition	1		116	15	1
	Not lost	3		11602	1	Nutrition		1	116	15	1
1	Not lost	1	1	11602	1	Nutrition			116	15	1
	Not lost	3		11603	1	Nutrition		1	116	15	1
1	Not lost	2		11603	1	Nutrition	1		116	15	1
	Not lost	3		11604	1	Nutrition		1	116	15	1
1	Not lost	1	1	11604	1	Nutrition			116	15	1
1	Not lost	2		11604	1	Nutrition	1		116	15	1
1	Not lost	2		11605	1	Nutrition	1		116	15	1
1	Not lost	1	1	11605	1	Nutrition			116	15	1
	Not lost	3		11605	1	Nutrition		1	116	15	1
1	Not lost	1	1	11606	1	Nutrition			116	15	1
	Not lost	3		11606	1	Nutrition		1	116	15	1
1	Not lost	2		11606	1	Nutrition	1		116	15	1
	Not lost	3		11607	1	Nutrition		1	116	15	1
1	Not lost	2		11607	1	Nutrition	1		116	15	1
1	Not lost	2		11608	1	Nutrition	1		116	15	1
	Not lost	3		11608	1	Nutrition		1	116	15	1
	Not lost	3		11702	1	Control		1	117	15	1
1	Not lost	1	1	11702	1	Control			117	15	1
1	Not lost	2		11702	1	Control	1		117	15	1
1	Not lost	2		11703	1	Control	1		117	15	1
1	Not lost	1	1	11703	1	Control			117	15	1
1	Not lost	1	1	11704	1	Control			117	15	1
1	Not lost	1	1	11705	1	Control			117	15	1
1	Not lost	2		11705	1	Control	1		117	15	1
1	Not lost	2		11706	1	Control	1		117	15	1
1	Not lost	1	1	11706	1	Control			117	15	1
1	Not lost	1	1	11707	1	Control			117	15	1
1	Not lost	2		11707	1	Control	1		117	15	1
	Not lost	3		11708	1	Control		1	117	15	1
1	Not lost	2		11708	1	Control	1		117	15	1
	Not lost	3		11801	1	Nutrition + WSH		1	118	15	1
1	Not lost	2		11801	1	Nutrition + WSH	1		118	15	1
	Not lost	3		11802	1	Nutrition + WSH		1	118	15	1
1	Not lost	2		11802	1	Nutrition + WSH	1		118	15	1
	Not lost	3		11803	1	Nutrition + WSH		1	118	15	1
1	Not lost	2		11803	1	Nutrition + WSH	1		118	15	1
1	Not lost	1	1	11803	1	Nutrition + WSH			118	15	1
	Not lost	3		11804	1	Nutrition + WSH		1	118	15	1
1	Not lost	1	1	11804	1	Nutrition + WSH			118	15	1
1	Not lost	2		11804	1	Nutrition + WSH	1		118	15	1
1	Not lost	1	1	11805	1	Nutrition + WSH			118	15	1
	Not lost	3		11805	1	Nutrition + WSH		1	118	15	1
1	Not lost	2		11806	1	Nutrition + WSH	1		118	15	1
1	Not lost	1	1	11806	1	Nutrition + WSH			118	15	1
1	Not lost	2		11901	1	WSH	1		119	15	1
1	Not lost	1	1	11901	1	WSH			119	15	1
	Not lost	3		11902	1	WSH		1	119	15	1
1	Not lost	1	1	11902	1	WSH			119	15	1
1	Not lost	2		11902	1	WSH	1		119	15	1
	Not lost	3		11903	1	WSH		1	119	15	1
1	Not lost	1	1	11903	1	WSH			119	15	1
1	Not lost	2		11903	1	WSH	1		119	15	1
1	Not lost	2		11907	1	WSH	1		119	15	1
	Not lost	3		11907	1	WSH		1	119	15	1
1	Not lost	1	1	11907	1	WSH			119	15	1
1	Not lost	1	1	11908	1	WSH			119	15	1
1	Not lost	2		11908	1	WSH	1		119	15	1
	Not lost	3		11908	1	WSH		1	119	15	1
1	Not lost	1	1	12101	1	WSH			121	16	1
	Not lost	3		12101	1	WSH		1	121	16	1
1	Not lost	2		12101	1	WSH	1		121	16	1
1	Not lost	1	1	12102	1	WSH			121	16	1
1	Not lost	1	1	12103	1	WSH			121	16	1
1	Not lost	1	1	12104	1	WSH			121	16	1
1	Not lost	2		12104	1	WSH	1		121	16	1
	Not lost	3		12105	1	WSH		1	121	16	1
1	Not lost	2		12105	1	WSH	1		121	16	1
1	Not lost	2		12106	1	WSH	1		121	16	1
	Not lost	3		12106	1	WSH		1	121	16	1
1	Not lost	1	1	12106	1	WSH			121	16	1
	Not lost	3		12107	1	WSH		1	121	16	1
1	Not lost	2		12107	1	WSH	1		121	16	1
1	Not lost	1	1	12107	1	WSH			121	16	1
1	Not lost	2		12108	1	WSH	1		121	16	1
	Not lost	3		12108	1	WSH		1	121	16	1
1	Not lost	2		12201	1	Control	1		122	16	1
1	Not lost	1	1	12201	1	Control			122	16	1
	Not lost	3		12201	1	Control		1	122	16	1
1	Not lost	1	1	12202	1	Control			122	16	1
1	Not lost	2		12202	1	Control	1		122	16	1
	Not lost	3		12202	1	Control		1	122	16	1
1	Not lost	2		12203	1	Control	1		122	16	1
	Not lost	3		12203	1	Control		1	122	16	1
1	Not lost	1	1	12203	1	Control			122	16	1
1	Not lost	1	1	12205	1	Control			122	16	1
	Not lost	3		12205	1	Control		1	122	16	1
1	Not lost	2		12206	1	Control	1		122	16	1
1	Not lost	1	1	12206	1	Control			122	16	1
	Not lost	3		12206	1	Control		1	122	16	1
1	Not lost	2		12207	1	Control	1		122	16	1
	Not lost	3		12207	1	Control		1	122	16	1
1	Not lost	1	1	12401	1	Control			124	16	1
1	Not lost	2		12401	1	Control	1		124	16	1
	Not lost	3		12401	1	Control		1	124	16	1
1	Not lost	1	1	12402	1	Control			124	16	1
	Not lost	3		12402	1	Control		1	124	16	1
1	Not lost	2		12403	1	Control	1		124	16	1
	Not lost	3		12403	1	Control		1	124	16	1
1	Not lost	1	1	12403	1	Control			124	16	1
1	Not lost	2		12404	1	Control	1		124	16	1
1	Not lost	1	1	12404	1	Control			124	16	1
	Not lost	3		12404	1	Control		1	124	16	1
1	Not lost	1	1	12405	1	Control			124	16	1
1	Not lost	2		12405	1	Control	1		124	16	1
	Not lost	3		12405	1	Control		1	124	16	1
	Not lost	3		12406	1	Control		1	124	16	1
1	Not lost	2		12406	1	Control	1		124	16	1
1	Not lost	1	1	12406	1	Control			124	16	1
1	Not lost	2		12407	1	Control	1		124	16	1
1	Not lost	1	1	12407	1	Control			124	16	1
	Not lost	3		12602	1	Nutrition + WSH		1	126	16	1
1	Not lost	2		12602	1	Nutrition + WSH	1		126	16	1
1	Not lost	1	1	12602	1	Nutrition + WSH			126	16	1
1	Not lost	1	1	12604	1	Nutrition + WSH			126	16	1
1	Not lost	2		12604	1	Nutrition + WSH	1		126	16	1
1	Not lost	2		12605	1	Nutrition + WSH	1		126	16	1
	Not lost	3		12606	1	Nutrition + WSH		1	126	16	1
1	Not lost	2		12606	1	Nutrition + WSH	1		126	16	1
1	Not lost	1	1	12801	1	Nutrition			128	16	1
	Not lost	3		12802	1	Nutrition		1	128	16	1
1	Not lost	2		12802	1	Nutrition	1		128	16	1
	Not lost	3		12803	1	Nutrition		1	128	16	1
1	Not lost	2		12803	1	Nutrition	1		128	16	1
1	Not lost	1	1	12803	1	Nutrition			128	16	1
1	Not lost	2		12804	1	Nutrition	1		128	16	1
	Not lost	3		12804	1	Nutrition		1	128	16	1
1	Not lost	2		12805	1	Nutrition	1		128	16	1
	Not lost	3		12805	1	Nutrition		1	128	16	1
1	Not lost	1	1	12805	1	Nutrition			128	16	1
1	Not lost	2		12806	1	Nutrition	1		128	16	1
	Not lost	3		12806	1	Nutrition		1	128	16	1
	Not lost	3		12901	1	Control		1	129	17	1
1	Not lost	2		12901	1	Control	1		129	17	1
1	Not lost	1	1	12901	1	Control			129	17	1
1	Not lost	1	1	12902	1	Control			129	17	1
	Not lost	3		12902	1	Control		1	129	17	1
1	Not lost	2		12902	1	Control	1		129	17	1
1	Not lost	1	1	12903	1	Control			129	17	1
1	Not lost	2		12903	1	Control	1		129	17	1
1	Not lost	2		12904	1	Control	1		129	17	1
	Not lost	3		12904	1	Control		1	129	17	1
	Not lost	3		12905	1	Control		1	129	17	1
1	Not lost	2		12905	1	Control	1		129	17	1
1	Not lost	1	1	12905	1	Control			129	17	1
1	Not lost	1	1	12906	1	Control			129	17	1
	Not lost	3		12906	1	Control		1	129	17	1
1	Not lost	1	1	12907	1	Control			129	17	1
	Not lost	3		12907	1	Control		1	129	17	1
	Not lost	3		12908	1	Control		1	129	17	1
1	Not lost	1	1	12908	1	Control			129	17	1
1	Not lost	2		12908	1	Control	1		129	17	1
	Not lost	3		13001	1	WSH		1	130	17	1
1	Not lost	2		13001	1	WSH	1		130	17	1
	Not lost	3		13002	1	WSH		1	130	17	1
1	Not lost	2		13002	1	WSH	1		130	17	1
	Not lost	3		13003	1	WSH		1	130	17	1
1	Not lost	2		13003	1	WSH	1		130	17	1
1	Not lost	1	1	13004	1	WSH			130	17	1
1	Not lost	2		13004	1	WSH	1		130	17	1
	Not lost	3		13004	1	WSH		1	130	17	1
	Not lost	3		13005	1	WSH		1	130	17	1
1	Not lost	2		13005	1	WSH	1		130	17	1
1	Not lost	1	1	13005	1	WSH			130	17	1
	Not lost	3		13006	1	WSH		1	130	17	1
1	Not lost	2		13006	1	WSH	1		130	17	1
1	Not lost	2		13007	1	WSH	1		130	17	1
	Not lost	3		13007	1	WSH		1	130	17	1
1	Not lost	1	1	13201	1	Nutrition + WSH			132	17	1
1	Not lost	2		13201	1	Nutrition + WSH	1		132	17	1
	Not lost	3		13201	1	Nutrition + WSH		1	132	17	1
1	Not lost	1	1	13202	1	Nutrition + WSH			132	17	1
1	Not lost	2		13202	1	Nutrition + WSH	1		132	17	1
	Not lost	3		13202	1	Nutrition + WSH		1	132	17	1
	Not lost	3		13203	1	Nutrition + WSH		1	132	17	1
1	Not lost	2		13203	1	Nutrition + WSH	1		132	17	1
1	Not lost	1	1	13203	1	Nutrition + WSH			132	17	1
1	Not lost	1	1	13204	1	Nutrition + WSH			132	17	1
	Not lost	3		13204	1	Nutrition + WSH		1	132	17	1
1	Not lost	2		13205	1	Nutrition + WSH	1		132	17	1
	Not lost	3		13205	1	Nutrition + WSH		1	132	17	1
1	Not lost	2		13206	1	Nutrition + WSH	1		132	17	1
	Not lost	3		13206	1	Nutrition + WSH		1	132	17	1
1	Not lost	1	1	13206	1	Nutrition + WSH			132	17	1
1	Not lost	2		13207	1	Nutrition + WSH	1		132	17	1
	Not lost	3		13207	1	Nutrition + WSH		1	132	17	1
	Not lost	3		13301	1	Control		1	133	17	1
1	Not lost	2		13301	1	Control	1		133	17	1
1	Not lost	1	1	13301	1	Control			133	17	1
1	Not lost	1	1	13302	1	Control			133	17	1
1	Not lost	2		13303	1	Control	1		133	17	1
	Not lost	3		13303	1	Control		1	133	17	1
1	Not lost	1	1	13303	1	Control			133	17	1
1	Not lost	1	1	13304	1	Control			133	17	1
1	Not lost	2		13304	1	Control	1		133	17	1
	Not lost	3		13305	1	Control		1	133	17	1
1	Not lost	2		13305	1	Control	1		133	17	1
1	Not lost	2		13306	1	Control	1		133	17	1
1	Not lost	1	1	13306	1	Control			133	17	1
	Not lost	3		13306	1	Control		1	133	17	1
1	Not lost	2		13307	1	Control	1		133	17	1
1	Not lost	1	1	13307	1	Control			133	17	1
	Not lost	3		13307	1	Control		1	133	17	1
	Not lost	3		13308	1	Control		1	133	17	1
1	Not lost	1	1	13308	1	Control			133	17	1
1	Not lost	2		13308	1	Control	1		133	17	1
	Not lost	3		13602	1	Nutrition		1	136	17	1
1	Not lost	1	1	13602	1	Nutrition			136	17	1
1	Not lost	2		13602	1	Nutrition	1		136	17	1
1	Not lost	1	1	13604	1	Nutrition			136	17	1
1	Not lost	2		13604	1	Nutrition	1		136	17	1
1	Not lost	2		13605	1	Nutrition	1		136	17	1
	Not lost	3		13605	1	Nutrition		1	136	17	1
1	Not lost	2		13606	1	Nutrition	1		136	17	1
1	Not lost	1	1	13606	1	Nutrition			136	17	1
1	Not lost	2		13607	1	Nutrition	1		136	17	1
	Not lost	3		13607	1	Nutrition		1	136	17	1
1	Not lost	2		13608	1	Nutrition	1		136	17	1
1	Not lost	1	1	13608	1	Nutrition			136	17	1
	Not lost	3		13608	1	Nutrition		1	136	17	1
1	Not lost	1	1	13801	1	Control			138	18	1
	Not lost	3		13801	1	Control		1	138	18	1
1	Not lost	2		13801	1	Control	1		138	18	1
1	Not lost	1	1	13802	1	Control			138	18	1
1	Not lost	2		13802	1	Control	1		138	18	1
	Not lost	3		13802	1	Control		1	138	18	1
1	Not lost	2		13803	1	Control	1		138	18	1
1	Not lost	1	1	13803	1	Control			138	18	1
1	Not lost	1	1	13804	1	Control			138	18	1
	Not lost	3		13804	1	Control		1	138	18	1
1	Not lost	2		13804	1	Control	1		138	18	1
	Not lost	3		13805	1	Control		1	138	18	1
1	Not lost	2		13805	1	Control	1		138	18	1
1	Not lost	1	1	13805	1	Control			138	18	1
	Not lost	3		13806	1	Control		1	138	18	1
1	Not lost	1	1	13806	1	Control			138	18	1
1	Not lost	1	1	13807	1	Control			138	18	1
1	Not lost	2		13807	1	Control	1		138	18	1
	Not lost	3		13807	1	Control		1	138	18	1
	Not lost	3		13901	1	Nutrition + WSH		1	139	18	1
	Not lost	3		13902	1	Nutrition + WSH		1	139	18	1
1	Not lost	1	1	13902	1	Nutrition + WSH			139	18	1
1	Not lost	2		13902	1	Nutrition + WSH	1		139	18	1
1	Not lost	1	1	13903	1	Nutrition + WSH			139	18	1
1	Not lost	2		13903	1	Nutrition + WSH	1		139	18	1
	Not lost	3		13903	1	Nutrition + WSH		1	139	18	1
	Not lost	3		13904	1	Nutrition + WSH		1	139	18	1
1	Not lost	2		13905	1	Nutrition + WSH	1		139	18	1
1	Not lost	1	1	13905	1	Nutrition + WSH			139	18	1
	Not lost	3		13905	1	Nutrition + WSH		1	139	18	1
1	Not lost	2		13906	1	Nutrition + WSH	1		139	18	1
	Not lost	3		13906	1	Nutrition + WSH		1	139	18	1
	Not lost	3		14101	1	WSH		1	141	18	1
	Not lost	3		14102	1	WSH		1	141	18	1
1	Not lost	1	1	14102	1	WSH			141	18	1
1	Not lost	2		14102	1	WSH	1		141	18	1
1	Not lost	2		14103	1	WSH	1		141	18	1
1	Not lost	2		14105	1	WSH	1		141	18	1
	Not lost	3		14105	1	WSH		1	141	18	1
1	Not lost	1	1	14106	1	WSH			141	18	1
	Not lost	3		14106	1	WSH		1	141	18	1
1	Not lost	2		14106	1	WSH	1		141	18	1
	Not lost	3		14107	1	WSH		1	141	18	1
1	Not lost	1	1	14107	1	WSH			141	18	1
1	Not lost	2		14107	1	WSH	1		141	18	1
1	Not lost	2		14108	1	WSH	1		141	18	1
	Not lost	3		14108	1	WSH		1	141	18	1
1	Not lost	2		14301	1	Nutrition	1		143	18	1
	Not lost	3		14301	1	Nutrition		1	143	18	1
1	Not lost	1	1	14302	1	Nutrition			143	18	1
1	Not lost	2		14302	1	Nutrition	1		143	18	1
	Not lost	3		14302	1	Nutrition		1	143	18	1
	Not lost	3		14303	1	Nutrition		1	143	18	1
1	Not lost	2		14303	1	Nutrition	1		143	18	1
1	Not lost	1	1	14303	1	Nutrition			143	18	1
1	Not lost	2		14304	1	Nutrition	1		143	18	1
	Not lost	3		14304	1	Nutrition		1	143	18	1
1	Not lost	1	1	14304	1	Nutrition			143	18	1
1	Not lost	1	1	14305	1	Nutrition			143	18	1
1	Not lost	2		14305	1	Nutrition	1		143	18	1
1	Not lost	2		14307	1	Nutrition	1		143	18	1
	Not lost	3		14307	1	Nutrition		1	143	18	1
1	Not lost	2		14308	1	Nutrition	1		143	18	1
	Not lost	3		14308	1	Nutrition		1	143	18	1
1	Not lost	1	1	14401	1	Control			144	18	1
1	Not lost	1	1	14402	1	Control			144	18	1
1	Not lost	2		14402	1	Control	1		144	18	1
	Not lost	3		14402	1	Control		1	144	18	1
1	Not lost	1	1	14403	1	Control			144	18	1
1	Not lost	2		14403	1	Control	1		144	18	1
	Not lost	3		14403	1	Control		1	144	18	1
1	Not lost	2		14404	1	Control	1		144	18	1
	Not lost	3		14404	1	Control		1	144	18	1
	Not lost	3		14406	1	Control		1	144	18	1
	Not lost	3		14501	1	Nutrition		1	145	19	1
1	Not lost	1	1	14501	1	Nutrition			145	19	1
1	Not lost	2		14501	1	Nutrition	1		145	19	1
1	Not lost	2		14502	1	Nutrition	1		145	19	1
	Not lost	3		14502	1	Nutrition		1	145	19	1
1	Not lost	1	1	14503	1	Nutrition			145	19	1
1	Not lost	2		14503	1	Nutrition	1		145	19	1
	Not lost	3		14503	1	Nutrition		1	145	19	1
1	Not lost	2		14504	1	Nutrition	1		145	19	1
	Not lost	3		14504	1	Nutrition		1	145	19	1
1	Not lost	2		14505	1	Nutrition	1		145	19	1
1	Not lost	1	1	14505	1	Nutrition			145	19	1
1	Not lost	2		14506	1	Nutrition	1		145	19	1
	Not lost	3		14506	1	Nutrition		1	145	19	1
1	Not lost	1	1	14506	1	Nutrition			145	19	1
	Not lost	3		14507	1	Nutrition		1	145	19	1
1	Not lost	2		14507	1	Nutrition	1		145	19	1
1	Not lost	2		14701	1	Control	1		147	19	1
1	Not lost	2		14702	1	Control	1		147	19	1
1	Not lost	1	1	14702	1	Control			147	19	1
	Not lost	3		14702	1	Control		1	147	19	1
	Not lost	3		14704	1	Control		1	147	19	1
1	Not lost	2		14704	1	Control	1		147	19	1
1	Not lost	1	1	14704	1	Control			147	19	1
1	Not lost	2		14705	1	Control	1		147	19	1
1	Not lost	1	1	14705	1	Control			147	19	1
1	Not lost	1	1	14707	1	Control			147	19	1
	Not lost	3		14801	1	Nutrition + WSH		1	148	19	1
	Not lost	3		14802	1	Nutrition + WSH		1	148	19	1
1	Not lost	2		14803	1	Nutrition + WSH	1		148	19	1
1	Not lost	1	1	14803	1	Nutrition + WSH			148	19	1
	Not lost	3		14803	1	Nutrition + WSH		1	148	19	1
	Not lost	3		14804	1	Nutrition + WSH		1	148	19	1
	Not lost	3		14805	1	Nutrition + WSH		1	148	19	1
1	Not lost	2		14805	1	Nutrition + WSH	1		148	19	1
1	Not lost	2		14806	1	Nutrition + WSH	1		148	19	1
	Not lost	3		14806	1	Nutrition + WSH		1	148	19	1
1	Not lost	2		14807	1	Nutrition + WSH	1		148	19	1
	Not lost	3		14807	1	Nutrition + WSH		1	148	19	1
1	Not lost	1	1	14807	1	Nutrition + WSH			148	19	1
	Not lost	3		14808	1	Nutrition + WSH		1	148	19	1
1	Not lost	1	1	14808	1	Nutrition + WSH			148	19	1
1	Not lost	1	1	15001	1	WSH			150	19	1
	Not lost	3		15001	1	WSH		1	150	19	1
1	Not lost	2		15001	1	WSH	1		150	19	1
	Not lost	3		15002	1	WSH		1	150	19	1
1	Not lost	2		15002	1	WSH	1		150	19	1
1	Not lost	1	1	15002	1	WSH			150	19	1
	Not lost	3		15003	1	WSH		1	150	19	1
1	Not lost	1	1	15003	1	WSH			150	19	1
1	Not lost	2		15003	1	WSH	1		150	19	1
	Not lost	3		15004	1	WSH		1	150	19	1
1	Not lost	1	1	15004	1	WSH			150	19	1
1	Not lost	2		15004	1	WSH	1		150	19	1
1	Not lost	2		15006	1	WSH	1		150	19	1
	Not lost	3		15006	1	WSH		1	150	19	1
1	Not lost	1	1	15006	1	WSH			150	19	1
1	Not lost	2		15007	1	WSH	1		150	19	1
1	Not lost	1	1	15007	1	WSH			150	19	1
	Not lost	3		15007	1	WSH		1	150	19	1
1	Not lost	1	1	15201	1	Control			152	19	1
	Not lost	3		15201	1	Control		1	152	19	1
1	Not lost	2		15201	1	Control	1		152	19	1
	Not lost	3		15202	1	Control		1	152	19	1
1	Not lost	2		15202	1	Control	1		152	19	1
	Not lost	3		15203	1	Control		1	152	19	1
1	Not lost	2		15203	1	Control	1		152	19	1
1	Not lost	1	1	15203	1	Control			152	19	1
	Not lost	3		15204	1	Control		1	152	19	1
1	Not lost	1	1	15204	1	Control			152	19	1
1	Not lost	2		15204	1	Control	1		152	19	1
1	Not lost	2		15205	1	Control	1		152	19	1
	Not lost	3		15205	1	Control		1	152	19	1
	Not lost	3		15206	1	Control		1	152	19	1
1	Not lost	2		15206	1	Control	1		152	19	1
1	Not lost	1	1	15207	1	Control			152	19	1
	Not lost	3		15207	1	Control		1	152	19	1
1	Not lost	2		15207	1	Control	1		152	19	1
1	Not lost	1	1	15208	1	Control			152	19	1
1	Not lost	2		15208	1	Control	1		152	19	1
	Not lost	3		15208	1	Control		1	152	19	1
	Not lost	3		15301	1	Control		1	153	20	1
1	Not lost	2		15302	1	Control	1		153	20	1
	Not lost	3		15302	1	Control		1	153	20	1
1	Not lost	2		15303	1	Control	1		153	20	1
	Not lost	3		15303	1	Control		1	153	20	1
1	Not lost	1	1	15303	1	Control			153	20	1
1	Not lost	1	1	15305	1	Control			153	20	1
	Not lost	3		15305	1	Control		1	153	20	1
1	Not lost	2		15305	1	Control	1		153	20	1
1	Not lost	1	1	15306	1	Control			153	20	1
	Not lost	3		15306	1	Control		1	153	20	1
1	Not lost	2		15306	1	Control	1		153	20	1
	Not lost	3		15307	1	Control		1	153	20	1
1	Not lost	2		15401	1	WSH	1		154	20	1
	Not lost	3		15401	1	WSH		1	154	20	1
1	Not lost	2		15402	1	WSH	1		154	20	1
1	Not lost	1	1	15402	1	WSH			154	20	1
	Not lost	3		15402	1	WSH		1	154	20	1
1	Not lost	2		15403	1	WSH	1		154	20	1
1	Not lost	1	1	15403	1	WSH			154	20	1
	Not lost	3		15403	1	WSH		1	154	20	1
1	Not lost	2		15404	1	WSH	1		154	20	1
	Not lost	3		15404	1	WSH		1	154	20	1
1	Not lost	1	1	15405	1	WSH			154	20	1
1	Not lost	2		15405	1	WSH	1		154	20	1
	Not lost	3		15405	1	WSH		1	154	20	1
	Not lost	3		15406	1	WSH		1	154	20	1
1	Not lost	2		15406	1	WSH	1		154	20	1
1	Not lost	1	1	15406	1	WSH			154	20	1
	Not lost	3		15501	1	Nutrition + WSH		1	155	20	1
1	Not lost	2		15501	1	Nutrition + WSH	1		155	20	1
1	Not lost	1	1	15501	1	Nutrition + WSH			155	20	1
1	Not lost	2		15502	1	Nutrition + WSH	1		155	20	1
	Not lost	3		15502	1	Nutrition + WSH		1	155	20	1
1	Not lost	1	1	15503	1	Nutrition + WSH			155	20	1
	Not lost	3		15503	1	Nutrition + WSH		1	155	20	1
1	Not lost	2		15503	1	Nutrition + WSH	1		155	20	1
1	Not lost	2		15505	1	Nutrition + WSH	1		155	20	1
	Not lost	3		15505	1	Nutrition + WSH		1	155	20	1
1	Not lost	1	1	15505	1	Nutrition + WSH			155	20	1
1	Not lost	2		15506	1	Nutrition + WSH	1		155	20	1
	Not lost	3		15506	1	Nutrition + WSH		1	155	20	1
	Not lost	3		15601	1	Control		1	156	20	1
	Not lost	3		15602	1	Control		1	156	20	1
1	Not lost	2		15602	1	Control	1		156	20	1
1	Not lost	1	1	15602	1	Control			156	20	1
1	Not lost	1	1	15604	1	Control			156	20	1
	Not lost	3		15606	1	Control		1	156	20	1
1	Not lost	1	1	15606	1	Control			156	20	1
1	Not lost	2		15606	1	Control	1		156	20	1
	Not lost	3		15607	1	Control		1	156	20	1
1	Not lost	1	1	15607	1	Control			156	20	1
1	Not lost	2		15607	1	Control	1		156	20	1
1	Not lost	1	1	15901	1	Nutrition			159	20	1
	Not lost	3		15902	1	Nutrition		1	159	20	1
1	Not lost	2		15902	1	Nutrition	1		159	20	1
	Not lost	3		15903	1	Nutrition		1	159	20	1
1	Not lost	1	1	15903	1	Nutrition			159	20	1
1	Not lost	2		15903	1	Nutrition	1		159	20	1
1	Not lost	2		15904	1	Nutrition	1		159	20	1
	Not lost	3		15904	1	Nutrition		1	159	20	1
1	Not lost	1	1	15904	1	Nutrition			159	20	1
	Not lost	3		15905	1	Nutrition		1	159	20	1
1	Not lost	1	1	15905	1	Nutrition			159	20	1
1	Not lost	2		15905	1	Nutrition	1		159	20	1
	Not lost	3		15906	1	Nutrition		1	159	20	1
1	Not lost	2		15906	1	Nutrition	1		159	20	1
	Not lost	3		15907	1	Nutrition		1	159	20	1
1	Not lost	2		15907	1	Nutrition	1		159	20	1
1	Not lost	1	1	15907	1	Nutrition			159	20	1
1	Not lost	2		15908	1	Nutrition	1		159	20	1
	Not lost	3		15908	1	Nutrition		1	159	20	1
1	Not lost	2		16101	1	WSH	1		161	21	1
	Not lost	3		16101	1	WSH		1	161	21	1
	Not lost	3		16102	1	WSH		1	161	21	1
1	Not lost	2		16102	1	WSH	1		161	21	1
1	Not lost	1	1	16102	1	WSH			161	21	1
1	Not lost	1	1	16103	1	WSH			161	21	1
1	Not lost	2		16103	1	WSH	1		161	21	1
	Not lost	3		16103	1	WSH		1	161	21	1
1	Not lost	1	1	16104	1	WSH			161	21	1
1	Not lost	2		16104	1	WSH	1		161	21	1
	Not lost	3		16104	1	WSH		1	161	21	1
	Not lost	3		16106	1	WSH		1	161	21	1
1	Not lost	2		16106	1	WSH	1		161	21	1
	Not lost	3		16107	1	WSH		1	161	21	1
1	Not lost	2		16107	1	WSH	1		161	21	1
1	Not lost	2		16108	1	WSH	1		161	21	1
	Not lost	3		16201	1	Nutrition + WSH		1	162	21	1
1	Not lost	1	1	16201	1	Nutrition + WSH			162	21	1
1	Not lost	2		16201	1	Nutrition + WSH	1		162	21	1
	Not lost	3		16202	1	Nutrition + WSH		1	162	21	1
1	Not lost	1	1	16202	1	Nutrition + WSH			162	21	1
1	Not lost	1	1	16203	1	Nutrition + WSH			162	21	1
	Not lost	3		16203	1	Nutrition + WSH		1	162	21	1
1	Not lost	2		16203	1	Nutrition + WSH	1		162	21	1
1	Not lost	1	1	16205	1	Nutrition + WSH			162	21	1
	Not lost	3		16205	1	Nutrition + WSH		1	162	21	1
1	Not lost	2		16205	1	Nutrition + WSH	1		162	21	1
	Not lost	3		16206	1	Nutrition + WSH		1	162	21	1
1	Not lost	2		16206	1	Nutrition + WSH	1		162	21	1
1	Not lost	1	1	16206	1	Nutrition + WSH			162	21	1
1	Not lost	2		16401	1	Nutrition	1		164	21	1
1	Not lost	1	1	16401	1	Nutrition			164	21	1
1	Not lost	2		16402	1	Nutrition	1		164	21	1
1	Not lost	1	1	16404	1	Nutrition			164	21	1
	Not lost	3		16404	1	Nutrition		1	164	21	1
1	Not lost	2		16404	1	Nutrition	1		164	21	1
1	Not lost	1	1	16405	1	Nutrition			164	21	1
	Not lost	3		16406	1	Nutrition		1	164	21	1
1	Not lost	1	1	16406	1	Nutrition			164	21	1
1	Not lost	2		16406	1	Nutrition	1		164	21	1
1	Not lost	2		16407	1	Nutrition	1		164	21	1
	Not lost	3		16407	1	Nutrition		1	164	21	1
	Not lost	3		16901	1	WSH		1	169	22	1
1	Not lost	2		16901	1	WSH	1		169	22	1
1	Not lost	1	1	16903	1	WSH			169	22	1
1	Not lost	2		16903	1	WSH	1		169	22	1
1	Not lost	1	1	16904	1	WSH			169	22	1
1	Not lost	2		16904	1	WSH	1		169	22	1
	Not lost	3		16904	1	WSH		1	169	22	1
	Not lost	3		16906	1	WSH		1	169	22	1
1	Not lost	2		16906	1	WSH	1		169	22	1
1	Not lost	1	1	16906	1	WSH			169	22	1
1	Not lost	1	1	16907	1	WSH			169	22	1
1	Not lost	2		16907	1	WSH	1		169	22	1
	Not lost	3		16907	1	WSH		1	169	22	1
1	Not lost	2		16908	1	WSH	1		169	22	1
1	Not lost	1	1	16908	1	WSH			169	22	1
	Not lost	3		16908	1	WSH		1	169	22	1
1	Not lost	1	1	17601	1	Nutrition + WSH			176	22	1
1	Not lost	2		17601	1	Nutrition + WSH	1		176	22	1
1	Not lost	2		17603	1	Nutrition + WSH	1		176	22	1
1	Not lost	1	1	17603	1	Nutrition + WSH			176	22	1
1	Not lost	2		17604	1	Nutrition + WSH	1		176	22	1
1	Not lost	1	1	17604	1	Nutrition + WSH			176	22	1
	Not lost	3		17604	1	Nutrition + WSH		1	176	22	1
1	Not lost	2		17605	1	Nutrition + WSH	1		176	22	1
1	Not lost	1	1	17605	1	Nutrition + WSH			176	22	1
	Not lost	3		17605	1	Nutrition + WSH		1	176	22	1
	Not lost	3		17606	1	Nutrition + WSH		1	176	22	1
1	Not lost	2		17606	1	Nutrition + WSH	1		176	22	1
	Not lost	3		17607	1	Nutrition + WSH		1	176	22	1
1	Not lost	2		17607	1	Nutrition + WSH	1		176	22	1
	Not lost	3		17901	1	WSH		1	179	23	1
1	Not lost	2		17901	1	WSH	1		179	23	1
1	Not lost	1	1	17901	1	WSH			179	23	1
1	Not lost	2		17902	1	WSH	1		179	23	1
	Not lost	3		17902	1	WSH		1	179	23	1
1	Not lost	1	1	17902	1	WSH			179	23	1
1	Not lost	2		17903	1	WSH	1		179	23	1
	Not lost	3		17904	1	WSH		1	179	23	1
1	Not lost	2		17904	1	WSH	1		179	23	1
1	Not lost	1	1	17905	1	WSH			179	23	1
1	Not lost	2		17905	1	WSH	1		179	23	1
	Not lost	3		17905	1	WSH		1	179	23	1
	Not lost	3		17906	1	WSH		1	179	23	1
1	Not lost	2		17906	1	WSH	1		179	23	1
1	Not lost	1	1	17906	1	WSH			179	23	1
	Not lost	3		17907	1	WSH		1	179	23	1
1	Not lost	1	1	17907	1	WSH			179	23	1
	Not lost	3		17908	1	WSH		1	179	23	1
1	Not lost	2		17908	1	WSH	1		179	23	1
1	Not lost	2		18001	1	Nutrition + WSH	1		180	23	1
	Not lost	3		18001	1	Nutrition + WSH		1	180	23	1
1	Not lost	1	1	18001	1	Nutrition + WSH			180	23	1
	Not lost	3		18002	1	Nutrition + WSH		1	180	23	1
1	Not lost	2		18002	1	Nutrition + WSH	1		180	23	1
	Not lost	3		18003	1	Nutrition + WSH		1	180	23	1
	Not lost	3		18004	1	Nutrition + WSH		1	180	23	1
1	Not lost	1	1	18004	1	Nutrition + WSH			180	23	1
1	Not lost	1	1	18006	1	Nutrition + WSH			180	23	1
	Not lost	3		18006	1	Nutrition + WSH		1	180	23	1
1	Not lost	2		18006	1	Nutrition + WSH	1		180	23	1
1	Not lost	1	1	18007	1	Nutrition + WSH			180	23	1
1	Not lost	2		18007	1	Nutrition + WSH	1		180	23	1
1	Not lost	2		18301	1	Control	1		183	23	1
1	Not lost	1	1	18301	1	Control			183	23	1
1	Not lost	1	1	18302	1	Control			183	23	1
1	Not lost	2		18302	1	Control	1		183	23	1
	Not lost	3		18302	1	Control		1	183	23	1
	Not lost	3		18303	1	Control		1	183	23	1
1	Not lost	2		18303	1	Control	1		183	23	1
1	Not lost	2		18304	1	Control	1		183	23	1
1	Not lost	1	1	18304	1	Control			183	23	1
	Not lost	3		18304	1	Control		1	183	23	1
1	Not lost	2		18305	1	Control	1		183	23	1
1	Not lost	1	1	18305	1	Control			183	23	1
	Not lost	3		18305	1	Control		1	183	23	1
1	Not lost	1	1	18306	1	Control			183	23	1
	Not lost	3		18306	1	Control		1	183	23	1
1	Not lost	2		18306	1	Control	1		183	23	1
1	Not lost	2		18401	1	Control	1		184	23	1
1	Not lost	1	1	18401	1	Control			184	23	1
	Not lost	3		18402	1	Control		1	184	23	1
1	Not lost	2		18402	1	Control	1		184	23	1
	Not lost	3		18404	1	Control		1	184	23	1
1	Not lost	1	1	18404	1	Control			184	23	1
1	Not lost	2		18404	1	Control	1		184	23	1
1	Not lost	2		18406	1	Control	1		184	23	1
1	Not lost	1	1	18406	1	Control			184	23	1
	Not lost	3		18406	1	Control		1	184	23	1
1	Not lost	2		18407	1	Control	1		184	23	1
1	Not lost	1	1	18407	1	Control			184	23	1
	Not lost	3		18407	1	Control		1	184	23	1
	Not lost	3		18408	1	Control		1	184	23	1
1	Not lost	2		18408	1	Control	1		184	23	1
1	Not lost	1	1	18701	1	WSH			187	24	1
1	Not lost	2		18701	1	WSH	1		187	24	1
	Not lost	3		18702	1	WSH		1	187	24	1
1	Not lost	1	1	18702	1	WSH			187	24	1
1	Not lost	2		18702	1	WSH	1		187	24	1
	Not lost	3		18703	1	WSH		1	187	24	1
1	Not lost	2		18703	1	WSH	1		187	24	1
	Not lost	3		18704	1	WSH		1	187	24	1
1	Not lost	2		18704	1	WSH	1		187	24	1
1	Not lost	1	1	18705	1	WSH			187	24	1
1	Not lost	2		18705	1	WSH	1		187	24	1
	Not lost	3		18705	1	WSH		1	187	24	1
	Not lost	3		18706	1	WSH		1	187	24	1
1	Not lost	2		18706	1	WSH	1		187	24	1
1	Not lost	1	1	18706	1	WSH			187	24	1
	Not lost	3		18707	1	WSH		1	187	24	1
1	Not lost	2		18707	1	WSH	1		187	24	1
1	Not lost	2		18708	1	WSH	1		187	24	1
	Not lost	3		18708	1	WSH		1	187	24	1
1	Not lost	1	1	18708	1	WSH			187	24	1
	Not lost	3		19001	1	Nutrition		1	190	24	1
1	Not lost	2		19001	1	Nutrition	1		190	24	1
1	Not lost	2		19002	1	Nutrition	1		190	24	1
	Not lost	3		19002	1	Nutrition		1	190	24	1
1	Not lost	1	1	19002	1	Nutrition			190	24	1
1	Not lost	1	1	19003	1	Nutrition			190	24	1
1	Not lost	2		19003	1	Nutrition	1		190	24	1
	Not lost	3		19003	1	Nutrition		1	190	24	1
1	Not lost	2		19005	1	Nutrition	1		190	24	1
	Not lost	3		19005	1	Nutrition		1	190	24	1
1	Not lost	1	1	19005	1	Nutrition			190	24	1
1	Not lost	1	1	19101	1	Nutrition + WSH			191	24	1
1	Not lost	2		19101	1	Nutrition + WSH	1		191	24	1
	Not lost	3		19102	1	Nutrition + WSH		1	191	24	1
1	Not lost	1	1	19102	1	Nutrition + WSH			191	24	1
1	Not lost	2		19102	1	Nutrition + WSH	1		191	24	1
1	Not lost	2		19103	1	Nutrition + WSH	1		191	24	1
1	Not lost	1	1	19103	1	Nutrition + WSH			191	24	1
	Not lost	3		19103	1	Nutrition + WSH		1	191	24	1
	Not lost	3		19104	1	Nutrition + WSH		1	191	24	1
1	Not lost	2		19104	1	Nutrition + WSH	1		191	24	1
	Not lost	3		19105	1	Nutrition + WSH		1	191	24	1
1	Not lost	1	1	19105	1	Nutrition + WSH			191	24	1
1	Not lost	2		19105	1	Nutrition + WSH	1		191	24	1
1	Not lost	1	1	19106	1	Nutrition + WSH			191	24	1
1	Not lost	2		19107	1	Nutrition + WSH	1		191	24	1
	Not lost	3		19107	1	Nutrition + WSH		1	191	24	1
1	Not lost	1	1	19107	1	Nutrition + WSH			191	24	1
1	Not lost	2		19108	1	Nutrition + WSH	1		191	24	1
	Not lost	3		19108	1	Nutrition + WSH		1	191	24	1
1	Not lost	1	1	19108	1	Nutrition + WSH			191	24	1
1	Not lost	2		19401	1	Nutrition	1		194	25	1
1	Not lost	1	1	19401	1	Nutrition			194	25	1
	Not lost	3		19401	1	Nutrition		1	194	25	1
1	Not lost	1	1	19402	1	Nutrition			194	25	1
1	Not lost	2		19402	1	Nutrition	1		194	25	1
	Not lost	3		19402	1	Nutrition		1	194	25	1
1	Not lost	2		19403	1	Nutrition	1		194	25	1
1	Not lost	1	1	19403	1	Nutrition			194	25	1
1	Not lost	1	1	19404	1	Nutrition			194	25	1
1	Not lost	1	1	19405	1	Nutrition			194	25	1
	Not lost	3		19405	1	Nutrition		1	194	25	1
1	Not lost	2		19405	1	Nutrition	1		194	25	1
1	Not lost	1	1	19406	1	Nutrition			194	25	1
1	Not lost	2		19406	1	Nutrition	1		194	25	1
	Not lost	3		19406	1	Nutrition		1	194	25	1
	Not lost	3		19408	1	Nutrition		1	194	25	1
1	Not lost	1	1	19408	1	Nutrition			194	25	1
1	Not lost	2		19408	1	Nutrition	1		194	25	1
1	Not lost	2		19801	1	WSH	1		198	25	1
	Not lost	3		19801	1	WSH		1	198	25	1
1	Not lost	1	1	19802	1	WSH			198	25	1
	Not lost	3		19802	1	WSH		1	198	25	1
1	Not lost	2		19802	1	WSH	1		198	25	1
	Not lost	3		19803	1	WSH		1	198	25	1
1	Not lost	2		19803	1	WSH	1		198	25	1
	Not lost	3		19804	1	WSH		1	198	25	1
1	Not lost	2		19804	1	WSH	1		198	25	1
1	Not lost	1	1	19805	1	WSH			198	25	1
1	Not lost	2		19805	1	WSH	1		198	25	1
1	Not lost	2		19806	1	WSH	1		198	25	1
1	Not lost	1	1	19806	1	WSH			198	25	1
	Not lost	3		19806	1	WSH		1	198	25	1
	Not lost	3		19807	1	WSH		1	198	25	1
1	Not lost	1	1	19807	1	WSH			198	25	1
1	Not lost	2		19807	1	WSH	1		198	25	1
1	Not lost	2		19901	1	Nutrition + WSH	1		199	25	1
1	Not lost	1	1	19901	1	Nutrition + WSH			199	25	1
	Not lost	3		19902	1	Nutrition + WSH		1	199	25	1
1	Not lost	2		19902	1	Nutrition + WSH	1		199	25	1
1	Not lost	1	1	19902	1	Nutrition + WSH			199	25	1
1	Not lost	2		19903	1	Nutrition + WSH	1		199	25	1
1	Not lost	1	1	19903	1	Nutrition + WSH			199	25	1
	Not lost	3		19903	1	Nutrition + WSH		1	199	25	1
1	Not lost	1	1	19906	1	Nutrition + WSH			199	25	1
1	Not lost	2		19906	1	Nutrition + WSH	1		199	25	1
1	Not lost	2		19907	1	Nutrition + WSH	1		199	25	1
1	Not lost	1	1	19907	1	Nutrition + WSH			199	25	1
1	Not lost	1	1	19908	1	Nutrition + WSH			199	25	1
	Not lost	3		19908	1	Nutrition + WSH		1	199	25	1
1	Not lost	1	1	20101	1	Nutrition			201	26	1
1	Not lost	2		20101	1	Nutrition	1		201	26	1
	Not lost	3		20101	1	Nutrition		1	201	26	1
1	Not lost	2		20102	1	Nutrition	1		201	26	1
1	Not lost	1	1	20102	1	Nutrition			201	26	1
1	Not lost	2		20104	1	Nutrition	1		201	26	1
	Not lost	3		20104	1	Nutrition		1	201	26	1
1	Not lost	1	1	20104	1	Nutrition			201	26	1
1	Not lost	2		20105	1	Nutrition	1		201	26	1
1	Not lost	2		20106	1	Nutrition	1		201	26	1
1	Not lost	1	1	20106	1	Nutrition			201	26	1
1	Not lost	2		20401	1	WSH	1		204	26	1
1	Not lost	1	1	20403	1	WSH			204	26	1
1	Not lost	2		20403	1	WSH	1		204	26	1
	Not lost	3		20403	1	WSH		1	204	26	1
	Not lost	3		20404	1	WSH		1	204	26	1
1	Not lost	1	1	20404	1	WSH			204	26	1
1	Not lost	2		20404	1	WSH	1		204	26	1
1	Not lost	2		20406	1	WSH	1		204	26	1
1	Not lost	1	1	20407	1	WSH			204	26	1
1	Not lost	1	1	20408	1	WSH			204	26	1
	Not lost	3		20701	1	Nutrition + WSH		1	207	26	1
1	Not lost	1	1	20701	1	Nutrition + WSH			207	26	1
1	Not lost	2		20701	1	Nutrition + WSH	1		207	26	1
1	Not lost	1	1	20702	1	Nutrition + WSH			207	26	1
1	Not lost	2		20702	1	Nutrition + WSH	1		207	26	1
	Not lost	3		20702	1	Nutrition + WSH		1	207	26	1
1	Not lost	1	1	20703	1	Nutrition + WSH			207	26	1
1	Not lost	1	1	20704	1	Nutrition + WSH			207	26	1
	Not lost	3		20704	1	Nutrition + WSH		1	207	26	1
1	Not lost	2		20704	1	Nutrition + WSH	1		207	26	1
1	Not lost	1	1	20705	1	Nutrition + WSH			207	26	1
1	Not lost	2		20705	1	Nutrition + WSH	1		207	26	1
	Not lost	3		20705	1	Nutrition + WSH		1	207	26	1
1	Not lost	1	1	20707	1	Nutrition + WSH			207	26	1
1	Not lost	2		20707	1	Nutrition + WSH	1		207	26	1
1	Not lost	2		20708	1	Nutrition + WSH	1		207	26	1
	Not lost	3		20708	1	Nutrition + WSH		1	207	26	1
	Not lost	3		20901	1	Nutrition + WSH		1	209	27	1
1	Not lost	2		20901	1	Nutrition + WSH	1		209	27	1
1	Not lost	2		20902	1	Nutrition + WSH	1		209	27	1
	Not lost	3		20902	1	Nutrition + WSH		1	209	27	1
1	Not lost	1	1	20903	1	Nutrition + WSH			209	27	1
1	Not lost	2		20903	1	Nutrition + WSH	1		209	27	1
	Not lost	3		20903	1	Nutrition + WSH		1	209	27	1
	Not lost	3		20904	1	Nutrition + WSH		1	209	27	1
1	Not lost	2		20904	1	Nutrition + WSH	1		209	27	1
	Not lost	3		20905	1	Nutrition + WSH		1	209	27	1
1	Not lost	1	1	20905	1	Nutrition + WSH			209	27	1
1	Not lost	2		20905	1	Nutrition + WSH	1		209	27	1
	Not lost	3		20906	1	Nutrition + WSH		1	209	27	1
1	Not lost	2		20906	1	Nutrition + WSH	1		209	27	1
1	Not lost	1	1	20907	1	Nutrition + WSH			209	27	1
	Not lost	3		20907	1	Nutrition + WSH		1	209	27	1
1	Not lost	2		20907	1	Nutrition + WSH	1		209	27	1
1	Not lost	2		20908	1	Nutrition + WSH	1		209	27	1
	Not lost	3		20908	1	Nutrition + WSH		1	209	27	1
1	Not lost	1	1	20908	1	Nutrition + WSH			209	27	1
	Not lost	3		21101	1	Nutrition		1	211	27	1
1	Not lost	2		21101	1	Nutrition	1		211	27	1
1	Not lost	1	1	21101	1	Nutrition			211	27	1
1	Not lost	1	1	21103	1	Nutrition			211	27	1
1	Not lost	2		21103	1	Nutrition	1		211	27	1
	Not lost	3		21103	1	Nutrition		1	211	27	1
	Not lost	3		21104	1	Nutrition		1	211	27	1
1	Not lost	2		21104	1	Nutrition	1		211	27	1
1	Not lost	2		21105	1	Nutrition	1		211	27	1
	Not lost	3		21105	1	Nutrition		1	211	27	1
	Not lost	3		21106	1	Nutrition		1	211	27	1
1	Not lost	1	1	21106	1	Nutrition			211	27	1
1	Not lost	2		21106	1	Nutrition	1		211	27	1
1	Not lost	2		21107	1	Nutrition	1		211	27	1
	Not lost	3		21107	1	Nutrition		1	211	27	1
	Not lost	3		21301	1	WSH		1	213	27	1
	Not lost	3		21302	1	WSH		1	213	27	1
1	Not lost	1	1	21302	1	WSH			213	27	1
1	Not lost	2		21302	1	WSH	1		213	27	1
1	Not lost	2		21304	1	WSH	1		213	27	1
	Not lost	3		21304	1	WSH		1	213	27	1
1	Not lost	2		21305	1	WSH	1		213	27	1
	Not lost	3		21305	1	WSH		1	213	27	1
	Not lost	3		21306	1	WSH		1	213	27	1
1	Not lost	2		21306	1	WSH	1		213	27	1
1	Not lost	2		21308	1	WSH	1		213	27	1
1	Not lost	1	1	21308	1	WSH			213	27	1
	Not lost	3		21308	1	WSH		1	213	27	1
1	Not lost	1	1	21702	1	WSH			217	28	1
1	Not lost	2		21702	1	WSH	1		217	28	1
	Not lost	3		21702	1	WSH		1	217	28	1
	Not lost	3		21703	1	WSH		1	217	28	1
1	Not lost	2		21703	1	WSH	1		217	28	1
1	Not lost	2		21704	1	WSH	1		217	28	1
	Not lost	3		21704	1	WSH		1	217	28	1
1	Not lost	1	1	21705	1	WSH			217	28	1
1	Not lost	2		21705	1	WSH	1		217	28	1
	Not lost	3		21705	1	WSH		1	217	28	1
1	Not lost	2		21706	1	WSH	1		217	28	1
	Not lost	3		21706	1	WSH		1	217	28	1
1	Not lost	1	1	21706	1	WSH			217	28	1
1	Not lost	1	1	21801	1	Nutrition + WSH			218	28	1
	Not lost	3		21801	1	Nutrition + WSH		1	218	28	1
	Not lost	3		21802	1	Nutrition + WSH		1	218	28	1
1	Not lost	1	1	21802	1	Nutrition + WSH			218	28	1
1	Not lost	2		21802	1	Nutrition + WSH	1		218	28	1
1	Not lost	2		21803	1	Nutrition + WSH	1		218	28	1
1	Not lost	1	1	21803	1	Nutrition + WSH			218	28	1
	Not lost	3		21803	1	Nutrition + WSH		1	218	28	1
	Not lost	3		21804	1	Nutrition + WSH		1	218	28	1
	Not lost	3		21805	1	Nutrition + WSH		1	218	28	1
1	Not lost	1	1	21805	1	Nutrition + WSH			218	28	1
1	Not lost	2		21805	1	Nutrition + WSH	1		218	28	1
[truncated: 3,673 more rows]
