# Supplementary material for: Effects of water, sanitation, handwashing, and nutritional interventions on telomere length among children in a cluster-randomized controlled trial in rural Bangladesh
Source: eLife. 2017 Oct 5;6:e29365. doi: 10.7554/eLife.29365 (PMC5675593; doi:10.7554/eLife.29365)
Supplement: Figure 1—source data 1. [file elife-29365-fig1-data1.zip › Figure 1-source data 1/BD-EE-telo.csv]

dataid	clusterid	hhid	block	fracode	Nhh	Nlt18	Ncomp	momage	momheight	momedu	momeduy	dadeduy	dadagri	landacre	hfias	hfiacat	tubewell	watmin	storewat	treatwat	odmen	odwom	odch815	odch38	odchu3	latown	latslab	latseal	latfeces	potty	humfeces	humfecesch	hwlat	hwlatwat	hwlatsoap	hwkit	hwkitwat	hwkitsoap	hwsw	hwss	hwsws	roof	walls	floor	cement	elec	asset_radio	asset_tvbw	asset_tvcol
00101	001	1	1	N06458	4	0	4	19	146.4	Secondary (>5y)	14	8	1	.7	0	Food Secure	1	1	0	0	0	0				1	1		1	0	0	0	1	1	0	1	0	0	1	0	0	1	0	0	0	1	0	0	1
00102	001	1	1	N06458	6	2	20	28	159.3	Secondary (>5y)	9	4	1	.05	0	Food Secure	1	0	0	0	0	0	0		1	1	1		1	1	0	0	0	0	0	0	0	0	1	0	0	1	1	1	1	1	0	1	1
00103	001	1	1	N06485	6	1	6	18	147.6	Secondary (>5y)	7	8	1	.08	0	Food Secure	1	1	1	0	0	0				0	1	0	0	0	0	0	0	0	0	1	1	0	1	1	1	1	1	1	1	1	1	1	1
00104	001	1	1	N04681	4	2	9	30	146.55	Secondary (>5y)	10	10	1	.08	0	Food Secure	1	1	0	0	0	0	0	0		1	1	1	1	0	0	0	0	0	0	0	0	0	1	1	1	1	1	1	1	1	1	0	0
00105	001	1	1	N04681	4	0	4	18	154.7	Secondary (>5y)	8	5	1	.3	0	Food Secure	1	1	0	0	0	0				1	1	1	1	1	0	0	0	0	0	0	0	0	1	1	1	1	0	0	0	1	0	0	1
00106	001	1	1	N04681	4	2	10	22	147.1	Secondary (>5y)	9	5	1	.05	0	Food Secure	0	1	0	0	0	0		0		0	1	1	1	0	0	0	1	1	0	0	0	0	1	0	0	1	0	0	0	1	0	0	0
00107	001	1	1	N06485	5	2	27	23	144.7	Primary (1-5y)	2	5	0	.03	0	Food Secure	1	0	0	0	0	0	0	0	0	1	1	0	0	1	0	0	1	1	1	0	0	0	1	1	1	1	1	1	1	1	0	0	1
00108	001	1	1	N04681	3	1	15	22	151.2	Secondary (>5y)	8	5	0	.04	0	Food Secure	1	0	1	0	0	0		0		0	1	0	1	0	0	0	1	1	1	0	0	0	1	1	1	1	0	0	0	1	1	0	1
00601	006	1	1	N06473	3	0	8	20	150.6	Primary (1-5y)	5	9	0	.04	0	Food Secure	1	0	0	0	0	0				0	1	1	1	0	1	0	0	0	0	0	0	0	1	0	0	1	0	0	0	1	0	0	0
00602	006	1	1	N05267	14	4	14	20		Secondary (>5y)	12	14	0	.33	0	Food Secure	1	0	0	0	0	0	0	0	0	1	1	1	1	1	0	0	1	1	1	0	0	0	1	1	1	1	0	1	1	1	0	0	1
00603	006	1	1	N06473	8	2	8	18	155.75	Secondary (>5y)	9	4	0	.12	0	Food Secure	1	0	1	0	0	0	0	0		1	1	1	1	1	0	0	1	1	1	0	0	0	1	1	1	1	0	0	0	1	1	0	1
00604	006	1	1	N06473	2	0	8	23		Secondary (>5y)	9	8	0	.03	2	Moderately Food Insecure	1	0	0	0	0	0				0	1	0	1	0	0	0	0	0	0	0	0	0	1	0	0	1	1	1	1	1	0	0	0
00605	006	1	1	N06524	5	1	5	19	150.2	Secondary (>5y)	8	9	0	.05	0	Food Secure	1	0	0	0	0	0			0	1	1	0	0	1	1	0	0	0	0	0	0	0	1	0	0	1	1	0	0	1	0	0	1
00606	006	1	1	N06524	8	2	8	19		Secondary (>5y)	9	8	1	.12	0	Food Secure	1	0	1	0						1	1	1	1	1	0	0	1	1	0	0	0	0	1	0	0	1	1	1	1	1	0	0	1
00607	006	1	1	N06479	5	1	16	26	158.6	Secondary (>5y)	6	3	0	.08	0	Food Secure	1	0	0	0	0	0		0		1	1		0	0	0	0	0	0	0	1	0	0	0	0	0	1	0	0	0	0	0	0	0
00608	006	1	1	N06479	12	3	12	22	154.95	Secondary (>5y)	11	11	0	.35	0	Food Secure	1	0	0	0	0	0	0	0		1	1	1	1	1	0	0	1	0	0	0	0	0	0	0	0	1	0	0	0	1	1	0	1
00802	008	1	1	N05268	3	1	13	30	158.05	Secondary (>5y)	6	0	1	.41	4	Moderately Food Insecure	1	2	0	0	0	0	0	0		1	1	0	1	0	0	0	1	1	0	0	0	0	1	0	0	1	0	0	0	1	0	0	0
00803	008	1	1	N06229	3	1	8	22	152	Secondary (>5y)	9	1	0	.1	0	Food Secure	1	1	0	0	0	0			1	0	1		1	1	0	0	0	0	0	0	0	0	1	0	0	1	0	1	1	1	0	0	1
00804	008	1	1	N06453	3	0	14	28	148.75	Primary (1-5y)	4	4	0	.02	0	Food Secure	1	3	1	0	0	0				1	1	0	1	0	1	1	0	0	0	1	0	0	0	0	0	1	1	0	0	1	0	0	0
00805	008	1	1	N06229	10	5	10	19	152.95	Secondary (>5y)	9	9	0	.04	0	Food Secure	1	1	0	0	0	0	0	0	0	1	1	0	0	0	0	0	0	0	0	0	0	0	1	1	1	1	0	0	0	1	0	0	1
00806	008	1	1	N06229	10	2	10	19		Secondary (>5y)	11	9	0	.26	0	Food Secure	1	2	1	0	0	0	0	0		1	1	1	1	1	0	0	0	0	0	0	0	0	1	1	1	1	1	1	1	1	0	0	1
00808	008	2	1	N06453	2	1	16	18	146.6	Secondary (>5y)	7	7	0	.02	8	Severely Food Insecure	1	1	1	0	0	0				0	1	1	0	0	0	0	0	0	0	0	0	0	1	1	1	1	1	1	1	1	0	0	0
01003	010	1	2	N05267	2	0	8	20	150.6	Secondary (>5y)	6	10	0	.07	0	Food Secure	1	0	0	0	0	0				0	1	0	1	0	0	0	0	0	0	0	0	0	1	0	0	1	1	0	0	1	0	0	0
01004	010	1	2	N05267	12	5	20	20	144.25	Secondary (>5y)	7	5	0	.1	0	Food Secure	1	0	0	0	0	0	0	0		1	1	1	0	0	0	0	0	0	0	0	0	0	1	0	0	1	0	0	0	0	0	0	0
01005	010	1	2	N06473	2	0	8	18	163.05	Secondary (>5y)	9	7	0	.06	3	Moderately Food Insecure	1	0	0	0	0	0				0	1	0	1	0	0	0	0	0	0	0	0	0	1	0	0	1	0	0	0	1	0	0	0
01006	010	1	2	N06473	2	0	19	23	155	Secondary (>5y)	9	0	1	.03	2	Moderately Food Insecure	1	2	0	0	0	0				0	1	1	0	0	1	1	0	0	0	0	0	0	0	0	0	1	0	0	0	0	0	0	0
01007	010	1	2	N06524	5	1	13	23	152	Secondary (>5y)	9	9	0	.25	0	Food Secure	1	1	1	0	0	0		0		1	1	0	1	0	0	0	0	0	0	0	0	0	1	0	0	1	0	0	0	1	0	0	1
01008	010	1	2	N06524	6	2	10	23	155.05	Secondary (>5y)	10	5	0	.12	0	Food Secure	1	2	1	0	0	0	0		1	1	1	1	1	1	0	0	0	0	0	0	0	0	1	1	1	1	1	1	1	1	0	0	1
01101	011	1	2	N05160	9	3	9	31	154.65	Secondary (>5y)	12	12	0	.52	0	Food Secure	1	0	0	0	0	0	0	0	1	1	1	1	1	1	0	0	0	0	0	1	1	1	1	1	1	1	0	0	0	1	0	0	1
01104	011	1	2	N05359	4	2	28	28	156.65	Primary (1-5y)	4	6	0	.04	0	Food Secure	1	0	0	0	0	0	0	0	1	0	1		0	1			0	0	0	0	0	0	0	0	0	1	0	0	0	0	0	0	1
01106	011	1	2	N05359	4	1	6	26	151.9	Secondary (>5y)	9	4	0	.7	0	Food Secure	1	1	0	0	0	0		0		0	1		0	0			0	0	0	0	0	0	0	0	0	1	0	0	0	1	0	0	1
01107	011	1	2	N06516	8	1	8	23	151.6	Secondary (>5y)	9	9	0	.05	2	Mildly Food Insecure	1	1	0	0	0	0			1	1	1	1	0	0	0	0	0	0	0	0	0	0	1	0	0	1	0	0	0	1	0	0	1
01108	011	1	2	N06516	2	0	6	19	153.95	Secondary (>5y)	8	8	0	.05	2	Mildly Food Insecure	1	1	1	0	0	0				0	1	1	0	0	0	0	1	1	0	1	0	0	0	0	0	1	1	0	0	1	0	0	0
01501	015	1	2	N06524	5	2	5	20	154.6	Secondary (>5y)	10	9	0	.35	0	Food Secure	1	1	1	0	0	0	0			1	1	0	1	0	0	0	1	1	1	0	0	0	1	1	1	1	0	0	0	1	0	0	1
01502	015	1	2	N06524	4	1	17	20	154.1	Secondary (>5y)	7	9	1	.35	0	Food Secure	1	0	0	0	0	0			0	1	1		0	1	0	0	0	0	0	0	0	0	1	1	1	1	0	0	0	1	0	0	1
01503	015	1	2	N06458	7	3	7	23	151.15	Secondary (>5y)	8	0	1	.17	0	Food Secure	1	1	0	0	0	1		0		1	1	1	1	0	0	0	1	1	1	0	0	0	1	1	1	1	0	0	0	1	0	0	1
01505	015	1	2	N04681	4	1	4	23	159.6	No education	0	0	0	.04	0	Food Secure	1	0	0	0	0	0	0			1	1	0	1	0	0	0	0	0	0	0	0	0	1	0	0	1	0	0	0	0	0	0	0
01506	015	1	2	N04681	5	3	5	25	148.7	Secondary (>5y)	7	5	0	.05	6	Moderately Food Insecure	1	0	0	0	0	0	0	0	1	1	1		0	0	0	0	0	0	0	0	0	0	1	0	0	1	0	0	0	0	0	0	0
01507	015	1	2	N05268	3	1	9	27	152.65	Secondary (>5y)	9	9	0	.22	0	Food Secure	1	2	0	0	0	0	0			0	1	1	1	0	0	0	0	0	0	1	1	1	1	1	1	1	0	0	0	1	0	0	1
01508	015	1	2	N05268	8	2	8	22	148.6	Secondary (>5y)	9	11	0	.6	0	Food Secure	1	1	0	0	0	0				1	1	1	1	0	0	0	0	0	0	0	0	0	1	0	0	1	0	0	0	1	0	0	1
01701	017	1	3	N05268	5	0	5	18	146.15	Secondary (>5y)	10	10	0	.06	3	Moderately Food Insecure	1	1	0	0	0	0				1	1	1	1	0	0	0	0	0	0	0	0	0	1	1	1	1	1	0	0	1	0	0	1
01702	017	1	3	N05268	8	2	8	18	149.45	Secondary (>5y)	7	4	0	.18	2	Moderately Food Insecure	1	2	1	0	0	0	0	0		1	1	0	1	0	0	0	0	0	0	0	0	0	1	1	1	1	1	1	1	1	0	1	0
01703	017	1	3	N04681	2	0	7	22	152	Secondary (>5y)	7	5	0	.05	0	Food Secure	0	0	1	0	0	0				0	1		0	0	0	0	0	0	0	1	1	0	1	0	0	1	1	0	0	1	0	0	0
01705	017	1	3	N06458	7	1	7	19	151.65	Secondary (>5y)	9	5	0	.14	4	Moderately Food Insecure	1	1	0	0	0	0		0		1	1	0	0	0	0	0	0	0	0	0	0	0	1	0	0	1	1	0	0	1	0	1	0
01706	017	1	3	N06458	8	2	8	22	140	Primary (1-5y)	5	9	0	.11	0	Food Secure	0	1	1	0	0	0	0			1	1	0	0	0	0	0	0	0	0	0	0	0	1	1	1	1	1	0	0	1	0	0	1
01707	017	1	3	N06524	4	2	4	25	145.25	Primary (1-5y)	1	0	0	.09	18	Severely Food Insecure	1	2	1	0	0	0	0		1	1	1	0	1	0	0	0	0	0	0	1	1	0	1	0	0	1	1	0	0	1	0	0	0
01801	018	1	3	N06473	2	0	7	26	152.3	Primary (1-5y)	5	6	0	.02	0	Food Secure	1	0	0	0	0	0				0	1	0	1	0	0	0	0	0	0	0	0	0	1	0	0	1	1	1	1	1	0	0	0
01803	018	1	3	N06516	5	0	5	18	151.4	Secondary (>5y)	8	5	0	.16	2	Mildly Food Insecure	1	0	0	0	0	0				1	1	0	0	0	0	0	0	0	0	1	1	1	1	1	1	1	1	0	0	0	0	0	0
01804	018	1	3	N06516	3	1	9	23	148.5	Primary (1-5y)	5	3	1	.04	6	Mildly Food Insecure	1	1	0	0	0	0		0		0	1	0	0	0	1	0	0	0	0	1	1	0	1	0	0	1	1	0	0	0	0	0	0
01805	018	1	3	N06453	7	3	7	18	155.55	Secondary (>5y)	7	7	0	.1	2	Mildly Food Insecure	0	0	1	1	0	0	0			1	1	0	0	0	0	0	1	1	0	0	0	0	1	0	0	1	1	0	0	0	0	0	0
01806	018	1	3	N06453	17	6	17	23	152.15	Primary (1-5y)	5	2	0	.22	0	Food Secure	0	0	0	0	0	0	0	0	1	1	1	1	1	0	0	0	1	1	1	0	0	0	1	1	1	1	1	0	0	1	0	0	1
01807	018	1	3	N05160	3	1	14	32	157.2	Secondary (>5y)	14	10	1	.03	0	Food Secure	1	0	1	0	0	0	0			0	1	1	0	0	0	0	0	0	0	0	0	0	1	1	1	1	0	0	0	1	0	1	0
02301	023	1	3	N05268	5	0	5	24	157	Secondary (>5y)	14	12	0	.33	0	Food Secure	1	2	1	0	0	0				1	1	1	1	0	0	0	0	0	0	0	0	0	1	1	1	1	1	1	1	1	0	0	1
02302	023	1	3	N05268	3	0	6	23	148.5	Primary (1-5y)	4	4	0	.1	0	Food Secure	1	3	1	0	0	0				0	1	0	1	0	0	0	0	0	0	0	0	0	1	1	1	1	1	1	1	1	0	0	1
02303	023	1	3	N06524	3	1	6	24	150.7	Secondary (>5y)	9	8	0	.35	0	Food Secure	1	1	1	0	0	0	0	0		0	1	1	1	1	0	0	1	1	1	1	0	0	1	1	1	1	0	1	1	1	0	0	1
02304	023	1	3	N06524	2	0	6	18	143.85	Primary (1-5y)	2	0	0		1	Food Secure	1	1	1	0	0	0				0	1	0	1	0	0	0	0	0	0	0	0	0	1	0	0	1	1	0	0	1	0	0	0
02305	023	1	3	N06458	6	3	6	17	153.45	Primary (1-5y)	5	5	0	.05	0	Food Secure	1	1	1	0	0	0	0		0	1	1	1	1	1	0	0	1	1	1	0	0	0	1	1	1	1	0	0	0	1	0	0	1
02306	023	1	3	N06458	3	1	6	22	149.9	Secondary (>5y)	6	8	0	.04	2	Mildly Food Insecure	1	1	1	0	0	0		0		0	1	1	1	1	1	0	0	0	0	1	0	0	1	0	0	1	0	0	0	0	0	0	0
02308	023	1	3	N04681	4	0	11	25	152.35	Secondary (>5y)	6	5	0	.35	0	Food Secure	1	0	0	0	0	0				1	1	1	1	0	0	0	1	1	0	0	0	0	1	0	0	1	1	1	1	1	0	0	1
02801	028	1	4	N06473	3	1	3	22	147.1	No education	0	0	0	.01	9	Moderately Food Insecure	1	1	1	0	0	0			0	1	1	0	0	0	0	0	0			0						1	0	0	0	0	0	0	0
02802	028	1	4	N05160	4	0	4	19	151.15	Secondary (>5y)	12	6	0	.18	8	Moderately Food Insecure	1	0	0	0	0	0				1	1	1	1	0	0	0	0	0	0	0	0	0	1	1	1	1	0	0	0	0	0	0	0
02803	028	1	4	N05160	7	1	7	21	159.2	Secondary (>5y)	9	6	1	.44	0	Food Secure	1	5	1	0	0	0				1	1	1	0	0	0	0	0	0	0	0	0	0	0	0	0	1	0	0	0	1	0	0	1
02804	028	1	4	N06473	3	1	7	19	154.4	Secondary (>5y)	7	9	0	.2	0	Food Secure	1	0	1	0	0	0			1	1	1	1	0	1	0	0	1	1	1	0	0	0	1	1	1	1	1	1	1	1	0	0	1
02806	028	1	4	N06516	6	1	6	18	152.9	Primary (1-5y)	4	1	0	.2	5	Mildly Food Insecure	1	0	1	0	0	0		0		1	1	0	0	1	0	0	0	0	0	0	0	0	1	1	1	1	1	0	0	1	0	0	0
02807	028	1	4	N06453	2	0	17	18	155.7	Secondary (>5y)	7	7	0	.04	0	Food Secure	0	0	0	0	0	0	0			0	1	1	0	0	0	0	0			0						1	0	0	0	1	0	0	1
02808	028	1	4	N06453	2	0	9	19	159.9	Primary (1-5y)	5	5	1	.01	16	Severely Food Insecure	1	1	0	0	0	0				1	1	0	0	0	0	0	0			0						1	1	0	0	1	0	0	0
03001	030	1	4	N06516	4	2	8	27	149.6	Primary (1-5y)	4	6	0	.02	8	Moderately Food Insecure	1	0	0	0	0	0	0	0		1	1	1	1	0	0	0	1	1	1	0	0	0	1	1	1	1	1	0	0	1	0	0	1
03003	030	1	4	N05160	4	2	15	32	155.75	Primary (1-5y)	5	4	0	.02	0	Food Secure	1	0	0	0	0	0	0		1	0	1	1	0	0	0	0	1	1	0	0	0	0	1	0	0	1	1	0	0	1	0	1	0
03005	030	1	4	N06453	3	1	16	30	147.85	Secondary (>5y)	10	5	0	.18	0	Food Secure	1	1	1	0	0	0	0			0	1	0	0	0	1	1	0	0	0	0	0	0	1	0	0	1	0	0	0	1	0	0	1
03007	030	1	4	N06473	6	2	23	26	146.45	Secondary (>5y)	9	0	0	.02	0	Food Secure	0	0	0	0	0	0		0	1	0	1	0	0	0	0	0	0	0	0	1	1	0	1	0	0	1	1	0	0	1	0	0	0
03008	030	1	4	N06473	4	2	4	32	145.25	No education	0	9	1	.03	6	Moderately Food Insecure	1	1	1	0	0	0	0			1	1	0	0	0	0	0	0	0	0	0	0	0	1	0	0	1	1	0	0	0	1	0	0
03103	031	1	4	N05268	4	1	8	25	153.65	Secondary (>5y)	9	10	0	.1	0	Food Secure	1	2	0	0	0	0	0			1	1	1	1	0	0	0	0	0	0	0	0	0	1	0	0	1	0	0	0	1	0	1	1
03104	031	1	4	N05268	4	2	9	25	148.95	Primary (1-5y)	5	2	0	.05	4	Moderately Food Insecure	1	0	1	0	0	0		0		1	1	0	1	0	0	0	0	0	0	0	0	0	1	1	1	1	1	0	0	1	0	0	1
03105	031	1	4	N05160	3	1	10	23	147.55	Primary (1-5y)	5	0	0		1	Mildly Food Insecure	1	0	0	0	0	0			1	0	1	0	1	1	0	0	0	0	0	0	0	0	1	0	0	1	1	0	0	1	0	0	1
03106	031	1	4	N05160	5	1	9	27	144.4	Secondary (>5y)	6	3	0	.05	0	Food Secure	1	0	0	0	0	0		0		1	1	1	0	0	0	0	0	0	0	0	0	0	1	0	0	1	1	0	0	1	0	0	1
03107	031	1	4	N06453	2	0	16	21	145.9	Secondary (>5y)	9	8	0	.08	0	Food Secure	1	0	1	0	0	0				0	1	0	0	0	0	0	0	0	0	0	0	0	1	0	0	1	1	0	0	1	0	0	1
03108	031	1	4	N06453	3	0	16	20	153.35	Secondary (>5y)	9	10	0	.02	1	Food Secure	1	0	0	0	0	0				0	1	0	1	0	0	0	0	0	0	0	0	0	1	0	0	1	1	0	0	1	0	0	0
03301	033	1	5	N06453	2	0	4	19	149.85	Primary (1-5y)	2	9	0	.03	0	Food Secure	1	0	0	0	0	0				0	1	1	1	0	0	0	0	0	0	0	0	0	1	0	0	1	1	0	0	0	0	0	0
03302	033	1	5	N06453	3	1	6	25	152.2	Secondary (>5y)	9	8	0	.08	0	Food Secure	1	0	0	0	0	0		0		1	1	1	1	0	0	0	1	1	1	0	0	0	1	1	1	1	1	1	1	0	0	1	0
03308	033	1	5	N05160	10	2	10	24	148.5	Secondary (>5y)	9	9	0	.35	0	Food Secure	1	0	0	0	0	0		0	0	1	1	1	1	0	0	0	1	1	0	0	0	0	1	0	0	1	0	0	0	1	1	0	0
03803	038	1	5	N06524	5	2	10	30	154.1	Secondary (>5y)	8	12	0	.14	0	Food Secure	1	1	0	0	0	0	0			1	1	1	1	0	0	0	1	1	1	0	0	0	1	1	1	1	1	1	1	0	0	0	0
03804	038	1	5	N06524	4	1	22	20	147.95	Primary (1-5y)	4	0	1	.02	2	Mildly Food Insecure	1	1	0	0	0	0		0		1	1	1	1	0	0	0	0	0	0	0	0	0	1	0	0	1	1	0	0	1	0	0	0
03805	038	1	5	N06516	4	1	12	26	143.25	Primary (1-5y)	4	4	0	.07	0	Food Secure	1	0	0	0	0	0		0		1	1	1	0	0	0	0	0	0	0	0	0	0	1	0	0	1	1	0	0	0	0	0	0
03807	038	1	5	N04681	7	3	7	30	153.8	Secondary (>5y)	9	4	1	.06	6	Moderately Food Insecure	1	0	0	0	0	0	0	0		1	1	1	1	0	0	0	1	1	0	0	0	0	1	0	0	1	1	0	0	1	1	0	0
03808	038	1	5	N04681	6	3	11	30	153.9	Primary (1-5y)	1	0	0	.05	6	Moderately Food Insecure	1	0	0	0	0	0	0	1		0	1	1	1	0	0	0	0	0	0	0	0	0	1	0	0	1	1	0	0	0	0	0	0
04001	040	1	5	N06524	4	1	4	16	148.75	Secondary (>5y)	7	5	0	.12	0	Food Secure	1	1	1	0	0	0				1	1	0	0	0	0	0	0	0	0	0	0	0	1	1	1	1	0	0	0	0	0	0	0
04002	040	1	5	N06516	6	3	6	23	147.1	Secondary (>5y)	9	9	0	.35	0	Food Secure	1	0	0	0		0		1	1	1	1	1	1	0	0	0	0	0	0	0	0	0	1	1	1	1	0	0	0	0	0	0	0
04003	040	1	5	N06524	5	1	5	24	152.65	Secondary (>5y)	8	5	1	.18	0	Food Secure	1	0	0	0	0	0	0			1	1	0	0	0	0	0	1	1	1	0	0	0	1	1	1	1	0	0	0	0	0	0	0
04004	040	1	5	N04681	7	3	7	26	156.95	Primary (1-5y)	5	5	0	.35	0	Food Secure	1	0	1	0	0	0	0	0		1	1	1	1	0	0	0	0	0	0	1	1	1	1	1	1	1	0	0	0	1	0	0	0
04005	040	1	5	N04681	6	1	6	20	153.85	Secondary (>5y)	12	12	0	.35	0	Food Secure	1	0	1	0	0	0	0			1	1	1	1	0	0	0	1	1	1	0	0	0	1	1	1	1	0	0	0	1	0	1	0
04006	040	1	5	N06458	5	0	9	24	153.25	Secondary (>5y)	12	8	0	.14	1	Food Secure	1	0	0	0	0	0				0	1	1	1	0	0	0	0	0	0	0	0	0	1	0	0	1	1	0	0	1	1	0	0
04201	042	1	6	N04681	3	0	3	20	148.7	Secondary (>5y)	6	2	1	.17	0	Food Secure	1	0	1	0	0	0				1	1	0	1	0	0	0	0	0	0	0	0	0	1	0	0	1	0	0	0	1	0	0	1
04202	042	1	6	N04681	4	0	21	20	150.1	Secondary (>5y)	9	9	0	.05	0	Food Secure	1	0	0	0	0	0				1	1	0	1	0	0	0	0	0	0	1	1	0	1	0	0	1	0	0	0	1	0	0	1
04203	042	1	6	N06516	2	0	5	20	137.55	Secondary (>5y)	8	0	0	.12	2	Mildly Food Insecure	1	0	1	0	0	0				0	1	0	0	0	0	0	0	0	0	0	0	0	1	0	0	1	0	0	0	0	0	0	0
04205	042	1	6	N06458	9	4	9	26	158.8	Secondary (>5y)	8	9	0	.13	3	Mildly Food Insecure	1	0	0	0	0	0	0	0	1	1	1	0	0	0	0	0	0	0	0	0	0	0	1	0	0	1	0	0	0	1	0	0	0
04206	042	1	6	N06458	1	0	6	22	154.55	Secondary (>5y)	9	4	0	.13	0	Food Secure	0	0	0	0		0				1	1		1	0	0	0	1	1	1	0	0	0	1	1	1	1	1	1	1	1	0	0	1
04207	042	1	6	N06524	6	1	6	24	150.55	Secondary (>5y)	9	7	1	.28	0	Food Secure	1	0	1	0	0	0		1		1	1	1	1	0	0	0	0	0	0	0	0	0	1	0	0	0	0	0	0	1	0	0	1
04501	045	1	6	N06453	3	1	3	32	148.85	Secondary (>5y)	12	10	0	.07	0	Food Secure	0	0	1	0	0	0	0			1	1	1	1	0	0	0	1	1	0	1	1	0	1	0	0	1	0	0	0	1	1	0	0
04502	045	1	6	N05160	11	5	11	28	148.8	Secondary (>5y)	9	10	0	.66	0	Food Secure	1	0	0	0	0	0	0	0	1	1	1	1	0	0	0	0	0	0	0	0	0	0	1	1	1	1	0	0	0	1	0	0	0
04503	045	1	6	N06453	3	1	3	32	151.7	Secondary (>5y)	10	8	0	.14	0	Food Secure	0	3	1	0	0	0	0			1	1	1	0	0	0	0	0			0						1	1	1	1	1	0	0	0
04504	045	1	6	N05160	4	2	4	24	146.4	No education	0	0	0	.07	19	Severely Food Insecure	0	2	1	0	0	0	0	0		1	1	0	0	0	0	0	0	0	0	1	1	1	1	1	1	1	0	0	0	0	0	0	0
04505	045	1	6	N06473	8	3	23	19	153	Secondary (>5y)	8	0	0	.13	0	Food Secure	0	0	1	0	0	0		0	1	0	1	0	0	1	0	0	0	0	0	1	1	0	1	0	0	1	0	0	0	1	1	0	1
04506	045	1	6	N06458	11	3	11	25	155.05	Secondary (>5y)	12	16	0	.17	0	Food Secure	1	0	0	0	0	0		0	1	1	1	0	0	0	0	0	0	0	0	0	0	0	1	1	1	1	0	0	0	1	1	0	0
04507	045	1	6	N05268	3	1	7	35	150.8	Primary (1-5y)	5	9	0	.14	0	Food Secure	1	2	0	0	0	0		0		1	1	1	1	1	0	0	1	1	1	0	0	0	1	1	1	1	0	0	0	1	0	0	1
04801	048	1	6	N06516	6	2	6	35	150.95	Secondary (>5y)	10	3	0	.08	0	Food Secure	1	0	0	0	0	0			0	1	1	0	0	0	0	0	0	0	0	0	0	0	1	0	0	1	1	1	1	1	0	0	1
04802	048	1	6	N06516	6	0	11	18	148.2	Secondary (>5y)	9	7	1	.25	0	Food Secure	1	1	0	0	0	0				1	1	1	1	0	0	0	1	1	1	0	0	0	1	1	1	1	0	0	0	1	0	0	1
04805	048	1	6	N06458	10	2	10	23	153.4	Secondary (>5y)	10	12	0		0	Food Secure	0	0	0	0	0	0		0		1	1	0	1	0	0	0	0	0	0	1	1	1	1	1	1	1	1	1	1	1	0	0	1
04806	048	1	6	N06458	8	5	8	16	151.45	Primary (1-5y)	4	0	0	.08	0	Food Secure	1	0	0	0	0	0	0	0		1	1		1	0	0	0	1	1	0	0	0	0	1	0	0	1	0	0	0	1	0	0	1
04808	048	1	6	N06524	8	2	8	18	152.3	Secondary (>5y)	9	5	0	.05	0	Food Secure	1	1	0	0	0	0		0	1	1	1	1	0	0	0	0	1	1	1	0	0	0	1	1	1	1	1	1	1	1	0	0	1
05202	052	1	7	N04681	3	0	9	19	152.35	Secondary (>5y)	10	7	0	.35	0	Food Secure	1	0	1	0	0	0				1	1	0	0	0	0	0	0	0	0	0	0	0	1	0	0	1	0	0	0	0	0	1	0
05203	052	1	7	N06524	3	2	7	17	159.25	Secondary (>5y)	9	12	0	.24	0	Food Secure	0	1	1	0		0	0			0	1	0	1	0	0	0	0	0	0	1	1	0	1	0	0	1	0	0	0	1	0	0	0
05206	052	1	7	N06516	4	0	4	22	149.9	Secondary (>5y)	6	6	0	.52	3	Mildly Food Insecure	1	0	0	0	0	0				1	1	0	0	0	0	0	0	0	0	1	1	0	1	0	0	1	0	0	0	0	1	0	0
05207	052	1	7	N06458	3	1	17	26	155.15	Secondary (>5y)	7	0	0	.01	6	Moderately Food Insecure	1	3	1	0	0	0	0			1	1	0	1	0	0	0	0	0	0	0	0	0	0	0	0	1	0	0	0	0	0	0	0
05208	052	1	7	N06458	5	2	5	30	146.8	Secondary (>5y)	8	6	0	.05	6	Moderately Food Insecure	1	0	1	0	0	0	0			1	1	0	1	0	0	0	0	0	0	0	0	0	1	0	0	1	0	0	0	0	0	0	0
05302	053	1	7	N06453	3	1	3	17		Secondary (>5y)	7	9	0	.09	0	Food Secure	0	2	1	0	0	0				1	1	0	1	0	0	0	0	0	0	0	0	0	1	0	0	1	0	0	0	1	1	0	1
05303	053	1	7	N05268	13	4	13	16	158.3	Secondary (>5y)	8	9	0	.5	0	Food Secure	1	2	1	0	0	0	0		1	1	1	0	0	1	0	0	0	0	0	0	0	0	1	1	1	1	0	0	0	1	0	0	1
05304	053	1	7	N05268	3	0	3	23	141.75	Secondary (>5y)	9	5	0	.05	0	Food Secure	1	4	1	0	0	0				1	1	0	1	0	0	0	0	0	0	0	0	0	0	0	0	1	0	0	0	0	0	0	0
05306	053	1	7	N06473	3	1	8	25	150.45	Primary (1-5y)	2	5	0	.05	4	Moderately Food Insecure	1	0	1	0	0	0		0		0	1	1	1	0	0	0	0	0	0	0	0	0	1	0	0	1	0	0	0	1	0	0	0
05307	053	1	7	N05160	7	3	15	17	152.6	Secondary (>5y)	10	8	0	.18	0	Food Secure	1	0	0	0	0	0		1		1	1	0	0	0	0	0	0	0	0	0	0	0	1	0	0	1	0	0	0	1	0	0	1
05308	053	1	7	N05160	8	3	8	20	158.85	Secondary (>5y)	9	9	0	1.05	0	Food Secure	1	0	0	0	0	0	0		1	1	1	0	1	0	0	0	0	0	0	0	0	0	1	1	1	1	0	0	0	1	1	0	0
05601	056	1	7	N06458	9	2	9	24	158.45	Secondary (>5y)	6	0	0	.35	0	Food Secure	1	0	1	0	0	0	0	0		1	1	0	1	0	0	0	1	1	1	0	0	0	1	1	1	1	1	1	1	1	0	0	1
05602	056	1	7	N06458	9	2	9	21	151.1	Secondary (>5y)	7	6	0	.35	0	Food Secure	1	0	1	0	0	0		0		1	1	0	1	0	0	0	1	1	1	0	0	0	1	1	1	1	1	1	1	1	0	0	1
05603	056	1	7	N06516	4	3	21	30	153.7	Secondary (>5y)	6	0	0	.17	0	Food Secure	1	0	0	0		0	0	0		0	1	1	0	0	0	0	1	1	1	0	0	0	1	1	1	1	0	0	0	1	0	0	1
05605	056	1	7	N06524	4	1	4	19	151.3	Secondary (>5y)	8	8	0		0	Food Secure	1	1	0	0	0	0			1	1	1	0	1	0	0	0	0	0	0	0	0	0	1	1	1	1	0	1	1	1	1	0	1
06001	060	1	8	N06458	9	3	9	20	155.9	Secondary (>5y)	10	7	0	.35	0	Food Secure	0	0	0	0	0	0	0	0	0	1	1	0	1	0	0	0	1	1	1	0	0	0	1	1	1	1	1	1	1	1	0	0	1
06002	060	1	8	N06458	2	0	9	22	151	Primary (1-5y)	5	5	0	.08	0	Food Secure	1	0	1	0	0	0				1	1	0	1	0	0	0	0	0	0	0	0	0	1	0	0	1	1	0	0	1	0	0	0
06003	060	1	8	N06524	2	0	5	25	152.05	Secondary (>5y)	12	12	1		0	Food Secure	1	0	0	0	0	0				1	1		1	0	0	0	0	0	0	0	0	0	1	0	0	1	1	0	0	1	0	0	0
06004	060	1	8	N06524	6	3	20	16	157.3	Secondary (>5y)	7	5	0	.05	0	Food Secure	1	0	0	0	0	0	0			1	1		1	0	0	0	1	1	1	0	0	0	1	1	1	1	1	0	0	1	0	0	1
06006	060	1	8	N04681	3	0	3	20	166.3	Secondary (>5y)	9	9	0	.17	0	Food Secure	1	0	0	0	0	0				1	1	0	1	0	0	0	0	0	0	0	0	0	1	0	0	1	1	0	0	0	0	0	0
06007	060	1	8	N06516	6	3	11	26	143.4	Secondary (>5y)	6	1	1	.03	3	Mildly Food Insecure	1	0	1	0	0	1	0	0		0	1	0	0	0	0	0	1	1	0	0	0	0	1	0	0	1	1	1	1	1	0	1	0
06008	060	1	8	N06516	5	2	10	25	140.9	Secondary (>5y)	8	0	0	.03	0	Food Secure	1	0	0	0	0	0	0			1	1	0	0	0	0	0	0	0	0	0	0	0	1	1	1	1	0	0	0	1	0	1	1
06101	061	1	8	N05268	4	2	11	25	142.45	Secondary (>5y)	8	3	1	.02	0	Food Secure	1	3	0	0	0	0		0		0	1	0	1	0	0	0	0	0	0	0	0	0	1	0	0	1	1	0	0	0	0	0	0
06103	061	1	8	N06453	4	0	12	21		Secondary (>5y)	9	9	0	.09	0	Food Secure	1	0	0	0	0	0				1	1	1	0	0	0	0	1	1	1	0	0	0	1	1	1	1	1	0	0	1	0	0	1
06105	061	1	8	N06473	4	2	4	31	152.25	Secondary (>5y)	9	14	1	.14	0	Food Secure	1	0	0	0	0	0	0			1	1	0	1	0	0	0	0	0	0	1	1	1	1	1	1	1	1	1	1	0	1	0	0
06108	061	1	8	N05160	3	1	6	26	151.85	Secondary (>5y)	10	9	0	.09	0	Food Secure	1	0	1	0	0	0		0		0	1	0	0	0	0	0	0	0	0	0	0	0	1	1	1	1	0	0	0	0	0	0	0
06301	063	1	8	N05268	8	1	8	20	144.2	Secondary (>5y)	10	10	1	.12	0	Food Secure	1	0	1	0	0	0			0	1	1	1	1	0	0	0	0	0	0	0	0	0	1	1	1	1	1	0	0	1	0	0	1
06302	063	1	8	N06473	5	1	22	35	151	Secondary (>5y)	11	11	0	.13	0	Food Secure	1	0	0	0	1	0		0		0	1	1	1	0	0	0	0	0	0	0	0	0	1	0	0	1	1	0	0	1	0	1	0
06303	063	1	8	N06473	6	1	6	27	147.35	Secondary (>5y)	9	10	0	.05	0	Food Secure	1	0	0	0	0	0				1	1	0	1	0	0	0	0	0	0	0	0	0	1	0	0	1	1	0	0	1	0	0	0
06304	063	1	8	N05160	6	0	6	18	153	Secondary (>5y)	10	10	0		0	Food Secure	1	0	0	0	0	0				1	1	1	1	0	0	0	1	1	1	0	0	0	1	1	1	1	1	0	0	1	1	0	1
06307	063	1	8	N06453	3	1	6	21	149.15	Secondary (>5y)	8	1	0	.06	3	Mildly Food Insecure	1	0	0	0	0	0		1		0	1	0	1	0	0	0	0	0	0	1	1	0	1	0	0	1	1	0	0	0	0	0	0
06501	065	1	9	N05268	2	0	11	18	154.85	Secondary (>5y)	7	5	0	.08	0	Food Secure	1	0	0	0	0	0				0	1	0	1	0	0	0	0	0	0	0	0	0	1	0	0	1	0	0	0	0	0	0	0
06505	065	1	9	N06453	11	6	11	22	150.8	Secondary (>5y)	9	0	0	.17	0	Food Secure	1	1	0	0	0	0	0	1	1	1	1	0	1	1	0	0	0	0	0	0	0	0	1	0	0	1	0	0	0	0	0	0	0
06506	065	1	9	N06473	5	2	5	26	152.05	Secondary (>5y)	9	9	1	.35	0	Food Secure	1	0	1	0	0	0		0		1	1	0	0	0	0	0	0	0	0	0	0	0	1	0	0	1	0	0	0	0	1	1	0
06507	065	1	9	N06473	3	1	3	31	146.05	No education	0	0	0	.13	0	Food Secure	1	0	0	0	0	0	0			1	1	1	1	0	0	0	1	1	1	0	0	0	1	1	1	1	1	1	1	1	0	1	0
06601	066	1	9	N06458	7	2	7	19	146.5	Secondary (>5y)	10	4	1	.11	3	Mildly Food Insecure	1	0	1	0	0	0	0	1		1	1	0	1	0	0	0	0	0	0	0	0	0	1	0	0	1	1	0	0	1	0	0	1
06602	066	1	9	N06458	7	1	18	18	158.5	Secondary (>5y)	10	12	0	.05	6	Mildly Food Insecure	1	0	1	0	0	0	0			0	1	0	0	0	0	0	1	1	0	0	0	0	1	0	0	1	1	0	0	1	0	0	0
06603	066	1	9	N06524	3	0	13	21	150.05	Secondary (>5y)	9	5	1		0	Food Secure	1	2	1	0	0	0				0	1	0	1	0	0	0	0	0	0	0	0	0	1	0	0	1	0	0	0	1	0	0	0
06605	066	1	9	N06516	3	1	3	28	151.95	Secondary (>5y)	10	12	0	.12	6	Moderately Food Insecure	0	0	0	0	0	0	0			1	1	1	1	0	0	0	0	0	0	0	0	0	1	0	0	1	1	1	1	1	0	0	1
06606	066	1	9	N04681	4	2	5	23	143.05	Secondary (>5y)	7	8	0	.05	0	Food Secure	1	0	0	0	0	0		0		1	1	1	1	0	0	0	1	1	1	0	0	0	1	1	1	1	1	1	1	1	0	0	1
06607	066	1	9	N04681	10	3	10	19	161.3	Secondary (>5y)	7	2	0	.14	0	Food Secure	1	0	0	0	0	0	0	0		1	1	1	1	0	0	0	0	0	0	0	0	0	1	1	1	1	1	1	1	1	0	0	1
07101	071	1	9	N06453	4	2	9	22	153.3	Primary (1-5y)	5	0	0	.02	0	Food Secure	1	1	0	0	0	0		1		0	1	0	0	0	1	1	1	1	0	0	0	0	1	0	0	1	1	0	0	0	0	0	0
07103	071	1	9	N05160	4	1	20	25	156.85	Secondary (>5y)	9	5	0	.53	0	Food Secure	1	0	0	0	0	0			1	0	1	0	1	0	0	0	1	0	0	0	0	0	1	0	0	1	1	0	0	1	1	0	0
07104	071	1	9	N06473	9	4	9	22		Secondary (>5y)	9	10	0	.09	0	Food Secure	0	0	1	0	0	0	0	0	1	1	1	0	1	0	0	0	1	1	1	0	0	0	1	1	1	1	0	0	0	1	0	0	1
07105	071	1	9	N06473	9	4	9	23	149.95	Secondary (>5y)	9	9	0	.09	0	Food Secure	0	0	1	0	0	0	0	0	1	1	1	0	1	0	0	0	1	1	1	0	0	0	1	1	1	1	0	0	0	1	0	0	1
07106	071	1	9	N05160	3	1	17	27	151.1	Secondary (>5y)	8	2	0		0	Food Secure	1	0	0	0	0	0		0		0	1	0	0	0	0	0	0	0	0	0	0	0	1	0	0	1	1	0	0	0	0	0	0
07107	071	1	9	N05268	7	3	7	25	144.8	Secondary (>5y)	8	8	0	.35	2	Mildly Food Insecure	1	5	1	0	0	0	0	0		1	1	0	0	0	0	0	0	0	0	0	0	0	1	1	1	1	1	1	1	1	0	0	1
07301	073	1	10	N06473	2	0	14	19	157.35	Secondary (>5y)	9	5	0	.01	4	Moderately Food Insecure	1	4	1	0	0	0				0	1	0	0	0	0	0	0			0						1	1	0	0	0	0	0	0
07302	073	2	10	N06473	4	0	14	27	153.3	Primary (1-5y)	2	0	0	.01	6	Moderately Food Insecure	1	4	1	0	0	0	0	0		0	1	0	0	0	0	0	0			0						1	1	0	0	0	1	0	0
07303	073	1	10	N05160	2	0	10	22	146.55	Secondary (>5y)	9	9	0		0	Food Secure	1	0	0	0	0	0				0	1	1	1	0	0	0	1	1	1	0	0	0	1	1	1	1	0	0	0	1	1	0	0
07305	073	1	10	N05160	4	0	4	18	146.25	Secondary (>5y)	9	9	0	.32	0	Food Secure	1	0	1	0	0	0				1	1	1	0	0	0	0	1	1	0	0	0	0	1	0	0	1	0	0	0	1	0	0	1
07306	073	1	10	N06453	4	1	6	16	155.45	Secondary (>5y)	9	9	0	.1	0	Food Secure	0	0	0	0	0	0				1	1	1	1	0	0	0	1	1	1	0	0	0	1	1	1	1	0	0	0	1	1	0	1
07308	073	1	10	N05268	3	1	3	21	149.25	Secondary (>5y)	8	8	1	.1	2	Mildly Food Insecure	1	2	1	0	0	0			1	0	1	1	1	1	0	0	0	0	0	0	0	0	1	0	0	1	0	0	0	0	0	0	0
07601	076	1	10	N06524	3	1	10	24	155.2	Secondary (>5y)	7	2	0		0	Food Secure	0	0	1	0	0	0		0		1	1	1	1	0	0	0	1	1	1	1	1	0	1	0	0	1	1	1	1	1	0	0	1
07604	076	1	10	N06458	5	1	5	20	149.5	Secondary (>5y)	8	12	0	.22	0	Food Secure	1	0	0	0	0	0			1	1	1	0	1	0	0	0	0	0	0	1	1	1	1	1	1	1	0	0	0	1	0	0	1
07606	076	1	10	N04681	3	1	7	24	147.35	Secondary (>5y)	6	8	1	.12	0	Food Secure	1	0	0	0	0	0			1	0	1	0	1	0	0	0	0	0	0	0	0	0	1	0	0	1	0	0	0	1	0	0	0
07802	078	1	10	N06458	5	3	16	29	162.6	No education	0	0	0	.02	6	Moderately Food Insecure	1	3	1	0	0	0		1	1	0	1	0	0	0	0	0	0	0	0	0	0	0	1	1	1	1	0	0	0	0	0	0	0
07803	078	1	10	N04681	4	1	9	28	154.45	Secondary (>5y)	9	10	0	.08	0	Food Secure	1	0	0	0	0	0	0			0	1	0	1	0	0	0	0	0	0	0	0	0	1	1	1	1	1	1	1	0	1	0	0
07804	078	1	10	N04681	3	0	7	25	152.55	Secondary (>5y)	16	14	0	.1	0	Food Secure	1	0	0	0	0	0				0	1	1	0	0	0	0	0	0	0	0	0	0	1	1	1	1	1	0	0	1	0	0	1
07805	078	1	10	N06479	7	2	9	24	143.35	Secondary (>5y)	9	6	0	.2	0	Food Secure	1	0	0	0	0	0	0			1	1	1	1	0	0	0	0	0	0	0	0	0	1	0	0	1	0	0	0	1	0	0	0
07807	078	1	10	N06524	10	3	10	20	159.8	Secondary (>5y)	10	9	0	.28	0	Food Secure	1	0	1	0	0	0	0	0		1	1	1	1	0	0	0	1	1	0	1	1	0	1	0	0	1	1	1	1	1	0	0	1
07808	078	1	10	N06524	10	3	10	27	144.15	Secondary (>5y)	10	10	0	.28	0	Food Secure	1	0	1	0	0	0	0	0		1	1	1	1	0	0	0	1	1	0	1	1	0	1	0	0	1	1	1	1	1	0	0	1
08101	081	1	11	N06229	8	1	8	28	148.55	Secondary (>5y)	9	5	0	.32	0	Food Secure	1	0	0	0	0	0		0		1	1	0	1	0	0	0	0	0	0	1	1	1	1	1	1	1	0	0	0	1	0	1	1
08102	081	1	11	N06229	8	1	8	18	146.75	Secondary (>5y)	10	9	0	.32	0	Food Secure	1	0	0	0	0	0		0		1	1	0	1	0	0	0	0	0	0	1	1	1	1	1	1	1	0	0	0	1	0	1	1
08103	081	1	11	N05267	4	2	6	26	149.8	Secondary (>5y)	7	2	0	.09	0	Food Secure	1	0	0	0	0	0	0	0		1	1	1	1	0	0	0	0	0	0	0	0	0	1	0	0	1	0	0	0	0	0	0	0
08104	081	1	11	N06453	10	5	10	19	147.05	Secondary (>5y)	10	10	0	.12	0	Food Secure	1	0	1	0	0	0	0	0	1	1	1	1	1	0	0	0	1	1	1	0	0	0	1	1	1	1	0	0	0	1	0	0	1
08106	081	1	11	N06485	4	0	4	19	148.1	Secondary (>5y)	7	8	0	.24	0	Food Secure	1	1	1	0	0	0				1	1	1	1	0	0	0	0	0	0	0	0	0	1	1	1	1	1	1	1	1	0	0	1
08107	081	1	11	N05359	4	2	9	29	149.45	Secondary (>5y)	10	3	0	.02	0	Food Secure	1	1	0	0	0	0	0	0		0	1	1	1	0	0	0	0	0	0	1	1	0	1	0	0	1	0	0	0	1	0	0	0
08108	081	1	11	N05359	2	0	10	20	153.3	Secondary (>5y)	8	7	0	.03	0	Food Secure	1	1	1	0	0	0				0	1		0	0	0	0	0	0	0	0	0	0	1	0	0	1	1	0	0	1	0	1	0
08501	085	1	11	N05359	4	0	4	18	148.9	Secondary (>5y)	6	8	0	.24	0	Food Secure	1	1	1	0	0	0				1	1		0	0	0	0	0	0	0	0	0	0	1	0	0	1	0	0	0	1	0	0	1
08502	085	1	11	N05359	6	1	6	21	149.15	Secondary (>5y)	12	10	0	.36	0	Food Secure	1	1	0	0	0	0			1	1	1	1	1	1	0	0	0	0	0	0	0	0	1	1	1	1	0	0	0	1	1	0	1
08503	085	1	11	N06229	8	2	8	21	153.55	Secondary (>5y)	12	7	1	.1	0	Food Secure	1	1	0	0	0	0	0	0		1	1	0	1	0	0	0	0	0	0	0	0	0	1	0	0	1	0	0	0	0	0	0	0
08504	085	1	11	N06229	4	0	4	20	154.7	Secondary (>5y)	8	9	0	.14	0	Food Secure	1	1	0	0	0					1	1	0	1	0	0	0	0	0	0	0	0	0	1	0	0	1	0	0	0	1	0	0	0
08506	085	1	11	N06485	6	2	6	20	158.5	Secondary (>5y)	8	9	0	.1	0	Food Secure	1	1	0	0	0	0	0	0		1	1		0	0	0	0	0	0	0	0	0	0	1	0	0	1	1	1	1	1	0	0	0
08507	085	1	11	N06516	6	3	6	16	155.85	Secondary (>5y)	6	9	0	.18	1	Food Secure	1	0	0	0	0	0	0	0		1	1	0	0	0	0	0	0	0	0	0	0	0	1	0	0	1	0	0	0	1	1	0	1
08508	085	1	11	N06516	8	4	8	22	145.3	Secondary (>5y)	9	5	0	.27	5	Moderately Food Insecure	1	0	0	0	0	0	0	0		1	1	0	1	0	0	0	1	1	0	0	0	0	1	0	0	1	0	0	0	1	0	0	0
08701	087	1	11	N06453	4	2	4	41	144.3	No education	0	0	1	.09	0	Food Secure	1	0	0	0	0	0	0			1	1	1	1	0	0	0	1	1	1	0	0	0	1	1	1	1	1	1	1	0	0	0	0
08702	087	1	11	N06453	2	0	9	19	154.15	Secondary (>5y)	9	5	1	.12	1	Food Secure	1	1	1	0	0	0				0	1	0	1	0	0	0	1	1	0	0	0	0	1	0	0	1	0	0	0	0	0	0	0
08703	087	1	11	N06473	4	2	10	27	153.25	Secondary (>5y)	7	5	1	.23	0	Food Secure	1	2	1	0	0	0	0	0		0	1	0	1	0	0	0	0			0						1	0	0	0	0	0	0	0
08706	087	1	11	N05160	4	0	8	18	148.35	Secondary (>5y)	10	10	0		0	Food Secure	1	0	0	0	0	0				1	1	0	0	0	0	0	0	0	0	1	1	0	1	0	0	1	1	1	1	1	0	0	0
08707	087	1	11	N05268	8	2	8	20	145.95	Secondary (>5y)	9	8	0	.1	0	Food Secure	1	2	0	0	0	0		1		1	1	0	1	0	0	0	0	0	0	0	0	0	1	1	1	1	0	0	0	1	0	1	1
08708	087	1	11	N05268	3	1	8	23	143.9	Secondary (>5y)	9	10	0	.9	0	Food Secure	1	0	0	0	0	0		0		1	1	1	1	0	0	0	0	0	0	0	0	0	1	1	1	1	0	0	0	0	0	0	0
08901	089	1	12	N05359	3	1	7	27		Secondary (>5y)	6	8	0	.05	0	Food Secure	1	1	1	0	0	0	0			0	1	1	1	0	0	0	0	0	0	0	0	0	1	0	0	1	1	0	0	0	0	0	0
08902	089	1	12	N06458	3	1	8	30	145.35	Secondary (>5y)	7	0	0	.05	6	Moderately Food Insecure	1	1	1	0	0	0		1		0	1	0	0	0	0	0	0	0	0	0	0	0	1	1	1	1	1	0	0	0	0	0	0
08904	089	1	12	N06524	4	2	4	29	145.85	Primary (1-5y)	3	0	0	.07	3	Mildly Food Insecure	1	0	0	0	0	0	0	0		1	1	0	1	0	0	0	0	0	0	0	0	0	1	0	0	1	1	0	0	0	0	0	0
08906	089	1	12	N06524	4	1	4	17	146.35	Primary (1-5y)	5	9	0		8	Moderately Food Insecure	1	0	1	0	0	0				1	1	1	1	0	0	0	0	0	0	0	0	0	1	1	1	1	1	0	0	0	0	0	0
08907	089	1	12	N06458	3	1	5	28	148.25	No education	0	0	0		6	Moderately Food Insecure	1	1	1	0	1	0		1		0	1	0	0	0	0	0	0	0	0	0	0	0	1	0	0	1	1	0	0	0	0	0	0
08908	089	1	12	N06458	5	0	5	19	150.25	Secondary (>5y)	6	8	0	.32	6	Moderately Food Insecure	1	0	0	0	0	0				1	1	0	1	0	0	0	0	0	0	0	0	0	1	0	0	1	1	0	0	1	0	0	0
09301	093	1	12	N06479	3	1	10	23	146.8	Primary (1-5y)	4	5	0	.1	5	Moderately Food Insecure	1	0	0	0	0	0		0		0	1		0	0	0	0	0	0	0	1	1	0	1	0	0	1	0	0	0	1	0	0	0
09302	093	1	12	N06479	5	2	9	17	142.55	Primary (1-5y)	4	4	0	.05	0	Food Secure	1	0	0	0	0	0		0		0	1	0	0	0	0	0	1	1	0	0	0	0	1	0	0	1	0	0	0	0	0	0	0
09303	093	1	12	N05359	2	0	6	18	151.4	Primary (1-5y)	4	4	0	.02	2	Mildly Food Insecure	1	0	0	0	0	0				0	1	1	1	0	0	0	0	0	0	0	0	0	1	0	0	1	0	0	0	0	0	0	0
09304	093	1	12	N05359	5	2	8	31	146.3	No education	0	5	0	.08	2	Mildly Food Insecure	1	1	1	0	0	0	0	0		0	1	0	0	0	0	0	0	0	0	0	0	0	0	0	0	1	0	0	0	0	0	0	0
09305	093	1	12	N06458	3	1	6	16	154.2	Primary (1-5y)	5	8		.03	6	Moderately Food Insecure	1	0	0	0	0	0				0	1	0	1	0	0	0	0	0	0	0	0	0	1	0	0	1	0	0	0	1	0	1	0
09306	093	1	12	N06458	3	0	13	19	151.05	Secondary (>5y)	9	10	0	.08	8	Moderately Food Insecure	1	0	1	0	0	0				0	1	0	0	0	0	0	0	0	0	0	0	0	1	0	0	1	0	0	0	1	0	0	0
09307	093	1	12	N06524	8	2	26	20	145.7	Primary (1-5y)	5	6	0	.06	0	Food Secure	1	0	0	0	0	0		0	1	1	1	0	0	0	0	0	0	0	0	1	1	1	1	1	1	1	0	0	0	1	0	0	0
09401	094	1	12	N06473	8	2	8	29	149.9	Secondary (>5y)	10	9	0	1.4	0	Food Secure	1	0	0	0	0	0		0	1	1	1	1	1	0	0	0	0	0	0	0	0	0	1	1	1	1	0	0	0	1	0	0	1
09402	094	1	12	N06485	5	1	5	20	155.3	Secondary (>5y)	7	12	1	.35	0	Food Secure	1	1	1	0	0	0			0	1	1	1	1	0	0	0	1	1	0	0	0	0	1	0	0	1	0	0	0	0	1	0	0
09403	094	1	12	N06485	4	2	9	23	134	Primary (1-5y)	2	0	1	.01	6	Moderately Food Insecure	1	1	1	0	0	0		0	1	0	1	1	1	0	0	0	0	0	0	0	0	0	1	1	1	1	0	0	0	0	0	0	0
09405	094	1	12	N06453	3	1	3	20	152.55	No education	0	0	0	.05	0	Food Secure	1	3	0	0	1	1		1		0				0	0	0	0			0						1	0	0	0	0	0	0	0
09407	094	1	12	N05160	3	1	3	17	156.6	No education	0	0	0	.12	0	Food Secure	1	0	0	0	0	0				1	1	1	1	0	0	0	1	1	0	0	0	0	1	0	0	1	0	0	0	0	1	0	0
09408	094	1	12	N06473	3	1	7	25	151.9	Secondary (>5y)	9	9	0	.55	9	Moderately Food Insecure	1	0	1	0	0	0		0		0	1	0	0	0	0	0	0	0	0	0	0	0	1	1	1	1	0	0	0	1	0	0	0
09901	099	1	13	N06524	7	5	7	38	152.7	Secondary (>5y)	7	9	0	.6	0	Food Secure	1	0	0	0	0	0	0		1	1	1	0	0	0	0	0	0	0	0	0	0	0	1	1	1	1	0	0	0	0	1	0	0
09902	099	1	13	N06524	6	3	6	23		Primary (1-5y)	4	9	1	.06	4	Mildly Food Insecure	1	3	1	0	0	0	0	1	1	0	1	0	0	0	0	0	0	0	0	1	0	0	0	0	0	1	0	0	0	0	0	0	0
09903	099	1	13	N06458	5	3	5	34	147.6	Primary (1-5y)	5	4	0	.17	9	Moderately Food Insecure	1	2	1	0	0	0	0			0	1	0	1	0	0	0	0	0	0	0	0	0	1	1	1	1	0	0	0	0	0	0	0
09904	099	1	13	N06458	4	2	4	26	151.75	Secondary (>5y)	6	10	0	.36	0	Food Secure	1	0	0	0	0	0		0		1	1	0	1	0	0	0	0	0	0	1	1	1	1	1	1	1	0	0	0	1	0	1	0
09906	099	1	13	N06479	4	2	4	30	151.8	Secondary (>5y)	9	4	0	.2	0	Food Secure	1	0	0	0	0	0	0	0		1	1	0	0	0	0	0	0	0	0	0	0	0	1	1	1	1	0	0	0	1	0	1	0
09907	099	1	13	N06479	7	3	7	30	153.45	Secondary (>5y)	10	14	0		9	Moderately Food Insecure	1	0	0	0	0	0	0			1	1	0	0	0	0	0	0	0	0	0	0	0	1	0	0	1	0	0	0	0	0	0	0
09908	099	1	13	N05359	5	1	5	25	155	Secondary (>5y)	7	10	0	1.9	0	Food Secure	1	0	0	0	0	0		0		1	1	1	1	0	0	0	0	0	0	0	0	0	1	0	0	1	0	0	0	1	0	0	1
10201	102	1	13	N06453	3	1	5	30	152	Primary (1-5y)	5	0	1	.14	0	Food Secure	0	1	0	0	0	0			0	0	1	1	1	1	0	0	1	1	1	0	0	0	1	1	1	1	1	1	1	1	1	0	1
10202	102	1	13	N06485	4	2	4	29	159.05	Secondary (>5y)	7	4	1	.08	1	Food Secure	1	1	0	0	0	0	0			1	1	1	1	0	0	0	0	0	0	0	0	0	1	0	0	1	0	0	0	0	0	0	0
10203	102	1	13	N05160	3	1	7	24	147.45	Primary (1-5y)	5	0	0	.35	0	Food Secure	1	0	1	0	1	1		1		0				0	0	0	0	0	0	0	0	0	1	0	0	1	0	0	0	1	1	1	0
10204	102	1	13	N06453	9	3	9		148.7	Secondary (>5y)	9	8	0	.21	0	Food Secure	0	1	1	0	0	0			0	1	1	1	1	1	0	0	0	0	0	0	0	0	1	1	1	1	1	1	1	1	0	0	1
10205	102	1	13	N06473	3	1	15	23	150.5	Secondary (>5y)	7	0	1	.07	0	Food Secure	1	0	0	0	0	0			1	1	1	1	1	0	0	0	0	0	0	0	0	0	1	0	0	1	0	0	0	0	0	0	0
10206	102	1	13	N06473	2	0	7	20	152.55	No education	0	9	1	.14	3	Mildly Food Insecure	1	0	0	0	0	0				0	1	1	1	0	0	0	0	0	0	1	1	0	1	0	0	1	0	0	0	0	0	0	0
10207	102	1	13	N06485	5	1	5	32	157.9	Secondary (>5y)	9	0	0	.07	4	Moderately Food Insecure	1	0	0	0	0	0		0		0	1	0	1	0	0	0	0	0	0	0	0	0	1	0	0	1	1	0	0	0	0	0	0
10301	103	1	13	N06458	5	0	5	19	148.35	Secondary (>5y)	10	7	0	.36	0	Food Secure	1	0	0	0	0	0				1	1	0	1	0	0	0	1	1	1	0	0	0	1	1	1	1	1	1	1	1	0	0	1
10302	103	1	13	N06458	5	0	5	19	157.85	Secondary (>5y)	10	9	0	.37	0	Food Secure	1	0	0	0	0	0				1	1	0	1	0	0	0	1	1	1	0	0	0	1	1	1	1	1	1	1	1	0	0	1
10304	103	1	13	N06524	6	3	6	18	151.9	Secondary (>5y)	6	8	0	.35	0	Food Secure	1	0	0	0	0	0	0		1	1	1	0	1	0	0	0	1	1	1	0	0	0	1	1	1	1	0	0	0	1	0	0	1
10305	103	1	13	N06479	3	0	11	26	162.15	Secondary (>5y)	9	14	1	.12	0	Food Secure	1	0	0	0	0	0				0	1	0	0	0	0	0	0	0	0	0	0	0	1	0	0	1	0	0	0	1	0	0	1
10306	103	1	13	N06479	6	3	6	17	156.1	Secondary (>5y)	10	8	0	.35	7	Moderately Food Insecure	1	0	0	0	0	0		0		1	1		1	0	0	0	1	1	1	0	0	0	1	1	1	1	0	0	0	1	1	1	0
10307	103	1	13	N05359	2	0	8	18		Secondary (>5y)	9	0	1		2	Mildly Food Insecure	1	0	1	0	0	0				0	1	0	1	0	0	0	0	0	0	0	0	0	1	1	1	1	0	0	0	0	0	0	0
10308	103	1	13	N05359	4	2	4	30	154.85	Secondary (>5y)	7	10	0		0	Food Secure	1	0	0	0	0	0	0	0		1	1	1	1	0	0	0	0	0	0	0	0	0	1	1	1	1	1	1	1	1	0	0	0
10601	106	1	14	N06473	5	1	5	31	143.6	Primary (1-5y)	5	10	1	.17	0	Food Secure	1	0	1	0	0	0			1	1	1	1	1	1	0	0	0	0	0	0	0	0	1	0	0	1	0	0	0	1	0	0	1
10602	106	1	14	N06485	5	1	5	22	152.75	Secondary (>5y)	9	10	0		0	Food Secure	1	0	0	0	0	0		0		1	1	1	1	0	0	0	0	0	0	0	0	0	1	1	1	1	0	0	0	0	0	0	0
10603	106	1	14	N05160	2	1	2	25	159.95	Secondary (>5y)	9	9	0		0	Food Secure	0	0	1	0		0			1	1	1	0	0	1	0	0	1	1	1	0	0	0	1	1	1	1	1	0	0	1	0	0	1
10604	106	1	14	N05160	3	1	7	20	158	Secondary (>5y)	9	10	0	.26	0	Food Secure	1	0	1	0	0	0		0		0	1	1	0	0	0	0	0	0	0	0	0	0	1	0	0	1	0	0	0	1	0	0	1
10605	106	1	14	N06453	4	0	4	22	151.45	Secondary (>5y)	10	10	0	.3	0	Food Secure	1	1	1	0	0	0				1	1	1	0	0	0	0	0	0	0	0	0	0	1	0	0	1	0	0	0	1	0	0	0
10606	106	1	14	N06453	3	0	3	18	150.15	Secondary (>5y)	9	9	0	.08	0	Food Secure	1	1	1	0	0	0				1	1	0	1	0	0	0	1	1	1	0	0	0	1	1	1	1	1	0	0	1	0	0	1
10607	106	1	14	N06473	4	2	9	29	150	Secondary (>5y)	7	8	0	.04	0	Food Secure	1	0	0	0	0	0	0		0	1	1	1	1	0	0	0	0	0	0	0	0	0	1	0	0	1	0	0	0	1	0	0	1
11001	110	1	14	N05160	3	1	8	20	154.05	Secondary (>5y)	7	10	0	.09	0	Food Secure	1	0	1	0	0	0		0		1	1	0	1	0	0	0	1	1	1	0	0	0	1	1	1	1	0	0	0	1	0	0	1
11002	110	1	14	N05160	3	0	3	20	153.6	Secondary (>5y)	9	9	0	.87	0	Food Secure	0	0	1	0	0	0				1	1	1	1	0	0	0	1	1	1	0	0	0	1	1	1	1	1	1	1	1	1	0	1
11003	110	1	14	N06473	7	3	7	24	157.3	Secondary (>5y)	9	9	0	.3	0	Food Secure	0	0	1	0	0	0	0	0		1	1	1	0	1	0	0	1	1	0	1	1	0	1	0	0	1	0	0	0	1	0	0	1
11004	110	1	14	N06473	7	1	7	18	151.6	Primary (1-5y)	5	5	0	.09	0	Food Secure	1	1	1	0	0	0			1	0	1	1	1	0	0	0	0			0						1	0	0	0	1	1	0	0
11005	110	1	14	N06485	3	1	10	20	147.1	Secondary (>5y)	10	9	1	.02	11	Moderately Food Insecure	1	0	0	0	0	0		1		0	1	1	1	1	0	0	1	1	0	0	0	0	1	0	0	1	1	0	0	1	0	0	0
11006	110	1	14	N06453	3	0	5	18	156.4	Secondary (>5y)	9	5	0	.25	2	Mildly Food Insecure	1	1	0	0	0	0				1	1	1	1	0	0	0	0	0	0	0	0	0	1	0	0	1	0	0	0	1	1	0	0
11201	112	1	14	N06453	2	0	2	23		Secondary (>5y)	9	10	0	.21	0	Food Secure	1	1	0	0		0				1	1	1	1	0	0	0	1	1	1	0	0	0	1	1	1	1	0	0	0	1	0	0	1
11203	112	1	14	N05160	3	1	11	25	158.45	Secondary (>5y)	8	5	0		2	Moderately Food Insecure	1	0	1	0	0	0		0		0	0		0	0	0	0	0	0	0	0	0	0	1	0	0	0	0	0	0	0	0	0	0
11204	112	1	14	N05160	5	2	5	26	151.85	Primary (1-5y)	5	8	0	.35	0	Food Secure	1	0	0	0	0	0		0		1	1	0	1	0	0	0	0	0	0	1	1	0	1	0	0	1	0	0	0	1	0	0	1
11205	112	1	14	N06473	4	1	4	17	157.15	Secondary (>5y)	8	9	0	.18	0	Food Secure	1	0	1	0	0	0				1	1	1	0	0	0	0	1	1	1	0	0	0	1	1	1	1	0	0	0	1	0	0	1
11206	112	1	14	N06453	3	1	3	27	158.45	Secondary (>5y)	6	3	0	.15	0	Food Secure	1	3	1	0	0	0	0			1	1	0	1	0	0	0	0	0	0	0	0	0	1	1	1	1	0	0	0	1	0	1	0
11207	112	1	14	N06516	6	0	6	21	141.95	Secondary (>5y)	12	9	0	.35	0	Food Secure	1	1	1	0	0	0				0	1	1	1	0	0	0	0	0	0	0	0	0	1	0	0	1	0	0	0	1	0	0	1
11401	114	1	15	N06453	2	1	9	25	154	Secondary (>5y)	6	5	0	.05	0	Food Secure	1	1	1	0		0	0			0	1	0	1	0	0	0	0	0	0	0	0	0	1	1	1	1	0	0	0	0	0	0	0
11402	114	1	15	N05160	9	3	9	25	159.55	Secondary (>5y)	10	12	0	.35	0	Food Secure	1	0	1	0	0	0	0	0	0	1	1	1	0	0	0	0	1	1	0	0	0	0	1	0	0	1	0	0	0	0	0	1	0
11403	114	1	15	N06516	2	0	5	22	149.2	Secondary (>5y)	9	2	0	.03	3	Mildly Food Insecure	1	0	0	0	0	0				0	1	0	0	0	0	0	0	0	0	0	0	0	1	0	0	1	1	0	0	0	0	0	0
11405	114	1	15	N06453	6	2	6	16	153.5	Secondary (>5y)	8	8	0	.35	0	Food Secure	1	3	1	0	0	0	0			1	1	0	0	0	0	0	0			0						1	0	0	0	0	0	0	0
11406	114	1	15	N06516	2	0	8	19	149.8	Secondary (>5y)	7	10	1	.08	0	Food Secure	1	1	0	0	0	0				0	1	1	1	0	0	0	1	1	0	0	0	0	1	0	0	1	0	0	0	1	0	0	0
11407	114	1	15	N06516	5	0	5	21	148.55	Secondary (>5y)	12	10	0	1.4	0	Food Secure	1	0	1	0	0	0				1	1	1	1	0	0	0	1	1	1	0	0	0	1	1	1	1	0	0	0	1	0	0	0
11702	117	1	15	N06524	4	2	11	28	153.75	Secondary (>5y)	6	0	1	.02	0	Food Secure	1	0	1	0	0	0	0	0		1	1	1	1	0	0	0	0	0	0	0	0	0	1	1	1	1	0	0	0	1	0	0	1
11703	117	1	15	N06458	2	0	2	24	142.65	Secondary (>5y)	9	3	0	.05	8	Moderately Food Insecure	1	0	0	0	0	0				1	1	0	1	0	0	0	0	0	0	0	0	0	1	1	1	1	0	0	0	1	0	0	0
11705	117	1	15	N05359	2	0	5	22	153.55	Primary (1-5y)	4	4	0		0	Food Secure	1	0	0	0	0	0				1	1	1	1	0	0	0	0	0	0	0	0	0	1	0	0	1	1	0	0	0	0	0	0
11706	117	1	15	N05359	5	2	5	30	147.55	Secondary (>5y)	8	7	0	.35	0	Food Secure	1	0	0	0	0	0	0			1	1	1	1	0	0	0	0	0	0	0	0	0	1	1	1	1	0	0	0	1	0	0	1
11708	117	1	15	N04681	3	0	11	19	148.9	Secondary (>5y)	8	8	0	.3	0	Food Secure	1	0	0	0	0	0				0	1	0	1	0	0	0	0	0	0	0	0	0	1	0	0	1	0	0	0	1	0	0	1
11801	118	1	15	N05160	5	1	5	27	159.55	No education	0	0	1		12	Severely Food Insecure	0	0	0	0	0	0			1	1	1	0	1	0	0	0	0			0						0	0	0	0	1	0	1	0
11802	118	1	15	N06453	3	0	3	19	152.55	Secondary (>5y)	8	7	0	.08	0	Food Secure	1	2	1	0	0	0				1	1	0	0	0	0	0	0	0	0	0	0	0	1	1	1	1	1	1	1	1	0	0	1
11803	118	1	15	N06473	6	3	6	25	145.95	Secondary (>5y)	9	10	0	.4	0	Food Secure	1	0	1	0	0	0	0	0		1	1	0	0	0	0	0	0	0	0	0	0	0	1	0	0	1	1	1	1	1	0	0	1
11804	118	1	15	N06516	7	3	7	28	154.2	Primary (1-5y)	5	6	0	.16	3	Mildly Food Insecure	1	0	0	0	0	0	0	0		1	1	0	0	0	0	0	0	0	0	0	0	0	1	0	0	1	0	0	0	1	0	0	1
11805	118	1	15	N06473	2	0	11	19	147	Secondary (>5y)	12	10	0	.04	0	Food Secure	1	0	1	0	0	0				1	1	0	1	0	0	0	1	1	0	0	0	0	1	0	0	1	1	1	1	1	0	1	1
11806	118	1	15	N06473	5	2	5	18	147.1	Secondary (>5y)	8	8	0	.08	0	Food Secure	1	0	1	0	0	0				1	1	0	1	0	0	0	0	0	0	1	1	0	1	0	0	1	0	0	0	1	0	0	1
12201	122	1	16	N06473	7	2	10	21	157.5	Secondary (>5y)	12		1		0	Food Secure	1	0	1	0	0	0			0	1	1	1	1	0	0	0	0	0	0	0	0	0	1	1	1	1	0	1	1	1	0	0	1
12202	122	1	16	N05160	5	1	5	18	148.1	Secondary (>5y)	10	10	0	.35	0	Food Secure	1	0	0	0	0	0				1	1	1	0	0	0	0	0	0	0	1	1	1	1	1	1	1	1	0	0	1	0	0	1
12203	122	1	16	N06516	9	3	9	24	156.8	Primary (1-5y)	5	6	0	.17	2	Mildly Food Insecure	0	0	0	0	0	0			1	1	1	1	0	1	0	0	1	1	1	0	0	0	1	1	1	1	1	1	1	1	0	0	1
12206	122	1	16	N06516	2	0	12	20	158	Secondary (>5y)	9	8	1	.87	0	Food Secure	1	0	1	0	0	0				0	1	0	1	0	0	0	0	0	0	0	0	0	1	0	0	1	0	0	0	1	0	0	0
12207	122	1	16	N05160	3	1	8	24	152.85	Primary (1-5y)	5	0	0		0	Food Secure	1	0	1	0	0	0	0			0	1	1	0	0	0	0	0	0	0	0	0	0	1	0	0	1	1	0	0	0	0	0	1
12401	124	1	16	N06453	3	0	3	19	152	Secondary (>5y)	9	10	0	.15	0	Food Secure	1	0	1	0	0	0				1	1	1	1	0	0	0	1	1	0	0	0	0	1	0	0	1	1	1	1	1	0	0	1
12402	124	1	16	N05160	5	1	5	29	162.25	Secondary (>5y)	10	5	0	.18	0	Food Secure	1	0	1	0	0	0	0			1	1	0	0	0	0	0	0	0	0	1	1	1	1	1	1	1	1	1	1	1	1	0	1
12403	124	1	16	N06516	2	0	9	18	140.35	Secondary (>5y)	6	7	0	.1	5	Mildly Food Insecure	1	2	1	0	0	0				0	1	0	0	0	0	0	0	0	0	0	0	0	0	0	0	1	1	0	0	1	0	0	1
12404	124	1	16	N06473	3	1	9	25	151.15	Primary (1-5y)	5	4	0	.08	0	Food Secure	1	0	0	0	0	0	0			0	1	0	1	0	0	0	0	0	0	0	0	0	1	0	0	1	0	0	0	1	0	0	0
12405	124	1	16	N06473	5	1	9	21	152.9	Primary (1-5y)	4	7	0	.35	0	Food Secure	1	0	1	0	0	0	0			1	1	0	1	0	0	0	0	0	0	0	0	0	1	1	1	1	0	0	0	1	0	1	1
12406	124	1	16	N06516	3	1	9	23	150	Primary (1-5y)	5	5	0	.5	0	Food Secure	1	1	0	0	0	0	0			0	1	0	0	0	0	0	0	0	0	1	0	0	0	0	0	1	1	0	0	1	0	0	0
12407	124	1	16	N05160	3	1	4	28	146.55	Secondary (>5y)	10	10	0	.05	0	Food Secure	1	0	1	0	0	0		0		1	1	0	0	0	0	0	0			0						1	0	0	0	1	0	0	1
12602	126	1	16	N06516	4	0	6	18	142.4	Secondary (>5y)	10	9	0	.05	9	Severely Food Insecure	1	1	1	0	0	0				1	1	1	0	0	0	0	0	0	0	0	0	0	1	0	0	1	0	0	0	1	0	0	1
12604	126	1	16	N05160	6	1	6	20	151.2	Secondary (>5y)	12	14	0	.53	0	Food Secure	0	0	0	0	0	0		0		1	1	1	1	0	0	0	0	0	0	0	0	0	1	1	1	1	0	0	0	1	0	0	1
12605	126	1	16	N06473	3	1	7	22	148.75	Secondary (>5y)	7	5	0	.06	0	Food Secure	1	0	0	0	0	0		1		0	1	0	0	0	1	0	0	0	0	0	0	0	1	0	0	1	0	0	0	0	0	0	0
12606	126	1	16	N06516	6	2	6		147.15	Secondary (>5y)	9	9	0	.04	7	Severely Food Insecure	1	0	0	0	0	0	0	0		1	1	0	0	0	0	0	0	0	0	0	0	0	1	0	0	1	0	0	0	1	0	0	0
12901	129	1	17	N06458	7	1	7	18	140.95	Secondary (>5y)	9	10	0		2	Mildly Food Insecure	1	0	0	0	0	0			0	1	1	0	0	0	0	0	0	0	0	1	1	1	1	1	1	1	1	1	1	1	0	0	1
12902	129	1	17	N06458	12	5	19	25	144.4	Secondary (>5y)	9	9	0	1.44	0	Food Secure	0	0	0	0	0	0	0	0		1	1	1	0	1	0	0	0	0	0	0	0	0	1	1	1	1	0	1	1	1	0	0	1
12903	129	1	17	N05359	5	2	5	32	155.75	Secondary (>5y)	9	9	0	.88	0	Food Secure	1	0	1	0	0	0	0	0		1	1	1	1	0	0	0	0	0	0	0	0	0	1	1	1	1	0	0	0	1	0	0	1
12904	129	1	17	N05359	9	2	9	18	148.5	Secondary (>5y)	9	4	0	.35	0	Food Secure	1	0	1	0	0	0		0	1	1	1	0	0	0	0	0	0	0	0	0	0	0	1	1	1	1	0	0	0	0	0	0	0
12905	129	1	17	N06524	5	1	5	17	145.35	Secondary (>5y)	7	9	0	.12	0	Food Secure	1	0	1	0	0	0				1	1	1	1	0	0	0	0	0	0	0	0	0	1	0	0	1	0	0	0	1	0	0	1
12907	129	1	17	N04681	4	1	18	22	146.95	Primary (1-5y)	4	4	0	.1	0	Food Secure	1	0	0	0	0	0	0			1	1	0	1	0	0	0	0	0	0	0	0	0	1	1	1	1	0	0	0	1	1	0	1
12908	129	1	17	N04681	2	0	12	20	146.55	Secondary (>5y)	12	6	0	.02	0	Food Secure	1	0	0	0	0	0				0	1	0	1	0	0	0	0	0	0	0	0	0	1	0	0	1	1	1	1	1	0	0	0
13201	132	1	17	N06516	2	0	9	18	141.2	Secondary (>5y)	9	9	0	.03	0	Food Secure	1	0	1	0	0	0				0	1	0	0	0	0	0	0	0	0	0	0	0	1	0	0	1	0	0	0	1	0	1	0
13202	132	2	17	N06516	4	0	9	25	159.3	Primary (1-5y)	3	3	0	.03	0	Food Secure	1	0	1	0	0	0		0		0	1	0	0	0	0	0	0	0	0	0	0	0	1	0	0	1	0	0	0	1	0	1	0
13203	132	1	17	N06453	2	1	7	27	152.8	Secondary (>5y)	9	10	0	.03	0	Food Secure	0	0	1	0		0	0			0	1	1	1	0	0	0	1	1	0	0	0	0	1	1	1	1	1	1	1	1	0	0	1
13204	132	1	17	N05160	3	1	5	21	151.85	Secondary (>5y)	12	14	0		0	Food Secure	1	0	1	0	0	0			0	0	1	0	0	1	0	0	0	0	0	0	0	0	1	1	1	1	0	0	0	1	0	0	1
13205	132	1	17	N06473	2	0	11	16	133.25	Primary (1-5y)	2	0	0	.02	0	Food Secure	1	0	0	0	0	0				0	1	0	1	0	0	0	0	0	0	0	0	0	1	0	0	1	0	0	0	0	0	0	0
13206	132	1	17	N06453	5	2	7	23	159.2	Secondary (>5y)	12	16	0	.05	0	Food Secure	1	1	1	0	0	0		0		0	1	1	1	1	0	0	1	1	0	0	0	0	1	0	0	1	0	0	0	1	0	0	1
13207	132	1	17	N05160	5	1	5	26	145	Secondary (>5y)	9	9	0	.79	0	Food Secure	1	0	0	0	0	0	0			1	1	1	1	0	0	0	0	0	0	1	1	0	1	0	0	1	0	1	1	1	0	0	1
13301	133	1	17	N05359	7	3	13	18	143.05	Secondary (>5y)	6	8	0	.2	0	Food Secure	0	0	1	0	0	0	0			1	1	1	1	0	0	0	0	0	0	0	0	0	1	1	1	1	1	1	1	0	0	0	0
13303	133	1	17	N06458	5	1	10	27	151.4	Secondary (>5y)	6	5	0	.02	3	Mildly Food Insecure	1	0	1	0	0	0	0	0		0	1	1	0	0	0	0	0	0	0	0	0	0	1	0	0	1	0	0	0	1	0	0	1
13304	133	1	17	N06458	3	1	11	26	148.4	No education	0	7	0	.05	4	Mildly Food Insecure	1	0	0	0	0	0		0		0	1	0	1	0	0	0	1	1	0	0	0	0	1	0	0	1	0	0	0	1	0	0	0
13305	133	1	17	N06524	3	1	3	20	155.25	Secondary (>5y)	8	10	0	.04	0	Food Secure	0	0	1	0	0	0			1	1	1	0	1	0	0	0	0	0	0	0	0	0	1	1	1	1	1	1	1	1	0	0	0
13306	133	1	17	N06524	5	0	5	19	156.85	Secondary (>5y)	7	7	0	.18	0	Food Secure	1	0	1	0	0	0				1	1	0	1	0	0	0	1	1	1	0	0	0	1	1	1	1	1	1	1	1	0	0	1
13307	133	1	17	N06479	4	2	6	25	142.05	Secondary (>5y)	6	4	0	.07	4	Moderately Food Insecure	1	0	0	0	0	0		0	0	1	1	0	1	0	0	0	1	1	0	0	0	0	1	0	0	1	0	0	0	0	1	0	0
13308	133	2	17	N06479	2	2	6	25	151.3	Secondary (>5y)	6	5	0	.07	0	Food Secure	1	0	0	0	0	0				0	1	0	1	0	0	0	0	0	0	0	0	0	1	0	0	1	0	0	0	0	0	0	0
13801	138	1	18	N06473	7	2	8	27	151.75	Secondary (>5y)	8	9	0	2.45	0	Food Secure	0	0	0	0	0	0	0	0		1	1	1	1	0	0	0	0	0	0	0	0	0	1	0	0	1	0	0	0	1	0	0	1
13802	138	1	18	N06453	3	1	3	41	147.7	No education	0	5	1	.35	0	Food Secure	1	0	0	0	0	0	0			1	1	1	1	0	0	0	0	0	0	0	0	0	1	1	1	1	1	1	1	1	0	0	1
13804	138	1	18	N06453	3	1	8	28	149.25	Secondary (>5y)	7	10	0	.1	0	Food Secure	1	1	1	0	0	0	0			1	1	1	0	0	0	0	1	1	1	0	0	0	1	1	1	1	0	0	0	1	0	0	1
13805	138	1	18	N06516	3	1	11	19	150.5	Secondary (>5y)	7	7	0	.05	0	Food Secure	1	0	0	0	0	0			0	0	1	0	1	0	0	0	0	0	0	1	1	1	1	1	1	1	0	0	0	1	0	0	0
13806	138	1	18	N05160	6	2	14	36	147.65	Secondary (>5y)	8	0	1		12	Moderately Food Insecure	1	2	1	0	0	1	0			0	1	0	0	0	0	0	0			0						1	0	0	0	1	0	0	0
13807	138	1	18	N05160	8	4	17	24	144.05	Secondary (>5y)	9	12	0	.35	0	Food Secure	0	0	0	0	0	0	0	1		1	1	0	1	1	0	0	0	0	0	0	0	0	1	1	1	1	1	1	1	1	1	1	1
13901	139	1	18	N06458	8	2	8	18	146.05	Secondary (>5y)	7	5	0	.13	4	Mildly Food Insecure	1	0	1	0	0	0	0	0		1	1	0	0	0	0	0	0	0	0	1	1	0	1	0	0	1	1	0	0	1	0	0	1
13902	139	1	18	N06458	3	1	3	25	149	Secondary (>5y)	10	10	0	.05	0	Food Secure	0	0	1	1		0	0			1	1	0	1	0	0	0	0	0	0	1	1	0	1	0	0	1	1	1	1	1	0	0	1
13903	139	1	18	N06524	4	2	14	27	146.9	Primary (1-5y)	2	0	0	.05	2	Mildly Food Insecure	1	0	1	0	0	0		0		0	1	0	1	0	0	0	0	0	0	0	0	0	1	0	0	1	0	0	0	0	0	0	0
13904	139	1	18	N06524	7	2	7	18	146.4	Secondary (>5y)	6	7	0	.24	0	Food Secure	1	0	1	0	0	0		0		1	1	0	1	0	0	0	0	0	0	1	1	1	1	1	1	1	0	0	0	1	0	0	1
13905	139	1	18	N05359	7	3	7	27	148.15	Secondary (>5y)	6	5	0	.04	4	Moderately Food Insecure	1	0	0	0	0	0	0	0	0	1	1	0	1	1	0	0	0	0	0	0	0	0	1	1	1	1	0	0	0	1	0	0	0
13906	139	1	18	N04681	5	3	5	24	152.55	Primary (1-5y)	5	5	1	.17	0	Food Secure	1	0	0	0	0	0	0	0	0	0	1	0	1	0	0	0	0			0						1	1	1	1	0	0	0	0
14402	144	1	18	N06473	5	3	5	31	146.4	Primary (1-5y)	2	0	0	.35	6	Moderately Food Insecure	1	0	0	0	0	0	0	1		0	1	0	0	0	0	0	0	0	0	0	0	0	1	0	0	1	0	0	0	1	0	0	0
14403	144	1	18	N06453	3	1	19	25	151.45	Secondary (>5y)	10	8	1	.2	6	Moderately Food Insecure	1	1	1	0	0	0		0		0	1	1	0	0	0	0	0	0	0	1	1	0	1	0	0	1	0	0	0	0	0	0	0
14404	144	1	18	N05160	7	2	7	28	157.95	Secondary (>5y)	9	9	0	.35	0	Food Secure	1	0	1	0	0	0	0			1	1	1	1	0	0	0	0	0	0	0	0	0	1	1	1	1	1	1	1	1	1	0	1
14701	147	1	19	N06458	3	1	7	27	153.15	Primary (1-5y)	5	0	0	.17	0	Food Secure	1	0	0	0	0	0		0		1	1	0	0	0	0	0	0	0	0	0	0	0	1	0	0	1	0	0	0	0	0	0	0
14702	147	1	19	N06458	7	2	7	24	160.1	Primary (1-5y)	4	5	0	.09	7	Moderately Food Insecure	1	0	0	0	0	0		1		1	0	0	0	0	0	0	0	0	0	0	0	0	1	1	1	1	0	0	0	0	0	0	0
14704	147	1	19	N06524	2	0	5	28	146.8	No education	0	0	1	.07	0	Food Secure	1	0	1	0	0	0				1	1	0	1	0	0	0	0	0	0	0	0	0	1	0	0	1	0	0	0	0	0	0	0
14705	147	1	19	N05359	3	1	7	22	138.7	Primary (1-5y)	5	5	0	.08	0	Food Secure	1	0	1	0	0	0			0	0	1	1	1	1	0	0	0	0	0	0	0	0	1	1	1	1	0	0	0	0	0	0	0
14801	148	1	19	N06516	2	0	13	19	149.75	Secondary (>5y)	7	3	1	1.4	0	Food Secure	1	0	0	0	0	0				0	1	0	0	0	0	0	0	0	0	1	1	1	1	1	1	1	0	0	0	0	0	0	0
14802	148	1	19	N06453	11	4	11	19	136.6	Primary (1-5y)	5	3	0	.14	0	Food Secure	1	0	0	0	0	0	0	0	1	1	1	1	0	0	0	0	1	1	1	0	0	0	1	1	1	1	0	0	0	1	0	0	0
14803	148	1	19	N06473	3	1	7	28	147.35	Primary (1-5y)	5	4	1	.11	0	Food Secure	0	0	0	0	1	0		1		0	1	0	1	0	0	0	0	0	0	0	0	0	1	0	0	1	0	0	0	0	0	0	0
14804	148	1	19	N05160	9	3	12	20	157.4	Secondary (>5y)	8	9	0	.07	9	Severely Food Insecure	1	0	0	0	0	0	0		0	1	1	0	0	1	0	0	0	0	0	0	0	0	1	1	1	1	0	0	0	0	1	0	0
14805	148	1	19	N06453	4	0	4	20	143.05	Secondary (>5y)	7	5	0	.35	6	Moderately Food Insecure	1	1	0	0	0	0				1	1	0	0	0	0	0	0	0	0	0	0	0	1	1	1	1	0	0	0	1	1	1	0
14806	148	1	19	N06516	8	3	8	25	151.2	Secondary (>5y)	9	8	1	.11	1	Food Secure	1	0	1	0	0	0	0	0		1	1	0	0	0	0	0	0	0	0	0	0	0	1	0	0	1	0	0	0	1	1	0	0
14807	148	1	19	N06473	3	1	3	25	143.3	Secondary (>5y)	9	4	0	.28	0	Food Secure	1	0	0	0	0	0		0		1	1	0	0	0	0	0	0	0	0	0	0	0	1	0	0	1	0	0	0	0	1	0	0
14808	148	1	19	N05160	5	3	5	22	151.8	Primary (1-5y)	5	0	1	.07	0	Food Secure	1	0	0	0	0	0	0	1		0	1	0	1	0	0	0	0	0	0	0	0	0	1	1	1	1	0	0	0	0	0	0	0
15201	152	1	19	N06516	6	1	6	20	145.05	Secondary (>5y)	12	10	1	1.05	7	Moderately Food Insecure	1	0	0	0	0	0	0			1	1	1	0	0	0	0	1	1	0	0	0	0	1	0	0	1	0	0	0	1	0	0	1
15202	152	1	19	N06453	3	1	3	22	151.7	Primary (1-5y)	5	5	1	.15	7	Moderately Food Insecure	1	0	0	0	0	0		1		0	1	1	0	0	0	0	0	0	0	0	0	0	1	0	0	1	0	0	0	1	0	0	0
15203	152	1	19	N06473	3	0	3	20	160	Secondary (>5y)	9	8	1	.52	0	Food Secure	1	0	1	0	0	0				1	0			0	0	0	0	0	0	0	0	0	1	0	0	1	0	0	0	1	0	0	1
15204	152	1	19	N05160	5	2	5	33	157.75	Secondary (>5y)	6	5	0	.25	0	Food Secure	1	0	0	0	0	0	0			1	1	0	1	0	0	0	0	0	0	0	0	0	1	0	0	1	0	0	0	1	0	0	1
15205	152	1	19	N06516	3	1	3	25	145.3	Primary (1-5y)	5	5	0	.4	0	Food Secure	1	0	1	0	0	0	0			1	1	1	1	0	0	0	0	0	0	1	1	1	1	1	1	1	1	1	1	1	0	0	1
15207	152	1	19	N06473	5	2	8	19	146.4	Primary (1-5y)	5	8	1	.17	0	Food Secure	1	1	1	0	0	0	0			1	1	0	1	0	0	0	0			0						1	0	0	0	1	0	0	0
15208	152	1	19	N05160	3	1	7	16	159.2	Primary (1-5y)	5	8	0	.35	0	Food Secure	1	0	0	0	0	0				1	1	0	0	0	0	0	0	0	0	0	0	0	1	0	0	1	0	0	0	0	0	0	0
15301	153	1	20	N06524	2	1	11	17	148.75	Secondary (>5y)	6	6	0		0	Food Secure	1	0	1	0	0	0				0	1	0	0	0	0	0	0	0	0	0	0	0	1	0	0	1	0	0	0	1	0	0	1
15302	153	1	20	N06458	10	3	10	25		Secondary (>5y)	10	10	0	.52	0	Food Secure	0	0	0	0	0	0		0	0	1	1	0	1	0	0	0	1	1	0	1	1	0	1	0	0	1	1	1	1	1	0	0	1
15303	153	1	20	N04681	4	0	9	18	138.75	Secondary (>5y)	7	6	0	.06	0	Food Secure	0	0	0	0	0	0				1	1	1	1	0	0	0	0	0	0	1	1	1	1	1	1	1	0	0	0	1	0	0	0
15305	153	1	20	N06458	3	1	5	26	151.95	Secondary (>5y)	9	0	0	.06	0	Food Secure	1	0	0	0	0	0		0		0	1	0	0	0	0	0	0	0	0	0	0	0	1	0	0	1	0	0	0	1	0	0	0
15306	153	1	20	N06524	3	1	9	21	157.3	Secondary (>5y)	8	9	0	.05	0	Food Secure	1	3	1	0	0	0		0		0	1	0	1	0	0	0	0			0						1	0	0	0	1	0	0	1
15307	153	1	20	N04681	5	0	5		158.9	Secondary (>5y)	7	10	0		0	Food Secure	0	0	1	0	0	0				1	1	0	1	0	0	0	0	0	0	0	0	0	1	1	1	1	0	0	0	1	0	0	1
15501	155	1	20	N04681	4	1	4	25	154.75	Secondary (>5y)	9	9	0	.12	0	Food Secure	1	0	1	0	0	0		0		1	1	1	1	0	0	0	1	1	0	0	0	0	1	0	0	1	1	1	1	1	0	0	1
15502	155	1	20	N05359	4	2	6	24	154.3	Primary (1-5y)	2	6	0	.99	0	Food Secure	1	0	1	0	0	0		0	1	0	1	0	0	0	0	0	0	0	0	0	0	0	1	0	0	1	0	0	0	1	0	0	1
15503	155	1	20	N06524	5	2	5	33	153.35	Secondary (>5y)	7	7	1	.2	0	Food Secure	1	0	1	0	0	0	0			1	1	0	1	0	0	0	0	0	0	0	0	0	1	0	0	1	0	0	0	1	0	0	0
15505	155	1	20	N05359	4	1	14	25	138.2	No education	0	0	0	.17	0	Food Secure	1	0	0	0	0	0		0		1	1	1	1	0	0	0	0	0	0	0	0	0	1	0	0	1	1	1	1	1	0	0	0
15506	155	1	20	N06524	7	3	12	23	146.8	Secondary (>5y)	9	5	0	.16	0	Food Secure	1	0	0	0	0	0	0	1		0	1	0	0	0	0	0	0	0	0	0	0	0	1	0	0	1	0	0	0	1	0	0	0
15601	156	1	20	N05160	4	2	15	22	148	Secondary (>5y)	9	9	0	.14	0	Food Secure	1	0	0	0	0	0		0	0	0	1	1	0	1	0	0	0	0	0	0	0	0	1	0	0	1	0	0	0	1	0	0	0
15602	156	1	20	N06453	4	2	20	26	151.15	Primary (1-5y)	4	4	0	.04	3	Mildly Food Insecure	0	0	1	0	0	0	0			1	1	1	1	0	0	0	0	0	0	1	1	1	1	1	1	1	1	1	1	1	0	0	1
15606	156	1	20	N06473	2	0	24	27	145.85	Secondary (>5y)	12	12	0	.06	0	Food Secure	0	0	1	0	0	0				1	1	0	0	0	0	0	1	1	1	0	0	0	1	1	1	1	1	1	1	1	0	0	1
15607	156	1	20	N06453	3	2	27	26	160.95	Secondary (>5y)	9	9	0	.08	0	Food Secure	0	0	1	0		0		0		1	1	1	1	0	0	0	1	1	1	0	0	0	1	1	1	1	1	1	1	1	0	0	1
16201	162	1	21	N06453	3	1	3	26	151.2	Primary (1-5y)	5	0	0	.04	0	Food Secure	1	1	0	0	0	0	0			0	1	1	1	0	0	0	0	0	0	0	0	0	1	0	0	1	0	0	0	1	0	0	0
16202	162	1	21	N05160	6	2	6	20	148.35	Primary (1-5y)	5	8	0	.04	0	Food Secure	1	0	1	0	0	0		1		1	0			0	1	0	0	0	0	0	0	0	1	1	1	1	1	0	0	1	0	1	0
16203	162	1	21	N06516	4	1	9	16	145.45	Secondary (>5y)	6	0	0	.61	0	Food Secure	1	0	0	0	0	0				1	1	0	0	0	0	0	0	0	0	0	0	0	1	0	0	1	1	0	0	1	0	0	0
16205	162	1	21	N05160	5	3	5	28	149.25	Primary (1-5y)	5	5	0	.07	0	Food Secure	1	0	0	0	0	0	0	0		1	1	0	0	0	0	0	0	0	0	1	1	1	1	1	1	1	0	0	0	1	0	0	0
16206	162	1	21	N06473	4	1	13	23	147.45	Primary (1-5y)	4	5	0	.06	0	Food Secure	1	0	1	0	1	1		1		0				0	0	0	0	0	0	0	0	0	1	0	0	1	0	0	0	1	0	0	0
17601	176	1	22	N06516	8	3	8	23	156.2	Secondary (>5y)	12	10	0	.17	0	Food Secure	1	0	0	0	0	0	0	0		1	1	0	1	0	0	0	0	0	0	0	0	0	1	1	1	1	0	0	0	1	0	0	0
17603	176	1	22	N05160	2	0	4	24	154.2	Secondary (>5y)	9	8	0	.34	0	Food Secure	0	0	1	0	0	0				1	1	1	0	0	0	0	0	0	0	0	0	0	1	1	1	1	0	0	0	1	0	0	1
17604	176	1	22	N06473	2	0	9	22	154.7	Secondary (>5y)	7	10	0	.03	0	Food Secure	1	0	1	0	0	0				0	1	0	0	0	0	0	0	0	0	0	0	0	1	0	0	1	1	0	0	1	0	0	0
17605	176	1	22	N06453	2	1	6	16	147.4	Primary (1-5y)	3	4	0	.03	11	Severely Food Insecure	1	0	1	0	0	0				0	1	0	0	0	0	0	0	0	0	0	0	0	1	1	1	1	1	0	0	0	0	0	0
17606	176	1	22	N06473	4	2	4	29	156.1	Primary (1-5y)	5	4	0	.03	0	Food Secure	1	0	0	0	0	0	0	0		1	1	1	0	0	0	0	0	0	0	0	0	0	1	1	1	1	1	1	1	1	0	0	1
17607	176	1	22	N05160	7	1	13	21	152.4	Primary (1-5y)	5	5	0	.56	0	Food Secure	1	0	0	0	0	0				1	1	0	1	0	0	0	0	0	0	0	0	0	1	1	1	1	1	1	1	1	0	0	1
18001	180	1	23	N06453	6	2	23	17	141.2	Secondary (>5y)	10	9	1	.08	6	Moderately Food Insecure	1	0	1	0	0	0	0			0	0			0	0	0	0	0	0	0	0	0	1	0	0	1	0	0	0	0	0	0	0
18002	180	1	23	N06516	9	1	9	22	151.75	Secondary (>5y)	13	10	0	.4	0	Food Secure	1	1	0	0	0	0	0			1	1	1	1	0	0	0	0	0	0	0	0	0	1	0	0	1	1	0	0	1	0	0	0
18003	180	1	23	N06516	9	1	9	18	149.85	Secondary (>5y)	9	10	0	.4	0	Food Secure	1	0	0	0	0	0	0			1	1	1	1	0	0	0	0	0	0	0	0	0	1	0	0	1	1	0	0	1	0	0	0
18004	180	1	23	N05160	2	0	9	29	153.95	Primary (1-5y)	5	5	0		0	Food Secure	1	0	0	0	0	0				0	1	0	1	0	0	0	1	1	1	0	0	0	1	1	1	1	1	0	0	1	0	0	0
18006	180	1	23	N05160	6	4	6	34	156.8	No education	0	0	0	.13	0	Food Secure	1	0	1	0	0	0	0	1		1	1	0	0	0	0	0	0	0	0	0	0	0	1	1	1	1	0	0	0	0	0	0	0
18007	180	1	23	N06473	4	2	5	32	153.2	No education	0	0	0	.1	7	Moderately Food Insecure	0	4	1	0	0	0	0			1	1	0	0	0	0	0	0	0	0	0	0	0	1	0	0	1	1	0	0	0	0	0	0
18302	183	1	23	N06524	8	0	8	20	147.25	Secondary (>5y)	9	5	0	.14	0	Food Secure	1	0	1	0	0	0				1	1	0	0	0	0	0	0	0	0	0	0	0	1	0	0	1	0	0	0	1	1	0	0
18303	183	1	23	N04681	4	2	10	25	156.85	Secondary (>5y)	7	5	1	.05	6	Moderately Food Insecure	1	1	1	0	0	0	0	0		1	1	0	1	0	0	0	0			0						1	1	0	0	0	0	0	0
18304	183	1	23	N05359	2	0	7	22	144	Secondary (>5y)	8	5	0	.06	0	Food Secure	1	0	0	0	0	0				0	1	0	1	0	0	0	0	0	0	0	0	0	1	0	0	1	0	0	0	1	0	0	0
18305	183	1	23	N04681	5	1	15	19	152.65	Secondary (>5y)	9	5	1	.04	0	Food Secure	1	0	0	0	0	0				1	1	0	1	0	0	0	0	0	0	1	1	1	1	1	1	1	0	0	0	1	0	0	1
18306	183	1	23	N06458	4	0	9	23	155.1	Secondary (>5y)	12	14	0	.59	0	Food Secure	1	0	1	0	0	0				1	1	1	1	0	0	0	0	0	0	0	0	0	1	1	1	1	1	1	1	1	1	0	1
18401	184	1	23	N06453	5	1	5	19	150.15	Primary (1-5y)	5	5	0	.35	0	Food Secure	1	1	0	0	0	0	0	0		1	1	1	1	0	0	0	0	0	0	1	1	0	1	0	0	1	0	0	0	0	0	0	0
18402	184	1	23	N05160	2	0	9	20	149.75	Secondary (>5y)	8	5	1	.04	0	Food Secure	1	0	1	0	0	0				1	0			0	0	0	0	0	0	0	0	0	1	0	0	1	1	0	0	0	0	0	0
18404	184	1	23	N06516	5	2	24	24	157.6	Secondary (>5y)	9	10	0	.07	0	Food Secure	1	0	0	0	0	0		0	1	0	1	1	0	0	1	0	1	1	0	0	0	0	1	0	0	1	0	0	0	1	0	0	1
18406	184	1	23	N05160	5	2	5	43	142.7	Primary (1-5y)	3	0	0	.11	0	Food Secure	1	0	0	0	0	0		0	1	1	1	0	0	0	0	0	0	0	0	1	1	1	1	1	1	1	0	0	0	0	0	0	0
18407	184	1	23	N06453	6	3	10	17	150.05	Primary (1-5y)	5	8	1	.03	6	Moderately Food Insecure	1	0	1	0	0	0		0	1	0	1	0	1	0	0	0	0	0	0	0	0	0	1	0	0	1	0	0	0	0	0	0	0
18408	184	1	23	N06516	3	0	8	21	150.15	Secondary (>5y)	12	10	0	.25	0	Food Secure	1	0	0	0	0	0				1	1	0	0	0	0	0	1	1	0	0	0	0	1	0	0	1	0	1	1	1	0	0	0
19101	191	1	24	N06458	5	3	12	30	146.7	No education	0	0	0	.05	6	Moderately Food Insecure	0	0	0	0	0	0	0	0		0	1	0	0	0	0	0	0	0	0	0	0	0	1	0	0	1	1	0	0	1	0	1	0
19102	191	1	24	N06524	5	2	9	39	140.7	No education	0	5	1	.05	0	Food Secure	1	1	1	0	0	0	0	0		0	1	0	1	0	0	0	0	0	0	0	0	0	1	0	0	1	0	0	0	1	0	0	0
19104	191	1	24	N05359	5	2	5	18	152.9	Secondary (>5y)	7	1	0	.13	0	Food Secure	1	0	0	0	0	0	0	0		1	1	0	1	0	0	0	0	0	0	1	1	0	1	0	0	1	1	1	1	1	0	0	0
19105	191	1	24	N06524	2	0	15	22	148.35	Primary (1-5y)	2	4	1	.05	0	Food Secure	1	1	0	0	0	0				0	1	1	0	0	0	0	0	0	0	0	0	0	1	1	1	1	0	0	0	1	0	0	0
19107	191	1	24	N04681	4	2	30	25	155.95	No education	0	0	1	.07	0	Food Secure	0	0	0	0	0	0		0		0	1	0	1	0	0	0	0	0	0	0	0	0	1	0	0	1	0	0	0	1	0	1	0
19108	191	1	24	N05359	2	0	4	30	153.15	No education	0	0	1	.03	4	Mildly Food Insecure	1	0	0	0	0	0				0	1	0	0	0	0	0	0	0	0	0	0	0	1	0	0	1	1	0	0	1	0	0	0
19902	199	1	25	N06528	6	2	28	42	138.8	No education	0	0	0	.07	0	Food Secure	1	0	1	0	0	0	0			0	1	0	0	0	1	1	0	0	0	0	0	0	0	0	0	1	1	0	0	0	0	1	0
20702	207	1	26	N06453	4	2	9	24	151.1	No education	0	0	1	.14	0	Food Secure	1	3	1	0	0	0		1	1	0	1	1	0	0	0	0	0			0						1	0	0	0	1	0	0	1
20704	207	1	26	N06516	3	1	12	20	153.2	No education	0	4	0	.03	4	Mildly Food Insecure	1	1	1	0	0	0			1	0	1	0	1	0	0	0	0	0	0	1	0	0	0	0	0	1	0	0	0	0	0	0	0
20705	207	1	26	N06473	4	2	15	23	153.7	Primary (1-5y)	5	0	1	.07	0	Food Secure	0	1	1	0	1	1	1	1		0				0	0	0	0			0						1	0	0	0	1	0	0	1
20708	207	1	26	N06516	2	1	14	16	155.55	Secondary (>5y)	7	0	0	.07	0	Food Secure	1	1	0	0	0	0				0	1	0	1	0	1	0	0	0	0	0	0	0	1	0	0	1	0	0	0	1	0	0	1
20901	209	1	27	N06502	7	0	14	21	147.1	Primary (1-5y)	5	0	0	.07	0	Food Secure	1	1	0	0	0	0				1	1	1	0	0	0	0	1	1	0	0	0	0	1	0	0	1	0	0	0	0	0	0	0
20902	209	1	27	N06528	2	0	5	22	155.85	Secondary (>5y)	9	10	0	.21	0	Food Secure	1	0	1	0	0	0				0	1	1	0	0	0	0	1	1	0	0	0	0	1	0	0	1	1	1	1	1	0	0	0
20903	209	1	27	N06528	3	1	3	25	146.55	Secondary (>5y)	9	4	1	.14	0	Food Secure	1	0	1	0	0	0		1		0	1	1	0	0	0	0	0	0	0	0	0	0	1	0	0	1	0	0	0	1	0	0	1
20904	209	1	27	N05265	2	0	18	18	145.05	Secondary (>5y)	9	6	0	.05	0	Food Secure	1	1	0	0	0	0				1	1		0	0	0	0	1	1	0	0	0	0	1	0	0	1	0	0	0	0	0	0	0
20905	209	1	27	N06505	3	1	18	26	152.35	Secondary (>5y)	7	5	1	.02	0	Food Secure	1	5	1	0	0	0		1		0				0	1	0	0	0	0	1	0	0	0	0	0	1	1	0	0	0	0	0	0
20906	209	1	27	N06505	8	1	8	19	151.4	Secondary (>5y)	9	9	0	.21	0	Food Secure	0	0	0	0	0	0			1	1	1	0	0	0	0	0	0	0	0	0	0	0	1	0	0	1	1	0	0	1	0	0	1
20907	209	1	27	N05265	4	2	10	28	146.6	No education	0	0	0	.03	1	Food Secure	1	1	1	0	0	0	0			0	1	1	0	0	0	0	0	0	0	0	0	0	1	0	0	1	1	0	0	1	0	0	0
20908	209	1	27	N06502	6	4	17	35	155	No education	0	0	1	.07	2	Mildly Food Insecure	0	1	1	0	0	0	0	1		0	1	0	0	0	0	0	0	0	0	1	0	0	0	0	0	1	0	0	0	1	0	0	0
21801	218	1	28	N06531	3	1	12	23	148.2	Secondary (>5y)	10	4	0	.22	0	Food Secure	1	0	0	0	0	0		0		1	1	1	1	0	0	0	1	1	1	0	0	0	1	1	1	1	1	1	1	1	0	0	1
21802	218	1	28	N06531	3	1	8	25	155.75	Secondary (>5y)	9	5	1	.06	7	Moderately Food Insecure	1	1	1	0	0	0	0	1		0	1	0	0	0	0	0	0	0	0	0	0	0	1	0	0	1	0	0	0	1	0	0	0
21803	218	1	28	N06862	6	4	19	32	142.5	No education	0	0	0	.01	0	Food Secure	1	0	0	0	0	0	0	0	1	1	1	0	1	0	0	0	0	0	0	0	0	0	1	0	0	1	0	0	0	0	0	0	0
21804	218	1	28	N06862	2	0	16	18	147.25	Secondary (>5y)	10	5	0	.01	7	Severely Food Insecure	1	0	0	0	0	0				0	1	1	0	0	0	0	0	0	0	0	0	0	1	1	1	1	1	0	0	1	0	0	0
21805	218	1	28	N06479	7	2	10	25	164.55	Primary (1-5y)	4	0	0		0	Food Secure	1	0	0	0	0	0	0		1	1	1	0	0	0	0	0	0	0	0	0	0	0	1	0	0	1	0	0	0	0	0	0	0
21808	218	1	28	D03538	3	1	8	19	153.7	Primary (1-5y)	4	0	0	.03	13	Severely Food Insecure	1	0	0	0	0	0		1		0	0		1	0	0	0	0	0	0	1	1	0	1	0	0	1	0	0	0	1	0	0	1
22701	227	1	29	N06516	4	2	15	24	144.3	No education	0	0	0	.01	0	Food Secure	1	0	0	0	0	0		0		0	1	0	1	0	0	0	0	0	0	0	0	0	1	0	0	1	0	0	0	0	0	0	0
22702	227	1	29	N06453	4	2	4	31	155.6	Secondary (>5y)	10	10	0	.16	0	Food Secure	0	0	0	0	0	0	0	0		1	1	1	1	0	0	0	1	1	1	0	0	0	1	1	1	1	1	1	1	1	0	0	1
22703	227	1	29	N06473	6	4	12	32	162.05	No education	0	0	0	.07	0	Food Secure	1	1	1	0	1	1	1	1	1	0				0	0	0	0			0						1	1	0	0	1	0	1	0
22704	227	1	29	N06453	5	3	16	31	141.45	Primary (1-5y)	4	0	1	.07	0	Food Secure	0	0	1	0	0	0	0	0		0	1	1	1	0	0	0	0	0	0	0	0	0	1	0	0	1	1	0	0	1	0	0	1
22705	227	1	29	N06516	2	0	2	18	152.65	Secondary (>5y)	6	5	0	.2	0	Food Secure	1	2	0	0	0					0	1	1	0	0	0	0	0	0	0	0	0	0	1	1	1	1	1	0	0	1	0	0	0
22706	227	1	29	N06473	3	1	9	24	147.45	No education	0	0	0	.07	0	Food Secure	1	3	0	0	1	1		1		0				0	0	0	0			0						1	0	0	0	1	0	1	0
22707	227	1	29	N05160	7	3	22	14	140.35	Primary (1-5y)	4	4	0	.11	0	Food Secure	1	0	1	0	0	0	0			1	1		0	0	0	0	0	0	0	0	0	0	1	0	0	1	1	0	0	1	0	0	0
22708	227	1	29	N05160	7	3	22	17	152.6	Secondary (>5y)	8	0	0	.11	0	Food Secure	1	0	1	0	0	0	0			1	1		0	0	1	1	0	0	0	0	0	0	1	1	1	1	1	0	0	1	0	0	0
23401	234	1	30	N05265	6	2	6	18	153.8	Secondary (>5y)	10	10	0	.17	0	Food Secure	1	0	1	0	0	0	0			1	1	1	1	0	0	0	0	0	0	0	0	0	1	0	0	1	1	0	0	1	1	0	0
23404	234	1	30	N06505	6	3	11	30	148.4	No education	0	0	0	.05	0	Food Secure	1	0	0	0	0	0	0	0		1	1	0	0	0	0	0	0	0	0	0	0	0	1	1	1	1	0	0	0	1	0	0	0
23405	234	1	30	N06528	5	2	5	18	156.95	Secondary (>5y)	7	10	0	.25	0	Food Secure	1	0	0	0	0	0				1	1	1	1	0	0	0	0	0	0	0	0	0	1	0	0	1	1	0	0	1	0	0	1
23406	234	1	30	N06528	8	4	8	17	148.35	Secondary (>5y)	6	0	0	.1	0	Food Secure	1	0	0	0	0	0	0	0		1	1	1	0	0	0	0	0	0	0	0	0	0	1	0	0	1	1	0	0	1	0	0	0
23408	234	1	30	N06502	5	0	8	18	135.85	Primary (1-5y)	5	5	0	.28	0	Food Secure	1	1	0	0	0	0				1	1	0	1	0	0	0	0	0	0	0	0	0	1	0	0	1	1	0	0	1	0	0	0
24401	244	1	31	N05160	4	2	9	32	152.5	Secondary (>5y)	9	0	0		0	Food Secure	1	2	1	0	0	0	0	0		1	1		0	0	0	0	0			0						1	1	0	0	0	0	0	0
24403	244	1	31	N06531	4	2	8	30	148.6	Secondary (>5y)	6	0	1	.07	0	Food Secure	1	0	0	0	0	0	0	0		0	1	0	1	0	0	0	0	0	0	0	0	0	1	1	1	1	1	0	0	1	0	0	0
24405	244	1	31	N05265	7	3	7	19	152.8	Secondary (>5y)	10	9	0	.1	3	Mildly Food Insecure	1	1	1	0	0	0	0	0		1	1	0	0	0	0	0	0	0	0	0	0	0	1	0	0	1	1	0	0	0	0	0	0
24406	244	1	31	N06473	6	3	6	16	141.9	Primary (1-5y)	4	8	0	.07	0	Food Secure	1	0	0	0	0	0	1			1	1	0	1	0	0	0	0	0	0	0	0	0	1	0	0	1	0	0	0	1	0	0	1
24407	244	1	31	N06473	3	1	14	21	144.7	Secondary (>5y)	9	12	0	.28	0	Food Secure	0	1	1	0	0	0			0	0	1	0	0	1	0	0	0	0	0	0	0	0	1	0	0	1	1	1	1	1	0	0	1
25201	252	1	32	N04681	2	0	6	18	150.85	Secondary (>5y)	7	6	0	.03	0	Food Secure	0	1	0	0	0	0				0	1		0	0	0	0	0	0	0	0	0	0	0	0	0	1	1	0	0	0	0	0	0
25202	252	1	32	N06453	7	2	16	23	142.35	Secondary (>5y)	7	0	0	.03	0	Food Secure	0	0	1	0	0	0		0		0	1	0	1	0	0	0	0	0	0	0	0	0	1	0	0	1	1	1	1	1	0	0	1
25203	252	1	32	N06489	5	1	5	18	144.75	No education	0	0	0	.03	0	Food Secure	0	0	0	0	0	0		0		0	1	0	0	0	0	0	0	0	0	0	0	0	1	0	0	1	0	0	0	1	0	0	0
25204	252	1	32	N00436	7	3	7	33	145.1	No education	0	4	0	.03	6	Moderately Food Insecure	0	0	0	0	0	0	1	1		0	1	0	0	0	1	0	0	0	0	0	0	0	1	1	1	1	0	0	0	1	0	0	0
25205	252	1	32	N00436	5	1	18	18	155.45	No education	0	0	0		6	Moderately Food Insecure	0	15	1	0	0	0	0			0	1		0	0	0	0	0	0	0	0	0	0	0	0	0	1	1	0	0	1	0	0	0
25206	252	1	32	N06453	3	1	18	24	160.5	Secondary (>5y)	6	7	1	.04	6	Moderately Food Insecure	1	0	1	0	0	0		0		0	1	1	0	0	0	0	0	0	0	0	0	0	1	0	0	1	0	0	0	1	0	1	0
25207	252	1	32	N04681	3	1	7	25	154.7	Primary (1-5y)	3	2	0	.06	0	Food Secure	0	0	0	0	0	0			1	0	1		0	0	0	0	0	0	0	0	0	0	1	1	1	1	1	0	0	1	0	0	0
26301	263	1	33	N06862	5	3	10	30	150.95	Primary (1-5y)	3	0	0	.09	5	Moderately Food Insecure	1	2	1	0	0	0	0	0		1	1	0	0	0	0	0	0	0	0	0	0	0	1	0	0	1	1	0	0	0	0	0	0
26302	263	1	33	N06862	4	2	29	26	145.35	Primary (1-5y)	4	0	0	.03	4	Moderately Food Insecure	1	0	0	0	0	0		1		1	1	0	0	0	0	0	0	0	0	1	1	0	1	0	0	1	1	0	0	0	0	0	0
26303	263	1	33	N06516	7	4	7	26	149.25	Primary (1-5y)	2	0	1	.16	3	Mildly Food Insecure	1	2	1	0	1	0	1	1		1	1		0	0	0	0	0	0	0	0	0	0	0	0	0	1	1	0	0	0	0	0	0
26304	263	1	33	N06516	4	2	9	35	149.4	Primary (1-5y)	5	5	0	.1	0	Food Secure	1	2	1	0	0	0	0	0		1	1	1	0	0	0	0	0	0	0	0	0	0	0	0	0	1	1	0	0	0	0	0	0
26306	263	1	33	D03538	3	1	19		156.75	Secondary (>5y)	6	4	1	.02	15	Severely Food Insecure	1	0	0	0	0	0		0		0	1	1	1	0	0	0	1	1	0	0	0	0	1	0	0	1	1	0	0	0	0	0	0
26307	263	1	33	N06229	4	2	9	32	150.4	Secondary (>5y)	8	8	1	.1	0	Food Secure	1	10	1	0	0	0	0	0		1	1	0	1	0	1	0	0	0	0	0	0	0	0	0	0	1	1	0	0	0	0	0	0
26308	263	1	33	N06229	3	1	16	25	148.55	No education	0	0	0	.02	0	Food Secure	1	1	0	0	0	0		1		0	1	0	0	0	0	0	0	0	0	0	0	0	1	0	0	1	0	0	0	0	0	0	0
26701	267	1	34	N00436	3	0	8	20	141.25	Primary (1-5y)	2	4	0	.02	6	Moderately Food Insecure	1	0	0	0	0	0				0	1	1	0	0	1	0	1	1	0	0	0	0	1	0	0	1	1	0	0	1	0	0	0
26702	267	1	34	N06489	4	2	13	28	151.5	Secondary (>5y)	12	14	0	.03	0	Food Secure	1	0	1	0	0	0		0	1	1	1	1	1	0	0	0	0	0	0	0	0	0	1	0	0	1	1	1	1	1	0	0	1
26703	267	1	34	N06453	2	1	10	17	145.4	Secondary (>5y)	9	9	0	.01	0	Food Secure	1	0	1	0	0	0				0	1	1	0	0	0	0	1	1	1	0	0	0	1	1	1	1	1	1	1	1	0	0	1
26704	267	1	34	N04681	3	0	22	22	155.75	Secondary (>5y)	7	5	0	.07	0	Food Secure	1	0	0	0	0	0				0	1	1	0	0	0	0	0	0	0	0	0	0	1	1	1	1	0	0	0	1	0	0	0
26705	267	1	34	N04681	2	0	14	18	145.8	Primary (1-5y)	5	5	0	.01	0	Food Secure	1	2	1	0	0	0				0	1		0	0	0	0	0			0						1	1	0	0	1	0	0	1
26706	267	1	34	N00436	7	3	19	16	147.85	Secondary (>5y)	7	0	0	.02	9	Moderately Food Insecure	1	1	0	0	0	0	0	0		0	1	1	0	0	1	1	0	0	0	1	1	1	1	1	1	1	1	1	1	1	0	0	1
26707	267	1	34	N06453	3	1	22	21	145.2	Primary (1-5y)	4	0	0		0	Food Secure	1	0	1	0	0	0		1		0	0		0	0	1	0	0	0	0	0	0	0	1	0	0	1	1	0	0	0	0	0	0
28701	287	1	36	N06500	6	2	31	19	159.6	Primary (1-5y)	2	5	0	.03	0	Food Secure	1	0	1	0	0	0	0	1		0	1	0	0	0	1	0	0	0	0	0	0	0	1	0	0	1	1	1	1	1	0	0	1
28702	287	1	36	N04681	3	1	13	25	149.4	Secondary (>5y)	9	5	0	.02	0	Food Secure	1	0	1	0	0	0		0		0	1		1	0	0	0	0	0	0	0	0	0	0	0	0	1	1	0	0	1	0	0	1
28703	287	1	36	N06489	7	1	22	19	153.65	Secondary (>5y)	10	10	0	.05	0	Food Secure	0	0	0	0	0	0				0	1		0	0	0	0	1	1	0	0	0	0	1	1	1	1	1	1	1	1	0	0	0
28704	287	1	36	N06453	5	2	23	23	149.1	Secondary (>5y)	7	9	1	.09	0	Food Secure	0	0	1	0	0	0		1		0	1	0	0	0	0	0	0			0						1	1	0	0	1	0	0	0
28705	287	1	36	N04681	6	3	23	19	156.05	Secondary (>5y)	12	5	0	.07	0	Food Secure	0	0	0	0	0	0	0			1	1	0	1	0	0	0	0	0	0	0	0	0	1	0	0	1	1	0	0	1	0	0	1
28707	287	1	36	N06453	4	1	9	26	154.65	Primary (1-5y)	5	0	0	.03	0	Food Secure	0	1	1	0	0	0		0		1	1		0	0	0	0	0			0						1	1	0	0	0	0	0	0
29101	291	1	37	N06458	3	1	10	26	150.6	No education	0	1	0	.07	9	Moderately Food Insecure	1	3	1	0	1	1		1		0				0	1	0	0	0	0	1	1	0	1	0	0	1	0	0	0	0	0	0	0
29103	291	1	37	43	6	2	15	27	146.4	No education	0	0	0	.11	0	Food Secure	0	0	1	0	0	0		0	1	0	1	0	0	0	0	0	0	0	0	0	0	0	1	0	0	1	1	0	0	0	0	0	0
29104	291	1	37	N06505	5	3	24	27	148.85	Secondary (>5y)	8	5	1	.13	0	Food Secure	1	1	1	0	0	0	0	0	1	1	1	1	0	0	0	0	0	0	0	0	0	0	1	0	0	1	0	0	0	1	0	1	0
29105	291	1	37	N06528	5	3	24	28	147.45	Primary (1-5y)	5	5	0	.06	3	Mildly Food Insecure	0	2	1	0	0	0	0	0	1	0	1	0	0	0	0	0	0	0	0	1	0	0	0	0	0	1	1	0	0	1	0	0	0
29106	291	1	37	N06458	6	2	6	20	152	Secondary (>5y)	9	0	1	.42	4	Mildly Food Insecure	1	3	1	0	0	0	0			1	1	0	0	0	0	0	0	0	0	0	0	0	1	0	0	1	1	0	0	1	0	1	0
29107	291	1	37	43	5	1	14	18	151.2	Primary (1-5y)	5	9	1	.45	0	Food Secure	0	0	1	0	0	0				1	1	0	1	0	0	0	0	0	0	1	1	0	1	0	0	1	0	0	0	1	0	1	0
29108	291	1	37	43	6	4	14	40	136.9	Primary (1-5y)	4	0	0	.09	0	Food Secure	1	0	1	0	0	0	0			1	1	0	1	0	0	0	0	0	0	0	0	0	1	0	0	1	1	0	0	1	0	0	1
30201	302	1	38	N04681	5	2	13	17	147.7	Primary (1-5y)	5	0	0	.29	0	Food Secure	0	0	1	0	0	0				0	1		0	0	0	0	0			0						1	1	0	0	0	0	0	0
30202	302	1	38	N06500	3	1	10	23	159	Secondary (>5y)	9	6	0	.03	3	Moderately Food Insecure	1	0	0	0	0	0			1	0	1		0	0	1	0	0	0	0	0	0	0	1	0	0	1	1	0	0	0	0	0	0
30203	302	1	38	N06489	6	0	6	19	149.65	Secondary (>5y)	11	9	0	.3	0	Food Secure	0	0	1	0	0	0				1	1	0	0	0	0	0	0	0	0	1	1	1	1	1	1	1	1	0	0	1	0	0	0
30204	302	1	38	N06453	9	2	9	27	152.8	Secondary (>5y)	10	10	0	.73	0	Food Secure	1	0	1	0	0	0	0	0		1	1	1	1	0	0	0	0	0	0	0	0	0	1	1	1	1	1	1	1	1	0	0	1
30205	302	1	38	N04681	4	0	9	19	142.85	Secondary (>5y)	9	9	0	.05	0	Food Secure	0	0	0	0	0	0				0	1		0	0	0	0	1	1	0	0	0	0	1	0	0	1	1	0	0	1	0	0	1
30206	302	1	38	N06489	5	3	9	30	149.75	Secondary (>5y)	8	10	0	.02	0	Food Secure	0	0	0	0	0	0	0	0		1	1	1	1	0	0	0	1	1	1	0	0	0	1	1	1	1	1	1	1	1	0	0	1
30207	302	1	38	N06500	5	2	5	35	144.5	Secondary (>5y)	10	5	0	.06	5	Moderately Food Insecure	0	0	1	0	0	0	0		1	1	1	0	0	0	0	0	0	0	0	0	0	0	1	0	0	1	1	0	0	1	0	0	0
30208	302	1	38	N06453	7	4	12	16	145.45	Primary (1-5y)	5	5	0	.11	0	Food Secure	0	1	1	0	0	0		0		1	1	1	1	0	0	0	0			0						1	1	0	0	0	0	0	1
31101	311	1	39	N06458	3	1	12	22	146.7	No education	0	9	0	.01	6	Moderately Food Insecure	1	1	1	0	0	0			1	1	1	0	1	0	1	0	0	0	0	0	0	0	1	0	0	1	1	0	0	0	0	0	0
31102	311	1	39	N06528	9	3	12	20	157	Primary (1-5y)	5	5	0	.3	0	Food Secure	1	0	1	0	0	0	0		1	1	1	0	0	0	0	0	0	0	0	0	0	0	0	0	0	1	1	0	0	0	0	0	0
31104	311	1	39	N06505	2	0	8	18	147.65	Secondary (>5y)	6	7	0		0	Food Secure	1	3	1	0	0	0				0	1	0	0	0	0	0	0	0	0	0	0	0	1	1	1	1	1	0	0	1	0	0	0
31105	311	1	39	N06458	4	0	10	18	151.3	Primary (1-5y)	5	5	0	.07	6	Moderately Food Insecure	1	0	0	0	0	0				1	1	0	1	0	0	0	0	0	0	0	0	0	1	0	0	1	1	0	0	1	0	0	0
31106	311	1	39	N06528	6	2	6	20	149.45	Primary (1-5y)	5		0	.2	0	Food Secure	0	0	1	0	0	0		0		1	1	0	1	0	0	0	0	0	0	0	0	0	1	1	1	1	1	0	0	0	0	0	0
31107	311	1	39	43	2	1	9	18	150	Secondary (>5y)	7	7	1	.1	0	Food Secure	1	0	0	0	0	0				0	1	1	1	0	0	0	1	1	0	0	0	0	1	0	0	1	1	0	0	1	0	0	0
31108	311	1	39	N06505	5	3	12	28	153.05	Primary (1-5y)	5	7	1		0	Food Secure	1	0	0	0	0	0	0	1		1	1	0	0	0	0	0	0	0	0	0	0	0	1	0	0	1	1	0	0	1	0	0	1
31301	313	1	40	N06862	3	1	12	23	141.2	Primary (1-5y)	5	0	0	.04	0	Food Secure	1	2	1	0	0	0		0		0	1	0	0	0	0	0	0	0	0	1	0	0	0	0	0	0	1	0	0	0	0	0	0
31302	313	1	40	N06862	4	2	20	28	148.35	Secondary (>5y)	9	5	0	.15	0	Food Secure	0	1	1	0	0	0	1	1		0	1	0	0	0	1	0	0	0	0	0	0	0	0	0	0	1	1	0	0	1	0	1	1
31303	313	1	40	N06516	2	0	13	20	149.15	No education	0	0	1	.01	6	Moderately Food Insecure	0	1	1	0	0	0				0	1		0	0	1	0	0			0						0	1	0	0	0	0	0	0
31304	313	1	40	N06516	2	0	15	22	145.9	Primary (1-5y)	4	0	0	.05	10	Moderately Food Insecure	1	0	0	0	0	0				0	1	0	0	0	1	0	0	0	0	0	0	0	1	0	0	1	1	0	0	0	0	0	0
31306	313	1	40	D03538	2	0	8	23	153.95	Primary (1-5y)	3	3	0		11	Severely Food Insecure	0	1	1	0	0	0				0	1	0	0	0	0	0	0	0	0	1	0	0	0	0	0	1	1	0	0	0	0	0	0
31307	313	1	40	N06229	2	0	5	20	145.5	Primary (1-5y)	5	0	1	.1	9	Severely Food Insecure	0	1	1	0	0	0				1	0		0	0	1	0	0	0	0	0	0	0	1	0	0	1	0	0	0	0	0	0	0
31308	313	1	40	N06229	6	3	6	18	144.1	Secondary (>5y)	6	0	0	.04	0	Food Secure	0	2	1	0	0	0	0	0		1	1	0	1	0	0	0	0	0	0	0	0	0	1	0	0	1	1	0	0	0	0	0	0
32401	324	1	41	N05271	5	3	10	26	148.5	Primary (1-5y)	3	0	0	.04	0	Food Secure	1	0	0	0	0	0	0	1		0	0			0	1	0	0	0	0	0	0	0	1	0	0	1	1	0	0	1	0	0	0
32402	324	1	41	N05271	9	4	9	20	151.6	Secondary (>5y)	7	5	0	.1	0	Food Secure	1	0	0	0	0	0	0	1		0	0			0	0	0	0	0	0	0	0	0	1	0	0	1	1	0	0	1	0	0	0
32403	324	1	41	N06473	4	2	22	29	144.25	Primary (1-5y)	2	4	1	.2	0	Food Secure	1	1	1	0	1	0	1	1		0	0			0	0	0	0			0						1	1	0	0	1	0	0	0
32404	324	1	41	N06473	10	5	10	19	154.85	No education	0	3	1	.1	0	Food Secure	1	0	1	0	0	0	0	0		1	1	0	0	0	0	0	0	0	0	0	0	0	1	0	0	1	0	0	0	1	0	0	0
32405	324	1	41	N05265	6	2	11	21	147.65	Primary (1-5y)	5	9	1	.08	0	Food Secure	1	0	1	0	0	0	0		1	1	1		0	0	1	0	0	0	0	0	0	0	1	0	0	1	1	0	0	0	0	0	0
32406	324	1	41	N05265	6	1	6	19	152.7	Secondary (>5y)	10	5	1	.23	0	Food Secure	1	0	1	0	0	0				1	1	1	1	0	0	0	1	1	1	0	0	0	1	1	1	1	1	0	0	0	0	0	0
32407	324	1	41	N05160	5	2	7	23	151.4	Secondary (>5y)	9	5	1	.3	0	Food Secure	1	0	1	0	0	0			1	0	1	1	0	0	0	0	0	0	0	0	0	0	1	0	0	1	1	0	0	1	1	0	0
32408	324	1	41	N05160	7	2	28	24	149.35	Secondary (>5y)	9	9	0		0	Food Secure	1	0	1	0	0	0		0	0	1	1	0	1	1	0	0	0	0	0	0	0	0	1	0	0	1	1	0	0	0	1	0	0
33402	334	1	42	N05160	8	4	8	32	148.05	Primary (1-5y)	5	5	0	.2	0	Food Secure	0	0	1	0	0	0	0	0	1	1	1	0	0	0	0	0	0	0	0	0	0	0	1	0	0	1	1	0	0	0	0	0	0
33403	334	1	42	N06473	6	2	17	29	155.45	Secondary (>5y)	9	9	0	.2	0	Food Secure	0	0	1	0	0	0	0	0		1	1	0	0	0	0	0	0	0	0	0	0	0	1	1	1	1	1	0	0	0	0	0	0
33404	334	1	42	N06473	9	3	9	17	153.3	Secondary (>5y)	6	0	0	.12	21	Severely Food Insecure	0	8	1	0	1	0	0	1	1	0	1		0	0	0	0	0			0						1	0	0	0	1	0	0	0
33405	334	1	42	N06531	5	1	5	22	156.6	Secondary (>5y)	7	0	0	.1	0	Food Secure	1	4	1	0	0	0		1		0	1	0	1	0	1	0	0	0	0	0	0	0	1	0	0	1	1	0	0	0	0	0	0
34201	342	1	43	N04681	3	1	25	25	149.9	Primary (1-5y)	5	0	1	.05	0	Food Secure	1	0	0	0	0	0		1		0	0		1	0	0	0	0			0						1	1	0	0	0	0	0	0
34202	342	1	43	N06500	3	0	6	21	151.75	Secondary (>5y)	6	0	1	.01	9	Severely Food Insecure	1	0	1	0	1	0				0	1	0	1	0	0	0	0	0	0	0	0	0	1	0	0	1	1	0	0	1	0	0	0
34203	342	1	43	N06489	3	1	8	29	149.75	Secondary (>5y)	10	10	1	.4	0	Food Secure	0	0	1	0	0	0		1		0	0		0	0	0	0	0	0	0	0	0	0	1	0	0	1	1	1	1	0	0	1	0
34205	342	1	43	N06500	5	1	5	16	150.7	Secondary (>5y)	6	5	1	.12	2	Mildly Food Insecure	0	1	1	0	0	0				1	1	1	0	0	0	0	0	0	0	0	0	0	1	0	0	1	1	0	0	1	0	0	0
34206	342	1	43	N06453	3	1	17	20	147.95	Primary (1-5y)	2	0	1	.05	4	Moderately Food Insecure	0	0	1	0	0	0			1	0	1	1	1	0	0	0	1	1	0	0	0	0	1	0	0	1	1	0	0	0	0	0	0
34207	342	1	43	N04681	3	1	17	20	145.3	Primary (1-5y)	4	0	0	.03	6	Moderately Food Insecure	0	0	1	0	0	0		1		0	0		1	0	0	0	0			0						1	1	0	0	0	0	0	0
34208	342	1	43	N06489	5	1	10	23	152.2	No education	0	0	1	.33	6	Moderately Food Insecure	0	0	1	0	0	0		1		0	1	0	0	0	0	0	0			0						1	1	0	0	0	0	1	0
35101	351	1	44	N06458	4	2	10	32	143.25	No education	0	0	0	.03	6	Moderately Food Insecure	1	0	0	0	0	0	0			0	1	0	0	0	0	0	0	0	0	0	0	0	1	0	0	1	1	0	0	0	0	0	0
35102	351	1	44	N06528	5	2	22	33	159.05	No education	0	0	1	.08	12	Severely Food Insecure	0	0	1	0	1	1		1		0				0	0	0	0	0	0	0	0	0	1	0	0	1	1	0	0	0	0	0	0
35103	351	1	44	43	2	1	2	18	147.75	No education	0	5	1	.06	0	Food Secure	0	0	1	0	0	0				1	0			0	0	0	0	0	0	0	0	0	1	0	0	1	1	0	0	0	0	0	0
35104	351	1	44	N06505	3	1	10	25	158.7	Secondary (>5y)	8	0	1	.02	8	Moderately Food Insecure	1	1	1	0	0	0		1		1	0		0	0	0	0	0	0	0	0	0	0	1	0	0	1	1	0	0	0	0	0	0
35105	351	1	44	43	4	1	4	20	150.7	Primary (1-5y)	3	3	0	.05	6	Severely Food Insecure	1	0	0	0	0	0		0		1	1	0	1	0	0	0	0	0	0	0	0	0	1	0	0	1	1	0	0	0	0	0	0
35106	351	1	44	N06505	3	1	6	20	151.25	Primary (1-5y)	5	0	0	.05	0	Food Secure	1	4	1	0	0	0		1		0	1	0	0	0	0	0	0	0	0	0	0	0	1	0	0	1	1	0	0	0	0	0	0
35107	351	1	44	N06458	3	0	13	20	142.35	Secondary (>5y)	10	10	0	.12	6	Moderately Food Insecure	1	5	1	0	0	0				1	1	1	1	0	0	0	0	0	0	1	0	0	0	0	0	1	1	0	0	0	0	0	0
35108	351	1	44	N06528	3	1	15	20	150	Primary (1-5y)	5	5	1	.05	0	Food Secure	1	0	0	0	0	0		0		0	1	0	0	0	0	0	0	0	0	0	0	0	1	0	0	1	1	0	0	0	0	0	0
35601	356	1	45	N06458	10	3	13	22	157.45	Primary (1-5y)	5	2	0	.17	7	Moderately Food Insecure	1	0	0	0	0	0	0		1	1	1	0	0	0	0	0	0	0	0	0	0	0	1	0	0	1	1	0	0	0	0	0	0
35602	356	1	45	N06528	5	3	5	33	155.5	Secondary (>5y)	9	8	1	.1	0	Food Secure	1	0	0	0	0	0	0	0		1	1	1	1	0	0	0	1	1	0	0	0	0	1	0	0	1	1	1	1	1	0	1	0
35603	356	1	45	43	3	1	13	25	151.1	Primary (1-5y)	2	0	0	.04	0	Food Secure	0	0	1	0	0	0		1		0	1	0	1	0	0	0	0	0	0	0	0	0	1	0	0	1	1	0	0	1	0	0	0
35604	356	1	45	N06505	4	2	5	30	147	Primary (1-5y)	5	0	0	.03	0	Food Secure	0	5	1	0	0	0	0	0		1	1	0	0	0	0	0	0	0	0	0	0	0	1	0	0	1	1	0	0	0	0	0	0
35605	356	1	45	N06458	8	4	8	20	149.6	Primary (1-5y)	4	4	0	.04	6	Moderately Food Insecure	1	0	0	0	1	0	1	1	0	0	1	0	0	0	0	0	0	0	0	0	0	0	1	0	0	1	1	0	0	0	0	0	0
35606	356	1	45	N06528	4	2	10	29	141.8	Primary (1-5y)	2	0	0	.07	0	Food Secure	1	0	0	0	0	0	0	0		0	1	0	0	0	0	0	0	0	0	0	0	0	1	0	0	1	1	0	0	1	0	0	0
35607	356	1	45	43	12	6	12	28	140.65	Primary (1-5y)	4	4	1	.05	0	Food Secure	1	0	0	0	1	0	0	1	1	1	1		0	0	0	0	0	0	0	0	0	0	1	1	1	1	0	0	0	1	0	0	0
36801	368	1	46	N06862	5	3	21	30	141.75	No education	0	0	1	.06	7	Moderately Food Insecure	0	3	1	0	1	1	1	1		0				0	0	0	0			0						1	0	0	0	0	0	0	0
36802	368	1	46	N06862	5	3	11	34	143.35	No education	0	0	0	.03	11	Severely Food Insecure	0	3	1	0	0	0	0			1	1		1	0	0	0	0	0	0	0	0	0	1	0	0	1	1	0	0	0	0	0	0
36803	368	1	46	D03538	3	0	8	22	153.65	Secondary (>5y)	9	9	0	.5	0	Food Secure	1	0	1	0	0	0				1	1	1	1	0	0	0	0	0	0	1	1	0	1	0	0	1	1	0	0	1	0	0	0
36804	368	1	46	D03538	7	2	7	19	147.85	Primary (1-5y)	3	4	0	.08	10	Moderately Food Insecure	0	0	1	0	1	1	1		1	0				0	0	0	0	0	0	0	0	0	1	0	0	1	1	0	0	1	0	0	0
36805	368	1	46	N06229	4	2	9	30	151.35	Secondary (>5y)	6	5	0	.03	0	Food Secure	0	3	1	0	0	0	0		1	0	1		1	0	0	0	0	0	0	0	0	0	0	0	0	1	1	0	0	1	0	0	0
36806	368	1	46	N06229	6	3	14	28	157.9	Secondary (>5y)	9	0	0	.03	0	Food Secure	1	3	1	0	0	0	0	0	1	0	1	1	1	0	1	0	0			0						1	1	1	1	1	0	0	0
36807	368	1	46	N06516	9	4	9	14	148	Secondary (>5y)	7	0	1	.07	0	Food Secure	0	1	1	0			0			1	1	0	0	0	0	0	0			0						1	1	0	0	0	0	0	0
36808	368	1	46	N06516	6	2	38	26	150.05	No education	0	0	0	.03	4	Moderately Food Insecure	0	2	1	0	1	0	0		1	1	1	0	0	0	1	0	0			0						1	1	0	0	1	0	0	0
37101	371	1	47	N06458	6	1	14	25	150	Secondary (>5y)	7	8	0	.07	0	Food Secure	0	0	0	0	0	0		0		0	1	0	0	0	0	0	0	0	0	1	0	0	1	0	0	1	1	0	0	1	0	0	1
37102	371	1	47	N06528	7	3	13	28	148.15	Primary (1-5y)	5	5	0	.08	0	Food Secure	0	0	1	0	0	0		0	1	1	1		0	0	0	0	0	0	0	0	0	0	1	0	0	1	1	0	0	1	0	0	0
37103	371	1	47	43	5	0	5	19	151.55	Secondary (>5y)	9	9	1	.15	0	Food Secure	0	0	0	0	0	0				1	0			0	0	0	1	1	0	0	0	0	1	0	0	1	1	0	0	0	0	0	0
37104	371	1	47	N06505	4	1	24	25	150.9	Primary (1-5y)	4	0	1	.02	0	Food Secure	0	2	1	0	0	0		0		0	1	0	0	0	0	0	0	0	0	0	0	0	1	0	0	1	1	0	0	0	0	0	0
37105	371	2	47	N06528	6	3	13	30	150.15	Primary (1-5y)	5	0	0	.02	6	Moderately Food Insecure	0	0	1	0	0	0	0	0		1	1	0	0	0	0	0	0	0	0	0	0	0	1	0	0	1	1	0	0	1	0	0	0
37106	371	1	47	N06458	8	3	8	20	157.8	Primary (1-5y)	5	9	0	.12	2	Mildly Food Insecure	0	1	0	0	0	0	0			1	1	0	0	0	0	0	0	0	0	1	0	0	1	1	1	1	1	0	0	1	0	0	1
37107	371	1	47	43	3	0	3	20	152.7	Secondary (>5y)	6	8	0	.09	0	Food Secure	0	0	1	0	0	0				1	1	0	0	0	0	0	0	0	0	0	0	0	1	0	0	1	1	0	0	1	0	0	0
37901	379	1	48	N06502	9	3	24	19	145.5	Secondary (>5y)	7	8	0	.09	0	Food Secure	1	2	1	0	0	0	0	0		1	1	0	0	0	0	0	0	0	0	0	0	0	1	0	0	1	1	0	0	1	0	0	0
37902	379	1	48	N06502	5	2	24	34	148.8	No education	0	0	0	.03	2	Moderately Food Insecure	1	1	1	0	1	1	1			0				0	0	0	0	0	0	0	0	0	1	0	0	1	1	0	0	1	0	0	0
37903	379	1	48	N05359	4	2	13	25	160.65	Primary (1-5y)	5	4	1		6	Moderately Food Insecure	0	0	0	0	1	0		1	1	0	0		0	0	0	0	0	0	0	1	1	0	1	0	0	1	1	0	0	1	0	0	0
37904	379	1	48	N05359	8	4	10	25	147.3	Secondary (>5y)	9	10	0	.02	0	Food Secure	0	1	1	0	0	0	1	1		0	1	0	1	0	0	0	0			0						1	1	0	0	1	0	0	0
37905	379	1	48	N06479	3	1	3	16	153.25	Secondary (>5y)	9	10	0	.1	0	Food Secure	1	0	1	0	0	0				0	1	0	1	0	0	0	0	0	0	0	0	0	0	0	0	1	1	0	0	0	0	0	0
37906	379	1	48	N06524	5	3	21	25	152.95	No education	0	0	0	.05	0	Food Secure	0	2	1	0	0	0	0	0		1	1	1	1	0	0	0	0	0	0	1	0	0	0	0	0	1	1	0	0	0	0	0	0
37907	379	1	48	N06524	4	2	4	42	147.55	Primary (1-5y)	2	0	0	.05	0	Food Secure	0	1	1	0	1	1	1	1		0				0	0	0	0	0	0	0	0	0	1	0	0	1	1	0	0	0	0	0	0
37908	379	1	48	N06479	3	1	33	20	141	Secondary (>5y)	6	0	0	.12	14	Severely Food Insecure	0	3	1	0	1	0			1	1	0		1	0	0	0	0	0	0	0	0	0	1	0	0	1	1	0	0	0	0	0	0
38801	388	1	49	D03538	6	4	16	34	158.2	Primary (1-5y)	2	1	0	.4	1	Mildly Food Insecure	0	0	1	0	0	0	0	0	1	1	1	0	0	0	0	0	0	0	0	0	0	0	1	0	0	1	1	0	0	0	0	0	0
38802	388	1	49	D03538	3	0	18	28	155.5	Primary (1-5y)	3	1	0	.02	9	Severely Food Insecure	0	3	1	0	1	0				0	0		0	0	0	0	0	0	0	0	0	0	0	0	0	1	1	0	0	0	0	0	0
38803	388	1	49	N06516	4	2	24	25	152.95	Secondary (>5y)	9	9	0	.06	3	Mildly Food Insecure	0	1	0	0	0	0	0	1		0	1	1	0	0	0	0	0	0	0	0	0	0	1	0	0	1	1	0	0	0	0	0	0
38804	388	1	49	N06862	6	2	16	18	149.7	Secondary (>5y)	10	9	0	.2	0	Food Secure	0	1	1	0	0	0	0	0		1	1	1	0	0	0	0	0	0	0	0	0	0	1	0	0	1	1	0	0	0	0	0	0
38805	388	1	49	N06862	5	1	5	21	163.4	Secondary (>5y)	7	7	1	.25	0	Food Secure	1	1	0	0	0	0			1	1	1	0	0	0	0	0	0	0	0	0	0	0	1	1	1	1	1	1	1	1	0	0	0
38806	388	1	49	N06229	6	2	22	40	144.5	Primary (1-5y)	5	5	0	.04	0	Food Secure	1	1	0	0	0	0	0	1	1	1	1		0	0	1	1	0	0	0	0	0	0	1	0	0	1	1	0	0	0	0	0	0
38807	388	1	49	N06229	3	1	3	24	152.2	Primary (1-5y)	5	5	1	.08	3	Mildly Food Insecure	1	1	1	0	0	0			1	0	1		0	0	1	1	0			0						1	1	0	0	0	0	0	0
38808	388	1	49	N06229	4	2	25	32	139.55	No education	0	0	0	.1	3	Mildly Food Insecure	0	2	1	0	1	1	1	1		0				0	1	1	0	0	0	0	0	0	1	0	0	1	1	0	0	0	0	0	0
39901	399	1	50	N05359	3	1	10	17	140.05	No education	0	0	0		0	Food Secure	1	2	0	0	1	0				0	1	0	1	0	0	0	0	0	0	0	0	0	1	0	0	1	1	0	0	0	0	0	0
39902	399	1	50	N05359	5	2	23	26	143.75	No education	0	0	0	.05	0	Food Secure	1	0	1	0	0	0	0	1		0	1	1	1	0	0	0	0	0	0	0	0	0	1	0	0	1	1	0	0	0	0	0	0
39903	399	1	50	N06524	5	3	9	28	145.6	Primary (1-5y)	5	7	0	.02	14	Severely Food Insecure	1	3	1	0	0	0	0	0		1	1	0	1	0	0	0	0	0	0	0	0	0	1	0	0	1	0	0	0	0	0	0	0
39904	399	1	50	N06524	6	4	16	27	149.6	Primary (1-5y)	2	1	0	.02	0	Food Secure	1	1	1	0	0	0	0	0	1	0	1	0	1	0	0	0	0	0	0	1	1	0	1	0	0	1	1	0	0	0	0	0	0
39905	399	1	50	N06479	14	6	14	27	148.6	Primary (1-5y)	5	4	1	.5	0	Food Secure	1	0	0	0	0	0	0	0	1	1	1	0	0	0	1	0	0	0	0	0	0	0	1	0	0	1	1	0	0	0	0	0	0
39906	399	1	50	N06479	3	1	22	23	149.6	Secondary (>5y)	9	9	0	.05	0	Food Secure	1	0	0	0	1	1		1		0				0	0	0	0	0	0	0	0	0	1	0	0	1	1	0	0	0	0	0	0
39907	399	1	50	N06502	5	3	19	30	148.75	Primary (1-5y)	3	0	0	.03	0	Food Secure	1	2	0	0	1	1	1	1	1	0				0	0	0	0	0	0	0	0	0	1	0	0	1	0	0	0	0	0	0	0
39908	399	2	50	N06502	3	0	22	22	157.7	Secondary (>5y)	9	9	0	.03	0	Food Secure	1	1	0	0	1	1		1		0				0	0	0	0	0	0	0	0	0	1	0	0	1	1	0	0	0	0	0	0
40401	404	1	51	N06479	4	2	10	25	153.85	Secondary (>5y)	10	9	0	.1	7	Moderately Food Insecure	1	0	1	0	0	0		0	0	0	1	0	0	1	0	0	0	0	0	0	0	0	1	0	0	1	1	0	0	0	0	0	0
40402	404	1	51	N06479	4	2	12	30	142.4	Secondary (>5y)	10	12	0	.05	2	Moderately Food Insecure	1	0	1	0	0	0	0	0		0	1	0	0	0	0	0	1	1	0	0	0	0	1	0	0	1	1	0	0	0	0	0	0
40403	404	1	51	N06502	7	0	7	28	148.45	Secondary (>5y)	15	10	0	.2	0	Food Secure	1	2	0	0	0	0				1	1	1	0	0	0	0	0	0	0	0	0	0	1	0	0	1	1	1	1	1	0	0	1
40405	404	1	51	N05359	3	1	8	29	154.9	Primary (1-5y)	4	0	0		5	Mildly Food Insecure	1	0	0	0	0	0		1		1	1	1	1	0	0	0	0	0	0	0	0	0	1	0	0	1	1	0	0	0	0	0	0
40406	404	1	51	N05359	10	4	10	26	156.6	Primary (1-5y)	1	0	0	.07	0	Food Secure	1	0	0	0	0	0	0	0	1	1	1	0	0	0	0	0	0	0	0	0	0	0	1	1	1	1	1	0	0	1	0	1	0
40407	404	1	51	N06524	3	1	13	25	149.9	Secondary (>5y)	8	10	0	.05	0	Food Secure	1	1	1	0	0	0		0		0	1	1	1	0	0	0	1	1	0	0	0	0	1	0	0	1	1	0	0	1	0	1	0
40408	404	1	51	N06524	3	1	30	22	154.4	Primary (1-5y)	5	0	1	.02	0	Food Secure	1	3	0	0	0	0		1		0	1	0	0	0	0	0	0	0	0	0	0	0	1	0	0	1	1	0	0	0	0	0	0
40601	406	1	51	N06453	5	3	10	16	140.2	Primary (1-5y)	4	0	1	.04	7	Moderately Food Insecure	1	0	1	0	0	0	1			0	1	0	1	0	0	0	0	0	0	0	0	0	1	0	0	1	1	0	0	0	0	0	0
40602	406	1	51	N06500	7	3	11	25	162.6	Secondary (>5y)	9	9	1	.14	3	Mildly Food Insecure	0	1	1	0	0	0	0	1		1	0	0	0	0	0	0	0	0	0	0	0	0	1	0	0	1	1	0	0	1	1	0	0
40603	406	1	51	N04681	5	1	15	18	149.25	Primary (1-5y)	4	5	0	.05	0	Food Secure	1	0	0	0	0	0	0			1	1		0	0	0	0	0	0	0	0	0	0	1	0	0	1	1	0	0	0	0	0	0
40607	406	1	51	N04681	3	0	3	22	152.35	Secondary (>5y)	9	9	0	.1	0	Food Secure	1	0	0	0	0	0				1	1	0	1	0	0	0	1	1	0	0	0	0	1	0	0	1	1	0	0	0	0	0	0
40608	406	1	51	N06489	3	1	8	25	152.3	No education	0	5	0	.07	1	Food Secure	1	0	0	0	0	0		0		0	1		0	0	0	0	0	0	0	0	0	0	1	0	0	1	0	0	0	0	0	0	0
40801	408	1	51	N05265	7	2	7	26	154.25	Secondary (>5y)	10	12	0	.8	0	Food Secure	1	0	0	0	0	0			0	1	1	1	1	1	0	0	0	0	0	0	0	0	1	1	1	1	1	1	1	1	0	0	1
40802	408	1	51	N05265	8	1	8	20	153.6	Secondary (>5y)	12	14	0	.2	0	Food Secure	1	0	1	0	0	0			1	1	1	1	1	0	0	0	1	1	1	0	0	0	1	1	1	1	1	1	1	1	0	0	1
40803	408	1	51	N06531	5	3	11	34	147.8	Primary (1-5y)	5	0	1	.05	0	Food Secure	1	0	0	0	0	0	0	1		0	1	0	1	0	1	0	0	0	0	0	0	0	1	0	0	1	1	0	0	1	0	0	0
40804	408	1	51	N06531	4	2	7	30	149.4	No education	0	4	1	.03	0	Food Secure	1	0	0	0	0	0		0		0	1	0	1	0	0	0	0	0	0	0	0	0	1	0	0	1	1	0	0	0	0	0	0
40805	408	1	51	N06473	5	3	8	28	147.4	No education	0	0	1	.1	6	Moderately Food Insecure	1	0	1	0	0	0	0			0	1	0	0	0	0	0	0	0	0	0	0	0	1	0	0	1	1	0	0	0	0	0	0
40806	408	1	51	N06473	4	2	15	24	142.6	Primary (1-5y)	3	0	1	.03	0	Food Secure	1	0	1	0	0	0	0	1		0	1	0	0	0	0	0	0	0	0	0	0	0	1	0	0	1	1	0	0	0	0	0	0
40807	408	1	51	N05160	5	0	5	18	158.2	Secondary (>5y)	8	9	1	.17	4	Moderately Food Insecure	1	3	1	0	0	0				1	1	0	0	0	0	0	0			0						1	1	0	0	0	0	0	0
40808	408	1	51	N05160	3	1	11	25	149	Primary (1-5y)	5	0	1	.02	0	Food Secure	1	0	0	0	0	0		1		0	1	0	0	0	0	0	0	0	0	0	0	0	1	0	0	1	1	0	0	0	0	0	0
40901	409	1	52	N05359	4	2	5	26	146.25	Secondary (>5y)	7	5	1	.1	0	Food Secure	0	0	1	0	0	0	0	0		1	0		0	0	0	0	0			0						1	1	0	0	0	0	0	0
40902	409	1	52	N05359	4	2	4	22	143.35	No education	0	0	0	.05	0	Food Secure	1	2	1	0	0	0	0	1		1	0		0	0	0	0	0			0						1	1	0	0	1	0	1	0
40903	409	1	52	N06502	3	0	3	19	147.2	Primary (1-5y)	5	0	1	.15	0	Food Secure	0	2	1	0	0	0				1	1	0	0	0	0	0	0			0						1	1	0	0	0	0	0	0
40905	409	1	52	N06524	4	2	21	30	155.5	No education	0	0	0		0	Food Secure	0	2	1	0	0	0	0	0		1	1	0	0	0	0	0	0	0	0	0	0	0	1	0	0	1	1	0	0	0	0	0	0
40907	409	1	52	N06479	4	1	17	24	147.7	Secondary (>5y)	9	4	0	.1	9	Moderately Food Insecure	0	0	1	0	0	0		1		1	1	0	0	0	0	0	0	0	0	0	0	0	1	0	0	1	1	0	0	0	0	0	0
40908	409	1	52	N06479	10	2	26	18	148.2	Secondary (>5y)	10	12	0	.25	0	Food Secure	1	0	0	0	0	0		0	0	1	1	1	1	0	0	0	1	1	0	0	0	0	1	0	0	1	1	0	0	1	0	0	1
41201	412	1	52	N06862	5	2	16	16	148.8	Primary (1-5y)	4	6	0	.06	0	Food Secure	0	0	1	0	0	0	0			1	1	0	1	0	0	0	0	0	0	0	0	0	1	0	0	1	1	0	0	0	0	0	0
41204	412	1	52	N06229	5	3	8	30	151.25	No education	0	0	0	.05	6	Moderately Food Insecure	0	2	1	0	0	0		1	1	1	1	0	0	0	1	0	0	0	0	0	0	0	1	0	0	1	1	0	0	1	0	0	0
41205	412	1	52	N06516	8	4	8	16	154.95	No education	0	0	1	.1	7	Moderately Food Insecure	0	1	1	0	0	1	0		1	0	0	0	0	0	0	0	0	0	0	1	1	0	1	0	0	1	0	0	0	0	0	0	0
41206	412	1	52	D03538	7	1	12	25	149.1	Primary (1-5y)	4	0	1	.07	0	Food Secure	0	0	1	0	0	0	0			1	1	0	0	0	1	0	0	0	0	0	0	0	1	0	0	1	1	0	0	0	0	1	0
41207	412	1	52	D03538	7	1	12	18	140.7	Secondary (>5y)	10	7	0	.07	0	Food Secure	0	0	1	0	0	0	0			1	1	0	0	0	1	0	0	0	0	0	0	0	1	0	0	1	1	0	0	0	0	1	0
41208	412	1	52	D03538	5	2	10	24	145.8	Primary (1-5y)	2	0	0	.02	8	Severely Food Insecure	0	0	1	0	0	0		1		0	0		0	0	0	0	0	0	0	0	0	0	0	0	0	1	0	0	0	0	0	0	0
41501	415	1	52	N06458	4	2	4	35	148.55	Secondary (>5y)	7	0	0		7	Moderately Food Insecure	1	1	0	0	0	0	0			0	1	0	0	0	0	0	0	0	0	0	0	0	1	0	0	1	0	0	0	0	0	0	0
41502	415	1	52	N06528	5	3	15	34	155	Secondary (>5y)	10	12	0	.3	0	Food Secure	0	0	1	0	0	0	0	0		1	1	0	0	1	0	0	0	0	0	0	0	0	1	0	0	1	1	0	0	0	0	0	0
41504	415	1	52	N06505	2	0	6	18	147.9	Secondary (>5y)	6	5	1	.05	0	Food Secure	0	1	1	0	0	0				0	1	0	0	0	0	0	0	0	0	0	0	0	1	0	0	1	1	0	0	0	0	0	0
41507	415	1	52	N06528	8	2	13	26	160.3	Secondary (>5y)	9	9	0	.18	0	Food Secure	0	0	1	0	0	0			1	1	1	0	1	0	0	0	0	0	0	0	0	0	1	0	0	1	1	0	0	0	0	0	0
41508	415	1	52	43	2	0	24	19	151	Secondary (>5y)	9	0	0	.04	0	Food Secure	0	0	1	0	0	0				0	1	0	1	0	0	0	0	0	0	0	0	0	1	0	0	1	1	0	0	0	0	0	0
41901	419	1	53	N06524	3	1	21	25	151.3	Primary (1-5y)	4	0	0	.03	2	Mildly Food Insecure	0	2	1	0	0	0		0		0	1	0	1	0	0	0	0	0	0	0	0	0	1	0	0	1	1	0	0	1	0	0	0
41904	419	1	53	N05359	3	2	5	28	149.25	Primary (1-5y)	4	6	0	.4	6	Moderately Food Insecure	0	0	1	0		0		0		0	1	1	1	0	0	0	1	1	0	0	0	0	1	0	0	1	1	1	1	1	0	0	0
41905	419	1	53	N06528	4	1	4	24	153.95	Primary (1-5y)	5	8	0	.18	0	Food Secure	0	0	0	0	0	0		0		1	1	1	0	0	0	0	0	0	0	0	0	0	1	0	0	1	1	0	0	0	0	0	0
41906	419	1	53	N06524	4	0	4	18	149.05	No education	0	6	0	.17	0	Food Secure	0	3	1	0	0	0				1	1	0	1	0	0	0	0	0	0	0	0	0	1	0	0	1	1	0	0	0	0	0	0
41908	419	1	53	N06479	6	2	20	26	154.25	Secondary (>5y)	7	8	0	.12	0	Food Secure	0	3	1	0	0	0		1		1	1	0	1	0	0	0	0	0	0	0	0	0	1	0	0	1	1	0	0	1	0	0	0
42205	422	1	53	N06473	3	0	12	18	164.15	Secondary (>5y)	8	3	1	.1	0	Food Secure	0	0	1	0	0	0				1	1	0	1	0	0	0	0	0	0	0	0	0	1	1	1	1	1	0	0	0	0	0	0
42206	422	1	53	N06473	6	1	6	23	147.2	No education	0	5	0	.05	0	Food Secure	0	3	1	0	0	0		1		1	1	1	0	0	0	0	0			0						1	1	0	0	1	0	0	1
42401	424	1	53	N06524	8	3	14	19	155.4	No education	0	3	0	.1	8	Moderately Food Insecure	0	5	1	0	0	0	0	0	1	0	0		0	0	0	0	0	0	0	0	0	0	1	0	0	0	0	0	0	0	0	0	0
42402	424	1	53	N06524	3	1	5	24	148.4	No education	0	2	1	.05	1	Mildly Food Insecure	0	10	1	0	0	0		0		0	1	0	1	0	0	0	1	0	0	0	0	0	0	0	0	1	1	0	0	0	0	0	0
42403	424	1	53	N06528	8	5	24	18	158.85	Primary (1-5y)	5	7	0	.12	0	Food Secure	0	0	1	0	0	0	0			1	1	0	0	0	0	0	0	0	0	0	0	0	1	0	0	1	1	0	0	0	0	0	0
42404	424	1	53	N06528	4	2	26	25	145.9	No education	0	0	0	.02	0	Food Secure	0	3	1	0	0	0		1		0	1		1	0	0	0	0			0						1	1	0	0	0	0	0	0
42405	424	1	53	N06479	4	2	40	25	157.45	Primary (1-5y)	5	5	0	.08	0	Food Secure	0	0	1	0	0	0	1	1		0	1	0	0	0	0	0	0	0	0	0	0	0	1	0	0	1	1	0	0	0	0	0	0
42406	424	1	53	N06479	3	1	14	21	148.7	Secondary (>5y)	10	10	1	.25	2	Moderately Food Insecure	0	0	1	0	0	0			1	0	1	1	0	1	0	0	1	1	0	0	0	0	1	0	0	1	1	1	1	1	0	0	0
42407	424	1	53	N05359	5	3	19	28	149.85	Primary (1-5y)	5	10	0	.15	0	Food Secure	0	1	1	0	0	0	0	0		0	1	0	0	0	0	0	0	0	0	0	0	0	1	0	0	1	1	0	0	0	0	0	0
42408	424	1	53	N05359	3	1	11	24	146.6	Secondary (>5y)	9	10	0	.06	0	Food Secure	0	1	0	0	0	0		0		0	1	0	1	0	0	0	0	0	0	0	0	0	0	0	0	1	1	0	0	0	0	0	0
42501	425	1	54	43	3	1	9	24	158.85	Secondary (>5y)	8	9	0	.3	0	Food Secure	0	0	1	0	0	0		0		0	1		1	0	0	0	0	0	0	0	0	0	1	0	0	1	1	0	0	0	0	0	0
42503	425	2	54	N06500	3	2	9	30	158.15	Secondary (>5y)	7	0	0	.02	7	Moderately Food Insecure	1	3	1	0	0	0		1		0	1	0	0	1	0	0	0			0						1	1	0	0	1	0	0	0
42504	425	1	54	43	5	3	11	25	159.85	Primary (1-5y)	5	5	0	.1	0	Food Secure	0	0	1	0	0	0		0		1	1	0	1	0	0	0	0	0	0	0	0	0	1	0	0	1	1	0	0	1	0	0	0
42505	425	1	54	N06528	3	1	9	22	148.45	Primary (1-5y)	4	0	0	.03	0	Food Secure	0	3	1	0	0	0		1		0	1	0	1	0	0	0	0			0						1	0	0	0	0	0	0	0
42506	425	1	54	N06531	5	1	16	23	143.95	Primary (1-5y)	1	0	0	.05	0	Food Secure	1	5	1	0	0	0		0		1	1	0	1	0	1	0	0	0	0	0	0	0	1	0	0	1	0	0	0	0	0	0	0
42601	426	1	54	N06458	3	1	5	25	153.35	No education	0	0	1	.05	6	Moderately Food Insecure	0	3	1	0	0	0		1		1	1	0	0	0	0	0	0	0	0	1	1	1	1	1	1	1	1	0	0	0	0	0	0
42605	426	1	54	N06458	3	1	8	33	143.15	No education	0	0	1	.03	3	Mildly Food Insecure	0	0	1	0	0	0		1		1	0	0	0	0	0	0	0	0	0	0	0	0	1	0	0	1	1	0	0	0	0	0	0
42606	426	1	54	N06502	5	1	12	18	152.35	Primary (1-5y)	5	6	1	.1	3	Mildly Food Insecure	0	2	1	0	1	0		1		0	1	0	0	0	0	0	0	0	0	0	0	0	1	0	0	1	1	0	0	0	0	0	0
43001	430	1	54	43	3	1	19	22	152.7	Primary (1-5y)	4	2	1	.03	0	Food Secure	1	0	0	0	0	0		1		1	1	0	1	0	0	0	0	0	0	0	0	0	1	0	0	1	1	0	0	1	0	0	0
43002	430	1	54	43	7	3	37	24	157.6	Secondary (>5y)	10	10	0	.3	0	Food Secure	1	0	0	0	0	0	0	1		0	1	1	0	0	0	0	0	0	0	0	0	0	1	0	0	1	1	0	0	1	0	0	0
43003	430	1	54	N05265	6	4	15	34	149.8	No education	0	0	1	.1	3	Mildly Food Insecure	1	0	1	0	1	1	1	1		0				0	1	0	0	0	0	0	0	0	1	0	0	1	1	0	0	1	0	0	0
43004	430	1	54	N05265	5	3	11	30	149.4	Primary (1-5y)	5	9	0	.15	0	Food Secure	1	0	0	0	0	0	0	1	1	1	1	0	1	0	0	0	0	0	0	1	1	0	1	0	0	1	1	0	0	1	0	0	1
43006	430	1	54	N06531	4	2	14	26	157.35	No education	0	1	1	.03	0	Food Secure	1	0	0	0	0	0	0	1		0	1	0	1	0	0	0	0	0	0	0	0	0	1	0	0	1	1	0	0	1	0	0	0
43007	430	1	54	N06500	4	2	14	32	156.2	No education	0	0	0	.02	10	Severely Food Insecure	1	0	0	0	1	0		1	1	0	0			0	1	0	0	0	0	0	0	0	1	0	0	1	1	0	0	1	0	0	0
43008	430	2	54	N06500	4	2	14	28	139.85	No education	0	4	1	.02	16	Severely Food Insecure	1	0	0	0	0	0		1		0	0			0	1	0	0	0	0	0	0	0	1	0	0	1	1	0	0	0	0	0	0
43602	436	1	55	N05160	5	3	9	32	148.05	No education	0	0	1	.15	0	Food Secure	1	0	1	0	1	1	1	1	1	0				0	0	0	0	0	0	0	0	0	1	0	0	1	1	0	0	0	0	0	0
43603	436	1	55	N06502	11	4	11	28	146.6	Primary (1-5y)	5	5	0	.4	0	Food Secure	1	1	0	0	0	0	0	1	1	1	0			0	0	0	0	0	0	0	0	0	1	1	1	1	1	0	0	0	0	0	0
43604	436	1	55	N06505	6	2	6	18	149.6	Primary (1-5y)	5	1	0	.04	0	Food Secure	1	0	0	0	1	1	1			0				0	0	0	0	0	0	0	0	0	1	0	0	1	1	0	0	1	0	1	0
43605	436	1	55	N05160	5	2	5	25	143.6	Primary (1-5y)	5	8	0	.28	0	Food Secure	1	0	0	0	0	0	0		1	1	1		0	0	0	0	0	0	0	0	0	0	1	1	1	1	1	0	0	1	0	1	0
43606	436	1	55	N06458	3	1	11	27	145.3	Secondary (>5y)	9	9	0	.1	5	Mildly Food Insecure	1	0	1	0	0	0			1	0	1	1	0	0	0	0	1	1	1	0	0	0	1	1	1	1	1	0	0	1	0	0	0
43607	436	1	55	N06505	5	1	21	25	156.45	Secondary (>5y)	8	3	1	.27	0	Food Secure	1	1	0	0	0	0		1		1	1	0	0	0	0	0	1	1	0	0	0	0	1	0	0	1	1	0	0	1	0	0	0
43608	436	1	55	N06502	3	1	3	20	152.4	Secondary (>5y)	6	0	1	.1	0	Food Secure	1	0	0	0	0	0		0		1	1	0	0	0	0	0	0	0	0	0	0	0	1	0	0	1	1	0	0	1	0	1	0
43701	437	1	55	N06489	5	2	5	26	148.45	Secondary (>5y)	9	0	1	.07	0	Food Secure	1	0	0	0	0	0		1		1	1	0	1	0	0	0	0	0	0	0	0	0	1	0	0	1	0	0	0	1	0	0	0
43702	437	1	55	N06453	3	1	7	23	152.8	Secondary (>5y)	6	0	1	.05	3	Mildly Food Insecure	1	1	1	0	0	0		0		1	1	0	0	0	0	0	0	0	0	0	0	0	1	0	0	1	1	0	0	1	0	1	0
43703	437	1	55	N06473	6	3	6	25	152.4	Primary (1-5y)	4	5	0	.05	0	Food Secure	1	0	0	0	0	0	0	0		1	1	0	0	0	0	0	0	0	0	1	1	0	1	0	0	1	1	0	0	1	0	0	1
43705	437	2	55	N04681	5	1	17	30	151	Primary (1-5y)	4	3	1	.03	1	Food Secure	1	0	1	0	0	0	0	0	1	0	1	0	1	0	0	0	0	0	0	0	0	0	1	0	0	1	0	0	0	0	0	0	0
43707	437	1	55	N06473	3	1	10	25	150.5	No education	0	6	1	.15	0	Food Secure	1	0	0	0	0	0		0		0	1	1	0	0	0	0	0	0	0	1	1	0	1	0	0	1	1	0	0	1	0	0	0
43708	437	1	55	N06489	6	4	6	28	156.95	No education	0	0	0	.1	0	Food Secure	1	0	0	0	0	0	1	1		1	1		0	0	0	0	0	0	0	0	0	0	1	1	1	1	0	0	0	1	0	0	0
43901	439	1	55	N06528	2	0	5	25	138	No education	0	0	1		0	Food Secure	0	0	1	0	0	0				0	1		0	0	0	0	0	0	0	0	0	0	1	0	0	1	1	0	0	0	0	0	0
43902	439	1	55	N06528	7	2	7	20	153.8	Secondary (>5y)	10	8	0	.1	0	Food Secure	0	0	1	0	0	0			1	1	1	0	1	0	0	0	0	0	0	0	0	0	1	0	0	1	1	0	0	0	0	0	0
43904	439	1	55	N06524	4	2	4	30	157.85	Secondary (>5y)	10	9	1	.4	0	Food Secure	0	5	1	0	0	0	0	1		1	1	0	1	0	0	0	0	0	0	0	0	0	1	0	0	1	1	0	0	1	0	0	0
44601	446	1	56	N06458	5	3	18	30	145.5	No education	0	4	0	.02	12	Severely Food Insecure	1	1	1	0	0	0	0	0	1	1	1	0	0	0	0	0	0	0	0	1	0	0	0	0	0	1	0	0	0	0	0	0	0
44603	446	1	56	N06502	8	2	23	30	161.05	Secondary (>5y)	7	5	0	.09	0	Food Secure	0	5	1	0	0	0	0	1		1	1	0	0	0	0	0	0	0	0	0	0	0	0	0	0	1	1	0	0	0	0	1	0
44606	446	1	56	N06505	5	2	9	22	144.8	No education	0	0	1	.05	0	Food Secure	0	10	1	0	0	0		0	1	1	1	0	0	0	0	0	0			0						1	1	0	0	0	0	0	0
44607	446	1	56	N05160	3	1	7	17	150.95	Primary (1-5y)	4	5	0	.03	0	Food Secure	1	1	1	0	0	0			1	0	1	1	0	0	0	0	0	0	0	0	0	0	1	0	0	1	1	0	0	1	0	0	0
44608	446	1	56	N05160	4	2	18	28	151.55	Secondary (>5y)	7	5	0	.08	0	Food Secure	1	0	0	0	0	0	0	1		1	1	0	1	0	1	0	0	0	0	0	0	0	1	0	0	1	1	0	0	0	0	0	0
44701	447	1	56	N06489	3	1	6	24	151.1	Secondary (>5y)	7	10	0	.15	0	Food Secure	1	0	0	0	0	0		0		0	1	0	1	0	0	0	0	0	0	0	0	0	1	0	0	1	1	0	0	1	0	0	0
44702	447	1	56	N06453	3	1	9	22	154.9	Primary (1-5y)	4	4	0	.02	4	Moderately Food Insecure	1	3	1	0	0	0		1		0	1	1	0	0	1	0	0			0						1	0	0	0	1	0	0	1
44703	447	1	56	N04681	3	1	7	20	150.35	Secondary (>5y)	9	5	0	.15	1	Food Secure	0	3	1	0	0	0	0			0	1	0	1	0	0	0	0			0						1	1	0	0	0	0	0	0
44704	447	1	56	N06473	7	2	12	24	158.25	Secondary (>5y)	9	5	0	.55	0	Food Secure	0	0	1	0	0	0			1	1	1	0	0	1	1	0	0	0	0	0	0	0	0	0	0	1	1	0	0	1	0	0	0
44705	447	1	56	N04681	7	1	17	20	156.3	Secondary (>5y)	12	8	1	.25	0	Food Secure	1	0	0	0	0	0		0		1	0	0	0	0	0	0	0	0	0	0	0	0	1	0	0	1	1	0	0	1	0	0	0
44706	447	1	56	N06473	10	2	10	28	142.95	Secondary (>5y)	10	10	0	1	0	Food Secure	0	1	1	0	0	0		0	1	1	1	1	0	0	0	0	0	0	0	0	0	0	1	0	0	1	1	0	0	1	0	0	1
44801	448	1	56	N06229	5	3	5	31	153.85	Primary (1-5y)	5	12	1	.26	0	Food Secure	0	0	0	0	0	0	0	0		1	1	0	1	0	0	0	0	0	0	0	0	0	1	0	0	1	1	0	0	1	0	1	0
44802	448	1	56	N06229	4	2	9	27	148.85	Secondary (>5y)	7	9	1	.04	0	Food Secure	0	1	1	0	1	0		1		0	1	0	1	0	0	0	0	0	0	0	0	0	1	0	0	1	1	0	0	1	0	0	0
44803	448	1	56	N08000	4	2	14	25	150.8	Primary (1-5y)	3	3	1	.06	0	Food Secure	0	0	1	0	0	0	0	0		0	1	0	1	0	0	0	0	0	0	0	0	0	1	0	0	1	1	0	0	0	0	0	0
44804	448	1	56	N08000	2	1	22	17	158.55	Secondary (>5y)	7	3	0	.05	0	Food Secure	0	0	1	0	0	0				0	1	0	0	0	0	0	0	0	0	1	0	0	0	0	0	1	0	0	0	0	0	0	0
44805	448	1	56	N06516	7	3	7	18	154.05	Secondary (>5y)	6	8	0	.4	0	Food Secure	0	0	1	0	0	0	0	0		1	0		0	0	0	0	0			0						1	1	0	0	0	0	0	0
44808	448	1	56	N06862	5	0	9	20	154	Secondary (>5y)	6	6	0	.05	0	Food Secure	0	3	1	0	0	0				1	1	0	1	0	0	0	0	0	0	1	1	0	1	0	0	1	1	0	0	1	0	1	0
44902	449	1	57	N06524	8	4	12	20	150.8	Secondary (>5y)	6	1	0	.03	0	Food Secure	0	2	1	0	0	0	0	0	1	1	1	0	0	0	0	0	0	0	0	0	0	0	1	0	0	1	1	0	0	1	0	1	0
44903	449	1	57	N06524	6	4	6	35	162.3	Secondary (>5y)	7	0	1	.1	0	Food Secure	0	1	1	0	0	0	0	0		1	1	0	0	0	0	0	0	0	0	1	1	0	1	0	0	1	1	0	0	0	0	0	0
44906	449	1	57	N05359	8	2	13	22	152.15	Secondary (>5y)	12	10	0	.4	0	Food Secure	0	0	1	0	0	0	0			0	1	0	0	0	0	0	0	0	0	0	0	0	1	0	0	1	1	0	0	1	0	1	0
44907	449	1	57	N06479	4	0	22	20	143.5	Primary (1-5y)	5	0	1	.3	0	Food Secure	1	0	0	0	1	0				0	1	0	0	0	0	0	0	0	0	1	1	0	1	0	0	1	1	0	0	1	0	0	0
45402	454	1	57	N06524	6	4	21	35	147.4	No education	0	5	0	.1	0	Food Secure	0	2	1	0	0	0	0			0	1	0	1	0	0	0	0	0	0	0	0	0	1	1	1	1	1	0	0	1	0	0	1
45403	454	1	57	N05359	10	2	10	25	156.4	Secondary (>5y)	10	12	0	.6	0	Food Secure	1	0	1	0	0	0		0	1	1	1	1	1	0	0	0	0	0	0	0	0	0	1	1	1	1	1	1	1	1	0	1	1
45404	454	1	57	N06528	7	1	11	25	148.3	Secondary (>5y)	10	12	0	.18	0	Food Secure	0	0	0	0	0	0			1	1	1	0	0	0	0	0	0	0	0	0	0	0	1	1	1	1	1	1	1	1	0	0	1
45405	454	1	57	N06528	6	4	6	37	143.8	No education	0	0	1	.1	0	Food Secure	1	0	0	0	0	0	0	0		1	1	0	0	0	0	0	0	0	0	0	0	0	1	0	0	1	0	0	0	1	0	1	0
45406	454	1	57	N06524	8	2	8	22	150.2	Secondary (>5y)	9	9	0	.15	0	Food Secure	0	0	1	0	0	0	0	0		1	1	0	1	0	0	0	0	0	0	0	0	0	1	1	1	1	1	0	0	1	0	0	1
45407	454	1	57	N06479	3	1	3	22	157.05	Primary (1-5y)	5	0	1	.08	3	Mildly Food Insecure	1	0	0	0	0	0		1		1	0		0	0	0	0	0	0	0	0	0	0	1	0	0	1	1	0	0	1	0	0	1
45408	454	1	57	N05359	3	1	16	24	156.4	Secondary (>5y)	7	0	0	.02	0	Food Secure	1	0	1	0	0	0		0		0	1		0	0	0	0	0	0	0	0	0	0	1	0	0	1	1	0	0	1	0	0	0
45701	457	1	58	N06473	5	3	9	32	157.1	No education	0	0	0	.1	0	Food Secure	1	0	0	0	0	0	0	0		1	1		0	0	0	0	0	0	0	0	0	0	1	0	0	1	1	0	0	0	0	0	0
45702	457	1	58	N06453	3	1	3	23	146.2	Primary (1-5y)	4	5	1	.1	3	Mildly Food Insecure	1	0	1	0	0	0		0		1	1	0	0	0	0	0	0	0	0	0	0	0	1	0	0	1	1	0	0	0	0	0	0
45703	457	1	58	N04681	4	2	13	22	134.75	Primary (1-5y)	4	5	1	.03	0	Food Secure	1	0	0	0	0	0		1		0	1	1	1	0	0	0	0	0	0	0	0	0	1	0	0	1	1	0	0	0	0	0	0
45705	457	1	58	N06489	9	6	9	34	150.5	Primary (1-5y)	4	9	0	.12	0	Food Secure	1	0	0	0	0	0	0			1	1	1	1	0	0	0	1	1	1	0	0	0	1	1	1	1	1	0	0	1	0	1	0
45706	457	1	58	N06453	4	2	6	26	150.8	Primary (1-5y)	5	4	1	.12	4	Moderately Food Insecure	1	0	1	0	0	0	0	0		1	1	0	1	0	0	0	0	0	0	0	0	0	1	0	0	1	1	0	0	0	0	0	0
45707	457	1	58	N04681	10	4	10	25	155	Secondary (>5y)	8	5	1	.4	0	Food Secure	1	0	0	0	0	0	0	0	1	1	1		0	0	0	0	0	0	0	0	0	0	1	0	0	1	1	0	0	0	0	0	0
46801	468	1	59	N06862	3	1	23	25	144	Secondary (>5y)	7	5	1	.03	0	Food Secure	1	1	0	0	0	0		0		0	1	0	0	0	0	0	0	0	0	0	0	0	1	0	0	1	1	0	0	1	0	1	0
46802	468	1	59	N06862	10	4	10	20	146.8	Secondary (>5y)	7	0	1	.15	0	Food Secure	1	0	0	0	1	0		0	1	1	0			0	0	0	0	0	0	0	0	0	1	0	0	1	1	0	0	1	0	1	0
46804	468	1	59	N06229	4	2	9	32	148.3	Secondary (>5y)	8	8	1	.2	0	Food Secure	1	0	0	0	0	0	0	1		0	1		1	0	0	0	0	0	0	0	0	0	1	0	0	1	1	0	0	1	0	1	0
46805	468	1	59	N08000	4	2	15	32	156.8	Secondary (>5y)	6	0	1	.08	5	Moderately Food Insecure	1	0	1	0	0	0	0	0		1	1	1	1	0	0	0	0	0	0	0	0	0	1	0	0	0	0	0	0	0	0	0	0
46806	468	1	59	N06516	2	0	16	20	144.75	Primary (1-5y)	5	6	1	.04	3	Mildly Food Insecure	1	0	0	0	0	0				0	0	0	0	0	0	0	0	0	0	0	0	0	1	0	0	1	1	0	0	0	0	0	0
47602	476	1	60	N05160	3	0	22	18	138.05	Secondary (>5y)	7	5	0	.13	0	Food Secure	1	0	0	0	0	0				0	1	0	1	0	0	0	1	1	1	0	0	0	1	1	1	1	0	0	0	1	0	0	0
47603	476	1	60	N06502	8	5	16	16	147.55	Primary (1-5y)	4	4	1	.1	0	Food Secure	1	35	1	0	1	0	0	0		1	1	0	1	0	0	0	0	0	0	0	0	0	1	0	0	0	0	0	0	0	0	0	0
47604	476	1	60	N06505	3	1	22	16	143.05	Secondary (>5y)	8	7	1	.1	0	Food Secure	1	0	1	0	0	0				1	1	0	0	0	1	0	0	0	0	0	0	0	1	0	0	1	1	0	0	1	0	0	0
47605	476	2	60	N06505	4	2	22	25	141.3	Primary (1-5y)	5	6	0	.1	0	Food Secure	1	0	1	0	0	0	0	0		1	1	0	0	0	0	0	0	0	0	0	0	0	1	0	0	1	1	0	0	1	0	0	0
47607	476	1	60	N06502	4	2	16	25	149.5	Primary (1-5y)	5	0	0		0	Food Secure	1	2	0	0	0	0		0	1	0	1	0	0	0	0	0	0	0	0	0	0	0	1	0	0	1	0	0	0	1	0	0	0
47608	476	1	60	N06458	8	3	17	24	151.85	Primary (1-5y)	5	9	0	.05	6	Moderately Food Insecure	1	0	0	0	0	0	0		1	1	1	0	0	0	0	0	0	0	0	0	0	0	1	0	0	1	1	0	0	1	0	1	0
48201	482	1	61	N06453	5	0	10	19	144.6	No education	0	5	0	.03	0	Food Secure	1	0	0	0	0	0				1	1	0	1	0	0	0	1	1	0	0	0	0	1	0	0	1	1	0	0	0	0	0	0
48202	482	1	61	N06473	4	2	11	28	142.3	Primary (1-5y)	5	4	0	.06	0	Food Secure	1	0	0	0	0	0		0		0	1	0	1	0	0	0	0	0	0	0	0	0	1	0	0	1	0	0	0	1	0	0	0
48203	482	1	61	N04681	2	0	8	18	153.65	Primary (1-5y)	5	5	0	.03	0	Food Secure	1	0	0	0	0	0				0	1	1	1	0	0	0	0	0	0	0	0	0	1	0	0	1	1	0	0	1	0	0	0
48204	482	1	61	N06489	5	3	5	28	145.6	Secondary (>5y)	7	5	0	.04	0	Food Secure	0	0	0	0	0	0	0	0		1	1	0	0	0	0	0	0	0	0	0	0	0	1	1	1	1	1	0	0	1	0	0	1
48205	482	1	61	N06489	2	0	9	20	145.4	Primary (1-5y)	5	0	0	.01	6	Moderately Food Insecure	1	0	0	0	0	0				0	1	0	1	0	0	0	0	0	0	0	0	0	1	0	0	1	1	0	0	1	0	0	0
48207	482	1	61	N06473	7	2	24	22	146.15	Secondary (>5y)	10	10	0	.18	0	Food Secure	0	0	0	0	0	0			1	1	1	0	0	0	0	0	0	0	0	0	0	0	1	0	0	1	1	0	0	1	0	0	0
48208	482	1	61	N04681	5	2	15	26	145.45	Primary (1-5y)	3	0	1	.02	0	Food Secure	1	0	0	0	0	0	0	1		0	1	0	1	0	0	0	0	0	0	0	0	0	1	0	0	1	1	0	0	1	0	0	0
49601	496	1	62	N06458	9	3	23	20	156.35	Secondary (>5y)	12	5	0	.25	4	Mildly Food Insecure	0	0	0	0	0	0	0	0		1	1	0	1	0	0	0	0	0	0	0	0	0	1	1	1	1	1	0	0	1	0	0	1
49602	496	1	62	N05160	6	2	12	35	144.1	No education	0	0	0	.12	0	Food Secure	1	0	0	0	1	1	1			0				0	0	0	0	0	0	0	0	0	1	0	0	1	1	0	0	0	0	0	0
49603	496	1	62	N06502	3	1	11	24	149.05	No education	0	0	0	.03	6	Moderately Food Insecure	1	1	0	0	1	0		1		0	1	0	1	0	0	0	0	0	0	0	0	0	1	0	0	1	0	0	0	0	0	0	0
49604	496	1	62	N06505	5	3	5	25	149.7	No education	0	5	1	.2	0	Food Secure	1	0	0	0	0	0		1	1	1	1	0	0	0	0	0	0	0	0	0	0	0	1	1	1	1	1	0	0	0	0	0	0
49605	496	1	62	N06502	6	2	9	22	157.3	No education	0	9	0	.07	6	Moderately Food Insecure	1	0	0	0	0	0		1		0	1		1	0	0	0	0	0	0	0	0	0	1	0	0	1	0	0	0	0	0	1	0
49606	496	1	62	N06505	6	2	11	18	149.4	Primary (1-5y)	5	5	0	.1	0	Food Secure	1	0	0	0	0	0	0			0	1	1	0	0	0	0	0	0	0	0	0	0	1	0	0	0	0	0	0	0	0	0	0
49608	496	1	62	N06458	6	1	11	38	151.65	Secondary (>5y)	7	10	0	.08	2	Mildly Food Insecure	1	0	0	0	0	0	0			1	1	0	0	0	0	0	0	0	0	1	1	1	1	1	1	1	1	1	1	0	0	0	0
49701	497	1	63	N06453	2	0	6	19	148.25	No education	0	5	0	.04	1	Food Secure	1	0	0	0	0	0				0	1		0	0	0	0	0	0	0	1	1	0	1	0	0	1	0	0	0	1	0	0	0
49702	497	1	63	N06489	2	0	2	22	148.05	Secondary (>5y)	7	0	1	.06	0	Food Secure	1	0	0	0	0	0				1	1	0	0	0	0	0	0	0	0	0	0	0	1	0	0	1	1	0	0	0	0	0	0
49703	497	1	63	N06473	3	1	9	21	149.9	No education	0	0	1	.1	14	Severely Food Insecure	1	5	1	0	1	0		1		0	1	1	0	0	0	0	0	0	0	0	0	0	1	0	0	1	0	0	0	0	0	0	0
49704	497	1	63	N04681	3	0	12	20	146.1	Primary (1-5y)	5	8	0	.16	0	Food Secure	1	0	0	0	0	0				0	1	0	1	0	0	0	0	0	0	0	0	0	1	0	0	1	1	0	0	1	0	0	0
49705	497	1	63	N06453	3	1	17	22	153.8	Primary (1-5y)	4	2	1	.08	0	Food Secure	1	0	1	0	0	0			1	0	1	0	1	0	0	0	0	0	0	0	0	0	1	0	0	1	1	0	0	0	0	0	0
49707	497	1	63	N04681	8	1	18	20	146.85	Secondary (>5y)	8	5	1	.32	0	Food Secure	1	0	0	0	0	0		0		1	1	0	0	0	0	0	0	0	0	0	0	0	1	0	0	1	1	0	0	1	0	0	1
49708	497	1	63	N06473	4	2	10	28	152.55	Primary (1-5y)	2	0	1	.2	6	Moderately Food Insecure	1	0	1	0	0	0	0	1		1	1	0	1	0	0	0	0	0	0	0	0	0	1	0	0	1	1	0	0	0	0	0	0
64402	644	1	81	N06528	3	1	9	22	154.7	Primary (1-5y)	5	5	1	.03	0	Food Secure	0	1	1	0	0	0		1		1	0		0	0	0	0	0	0	0	0	0	0	1	0	0	1	1	0	0	0	0	0	0
64403	644	1	81	N05359	4	0	8	19	154.75	Secondary (>5y)	9	0	0	.09	0	Food Secure	0	0	0	0	0	0				0	1	0	1	0	0	0	0	0	0	0	0	0	1	0	0	1	1	0	0	0	0	0	0
64404	644	1	81	N05359	6	4	6	30	151.3	Primary (1-5y)	4	0	1	.07	0	Food Secure	1	0	0	0	0	0	0		1	1	1	0	0	0	0	0	0	0	0	0	0	0	1	0	0	1	1	0	0	0	0	0	0
64405	644	1	81	N06453	4	2	24	26	155.45	No education	0	0	1	.01	0	Food Secure	0	1	1	0	1	1	1	1		0				0	0	0	0			0						1	1	0	0	0	0	0	0
64406	644	1	81	N06453	2	0	3	21	141.85	No education	0	0	1	.03	0	Food Secure	0	0	1	0	0	0				1	1	0	0	0	0	0	0	0	0	0	0	0	1	0	0	1	1	0	0	0	0	0	0
64407	644	1	81	N06479	2	0	18	26	157.8	Secondary (>5y)	9	5	0	.05	0	Food Secure	0	1	1	0	0	0				0	1	0	0	0	0	0	0			0						1	1	0	0	0	0	0	0
64702	647	1	81	N06473	13	4	17	28	151.55	Secondary (>5y)	9	0	0	.07	0	Food Secure	1	0	0	0	0	0		1		1	1	0	0	0	0	0	0	0	0	0	0	0	1	0	0	1	1	0	0	0	1	0	0
64703	647	1	81	N06524	5	1	5	20	156.3	Primary (1-5y)	5	1	1	.05	0	Food Secure	1	0	0	0	1	1			1	0				0	0	0	0	0	0	0	0	0	1	0	0	1	1	0	0	0	0	0	0
64704	647	1	81	N06505	4	2	4	30	148.1	Primary (1-5y)	5	5	0	.05	0	Food Secure	1	0	0	0	0	0	0			0	1	0	0	0	0	0	0	0	0	0	0	0	1	0	0	1	1	0	0	0	0	0	0
64705	647	1	81	N06489	9	4	16	20	153.45	Secondary (>5y)	9	0	0	.32	0	Food Secure	1	0	0	0	0	0	0	1	1	0	1	0	1	0	0	0	0	0	0	0	0	0	1	0	0	1	1	0	0	0	1	0	0
64706	647	1	81	N06524	2	1	8	16	150	Secondary (>5y)	8	5	1	.3	0	Food Secure	1	2	0	0	0	0				0	1	1	1	0	0	0	0	0	0	0	0	0	1	0	0	1	1	0	0	0	0	0	0
64707	647	1	81	N06505	2	0	12	20	152.5	Secondary (>5y)	7	5	0	.1	0	Food Secure	1	0	0	0	0	0				0	1	0	0	0	0	0	0	0	0	0	0	0	1	0	0	1	1	0	0	0	0	0	0
64708	647	1	81	N06489	4	1	9	20	146.3	Primary (1-5y)	4	0	1	.06	0	Food Secure	1	5	0	0	1	1			1	0	1	0	1	0	1	0	0	0	0	0	0	0	1	0	0	1	1	0	0	0	0	0	0
65201	652	1	82	N06505	3	0	16	20	151.7	Primary (1-5y)	5	5	0	.04	0	Food Secure	0	3	1	0	0	0				0	1	0	0	0	0	0	0	0	0	0	0	0	0	0	0	1	1	0	0	1	0	0	0
65202	652	1	82	N06473	7	1	14	21	162.3	Secondary (>5y)	12	10	0	.06	0	Food Secure	0	1	1	0	0	0		1		1	1	0	0	0	0	0	0	0	0	0	0	0	1	1	1	1	1	1	1	1	0	0	0
65203	652	1	82	N06524	5	2	18	32	146.2	No education	0	0	1	.1	0	Food Secure	1	2	1	0	0	0	0			0	1	0	0	0	0	0	0	0	0	0	0	0	1	0	0	1	1	0	0	1	0	0	1
65204	652	1	82	N06473	7	5	12	29	149.4	No education	0	0	1	.03	9	Moderately Food Insecure	0	1	1	0	0	0	0	1	1	1	1	1	0	0	1	0	0			0						1	0	0	0	0	0	0	0
65205	652	1	82	N06524	3	1	10	22	152.9	Secondary (>5y)	10	5	1	.1	0	Food Secure	1	1	0	0	0	0		0		0	1	0	1	1	0	0	0	0	0	0	0	0	1	0	0	1	1	1	1	1	0	0	1
65206	652	1	82	N06489	5	3	18	30	149.1	Secondary (>5y)	7	4	1	.25	0	Food Secure	0	1	1	0	0	0	0	0		1	1		1	0	0	0	0	0	0	0	0	0	1	0	0	1	1	0	0	0	0	0	0
65207	652	1	82	N06505	8	6	19	36	151.8	No education	0	0	0	.06	6	Moderately Food Insecure	0	2	1	0	0	0	0	1	1	0	1	0	0	0	0	0	0			0						1	1	0	0	0	0	0	0
65401	654	1	82	N06453	5	3	13	28	142.7	No education	0	5	0	.02	6	Moderately Food Insecure	1	0	1	0	0	0	0		1	0	1	0	1	0	0	0	0	0	0	0	0	0	1	0	0	1	1	0	0	0	0	0	0
65402	654	1	82	N06453	5	1	38	25	151.55	Secondary (>5y)	6	5	1	.07	0	Food Secure	1	0	0	0	0	0		0		1	1	0	1	0	0	0	0	0	0	0	0	0	1	0	0	1	1	0	0	0	0	0	0
65403	654	1	82	N06528	5	2	18	42	142.5	No education	0	0	0	.04	6	Moderately Food Insecure	0	5	1	0	0	0	0			0	1	0	1	0	0	0	0			0						1	1	0	0	0	0	0	0
65404	654	1	82	N06528	5	3	5	30	149.55	Primary (1-5y)	4	0	1	.23	2	Mildly Food Insecure	1	0	0	0	0	0	0			1	1	1	1	0	0	0	0	0	0	0	0	0	1	0	0	1	1	0	0	1	0	0	0
65406	654	1	82	N05359	5	2	12	28	151.95	Secondary (>5y)	8	4	0	.06	0	Food Secure	1	0	0	0	0	0		1		0	1	0	1	0	0	0	0	0	0	0	0	0	1	0	0	1	1	0	0	1	0	0	0
65407	654	1	82	N06479	5	3	5	28	147.15	Secondary (>5y)	9	4	1	.1	0	Food Secure	0	1	1	0	0	0	1	1	1	0	1	0	0	0	0	0	0	0	0	0	0	0	1	0	0	1	1	0	0	1	0	0	0
65408	654	1	82	N06479	5	1	9	21	141.35	Secondary (>5y)	7	10	0	.04	0	Food Secure	0	2	0	0	0	0			1	0	1	0	0	1	0	0	0	0	0	0	0	0	1	0	0	1	1	0	0	1	0	0	1
65601	656	1	82	N06458	4	1	4	21	149.25	Secondary (>5y)	10	12	0	.14	0	Food Secure	0	0	0	0	0	0			1	1	1	0	0	0	0	0	0	0	0	0	0	0	1	0	0	1	1	0	0	1	0	0	0
65602	656	1	82	N05160	7	4	7	16	152.4	Secondary (>5y)	6	3	0	.08	0	Food Secure	0	1	1	0	0	0	0	1		1	1	0	1	0	0	0	0	0	0	0	0	0	1	0	0	1	1	0	0	1	0	1	0
65605	656	2	82	N04681	3	1	16	25	144.6	Primary (1-5y)	5	0	1	.03	0	Food Secure	0	0	1	0	0	0		0		0	1	0	1	0	0	0	0			0						1	1	0	0	1	0	1	0
65606	656	1	82	N05160	4	2	6	24	149.6	Secondary (>5y)	7	0	0	.05	0	Food Secure	0	0	1	0	0	0		0		0	1	0	1	1	0	0	0	0	0	0	0	0	1	0	0	1	1	0	0	1	0	0	0
65607	656	1	82	N06458	7	2	23	19	144.3	Primary (1-5y)	4	0	0	.06	8	Moderately Food Insecure	0	3	1	0	1	0	1			1	1	0	0	0	0	0	0			0						1	1	0	0	0	0	0	0
65608	656	1	82	N06502	4	2	10	24	157.95	Primary (1-5y)	5	5	0	.06	0	Food Secure	0	2	1	0	0	0		1		0	1	0	0	0	0	0	0	0	0	0	0	0	1	0	0	1	1	0	0	1	0	0	1
66001	660	1	83	N05265	4	2	12	26	146.55	Secondary (>5y)	8	8	0	.08	3	Mildly Food Insecure	0	1	1	0	0	0		0		0	1	0	0	0	1	0	0	0	0	0	0	0	1	0	0	1	1	0	0	0	0	0	0
66002	660	1	83	N05265	4	2	4	27	147.45	Primary (1-5y)	2	2	0	.03	0	Food Secure	0	1	1	0	0	0	0			0	1		1	0	0	0	0	0	0	0	0	0	1	0	0	1	1	0	0	0	0	0	0
66003	660	1	83	N08002	2	1	6	18	141.25	Secondary (>5y)	9	4	0	.01	0	Food Secure	0	0	1	0	0	0				0	1	0	1	0	0	0	0	0	0	0	0	0	1	0	0	1	1	0	0	1	0	0	0
66005	660	1	83	N06500	6	2	6	23	148.6	Secondary (>5y)	8	8	0	.08	2	Mildly Food Insecure	0	0	1	0	0	0	0	0		1	1	0	0	0	0	0	0	0	0	0	0	0	1	0	0	1	1	0	0	1	0	0	1
66006	660	1	83	N06500	3	1	6	24	155	No education	0	0	0	.03	5	Moderately Food Insecure	0	0	1	0	0	0			1	0	1	0	0	0	1	0	0	0	0	0	0	0	1	0	0	1	1	0	0	1	0	0	0
66007	660	1	83	N06531	5	3	5	26	147.25	Primary (1-5y)	5	5	1	.15	0	Food Secure	0	1	1	0	0	0	0		1	1	1	0	1	0	0	0	0	0	0	0	0	0	1	0	0	1	1	0	0	1	0	0	0
66008	660	1	83	N06531	5	3	21	28	150.15	No education	0	5	0	.05	0	Food Secure	0	1	0	0	0	0	0	0		0	1	0	1	0	1	0	0	0	0	0	0	0	1	0	0	1	1	0	0	1	0	0	0
66101	661	1	83	N06458	6	4	13	34	153	Primary (1-5y)	5	0	0	.1	0	Food Secure	0	1	0	0	0	0	0	0		1	1	0	0	0	0	0	0	0	0	0	0	0	1	0	0	1	1	1	1	1	0	0	1
66102	661	1	83	N05160	3	1	12	25	152.85	No education	0	0	0	.05	0	Food Secure	0	0	1	0	0	0		0		0	1	0	0	0	0	0	0	0	0	0	0	0	1	0	0	1	1	0	0	1	0	0	0
66103	661	1	83	N06502	6	4	25	37	146.5	No education	0	0	0	.12	5	Moderately Food Insecure	1	1	1	0	0	0	0	0		1	1	0	0	0	0	0	0	0	0	0	0	0	1	0	0	1	1	0	0	1	0	0	0
66104	661	1	83	N04681	3	0	31	18	152.6	Secondary (>5y)	7	5	0	.01	0	Food Secure	0	0	0	0	0	0				0	1	1	0	0	0	0	0	0	0	0	0	0	1	0	0	1	1	1	1	1	0	0	0
66105	661	1	83	N06458	6	2	9	29	155.35	Primary (1-5y)	5	0	1	.1	4	Mildly Food Insecure	0	1	0	0	0	0	0			1	1	0	0	0	0	0	0	0	0	0	0	0	1	0	0	1	1	0	0	1	0	0	0
66106	661	1	83	N05160	5	2	13	15	144.55	Primary (1-5y)	4	7	1	.05	0	Food Secure	0	0	0	0	0	0	0			0	1	0	1	0	0	0	0	0	0	0	0	0	1	0	0	1	1	0	0	0	0	0	0
66107	661	1	83	N06502	7	4	10	25	152.6	Secondary (>5y)	6	5	1	.14	0	Food Secure	0	1	1	0	0	0	0	0		1	1	0	0	0	0	0	0	0	0	0	0	0	1	0	0	1	0	0	0	0	0	0	0
66108	661	1	83	N04681	3	1	10	25	149.4	Secondary (>5y)	9	8	0	.05	0	Food Secure	0	0	0	0	0	0		0		0	1	1	1	0	0	0	0	0	0	0	0	0	1	1	1	1	1	0	0	1	0	0	0
66301	663	1	83	N06229	5	3	30	29	139.55	No education	0	7	1	.03	6	Moderately Food Insecure	0	2	1	0	0	0	0	1		0	1	0	1	0	1	0	0			0						1	1	0	0	1	0	0	0
66303	663	1	83	N06862	5	1	8	18	154.7	Secondary (>5y)	10	8	0	.03	0	Food Secure	0	3	1	0	0	0	0			1	1	1	1	0	0	0	1	1	0	0	0	0	1	0	0	1	1	0	0	1	0	0	0
66304	663	1	83	N06862	4	1	9	21	149.75	Primary (1-5y)	5	5	0	.11	4	Moderately Food Insecure	0	0	1	0	0	0		0		0	1	1	0	0	0	0	0	0	0	0	0	0	1	0	0	1	1	0	0	0	0	0	0
66305	663	1	83	N06862	5	3	15	28	156.35	No education	0	0	0	.02	6	Moderately Food Insecure	0	1	1	0	0	0	0	1		0	1	0	0	0	1	0	0	0	0	0	0	0	1	0	0	1	1	0	0	0	0	0	0
66306	663	1	83	N06516	3	1	3	24	152.1	Secondary (>5y)	7	9	0	.08	0	Food Secure	1	0	0	0	0	0		0		1	1	1	0	0	0	0	0	0	0	1	1	0	1	0	0	1	1	0	0	1	0	0	1
66307	663	1	83	N06516	6	0	15	18	154.65	Secondary (>5y)	10	10	0	.07	0	Food Secure	0	0	1	0	0	0				1	1	1	1	0	0	0	0	0	0	1	1	1	1	1	1	1	1	1	1	1	0	0	1
66308	663	2	83	N06516	9	0	15	19	147.55	Secondary (>5y)	9	5	0	.07	0	Food Secure	1	0	0	0	0	0	0	0		1	1	1	1	0	0	0	1	1	0	0	0	0	1	0	0	1	1	1	1	1	0	0	1
66501	665	1	84	N08002	4	2	17	32	140.8	No education	0	0	0	.06	5	Moderately Food Insecure	0	0	0	0	0	0		1	1	1	1	0	0	0	0	0	0	0	0	0	0	0	1	0	0	1	1	0	0	1	0	0	0
66504	665	1	84	N05265	3	1	20	23	154.35	Secondary (>5y)	9	5	0	.1	0	Food Secure	1	0	0	0	0	0		0		0	1	0	0	0	0	0	0	0	0	0	0	0	1	0	0	1	1	0	0	1	0	0	1
66505	665	1	84	N06500	7	3	11	18		Primary (1-5y)	3	4	1	.03	15	Severely Food Insecure	0	0	1	0	0	0	0	1		1	1	0	0	0	1	0	0	0	0	0	0	0	1	0	0	1	1	0	0	0	0	0	0
66506	665	2	84	N06500	3	3	11	30	159.75	Primary (1-5y)	4	0	1	.01	9	Moderately Food Insecure	0	0	1	0	0	0		1		0	1	0	0	0	1	0	0	0	0	0	0	0	1	0	0	1	0	0	0	0	0	0	0
66507	665	1	84	N06531	4	1	7	18	152.6	Secondary (>5y)	7	9	0	.1	0	Food Secure	1	0	1	0	0	0	0			1	1	0	0	0	0	0	0	0	0	0	0	0	1	0	0	1	1	0	0	1	0	0	1
66508	665	1	84	N06531	3	1	8	26	153.7	Secondary (>5y)	9	9	0	.03	8	Moderately Food Insecure	1	2	1	0	0	0		0		1	1	1	1	0	0	0	0	0	0	0	0	0	1	0	0	1	1	0	0	0	0	0	0
66701	667	1	84	N06505	9	2	13	26	147.7	Secondary (>5y)	8	12	0	.08	0	Food Secure	1	0	0	0	0	0		0	0	1	1	0	0	0	0	0	0	0	0	0	0	0	1	0	0	1	1	1	1	1	0	0	1
66702	667	1	84	N06489	5	3	9	31	154.1	Primary (1-5y)	5	0	0		0	Food Secure	0	1	1	0		0	0			1	1	1	0	0	0	0	0			0						1	1	0	0	1	0	0	0
66704	667	2	84	N06524	6	2	24	28	153.2	Secondary (>5y)	9	9	1	.15	0	Food Secure	0	2	1	0	0	0	0			1	1	0	0	0	0	0	0	0	0	0	0	0	1	0	0	1	1	0	0	1	0	0	0
66705	667	1	84	N06473	4	2	10	23	143.35	Secondary (>5y)	6	4	0	.09	6	Moderately Food Insecure	0	6	1	0	0	0		1	1	1	1	0	1	0	0	0	0			0						1	1	0	0	1	0	0	0
66706	667	2	84	N06473	3	0	4	19	146.7	Secondary (>5y)	7	0	1	.03	0	Food Secure	0	7	1	0	0	0			1	0	1	0	1	0	0	0	0	0	0	0	0	0	1	0	0	1	1	0	0	0	0	0	0
66707	667	1	84	N06489	5	0	17	18	152.8	Secondary (>5y)	10	9	0	.2	0	Food Secure	1	1	0	0	0	0				0	1		0	0	0	0	0	0	0	0	0	0	1	0	0	1	1	0	0	0	0	0	0
66708	667	1	84	N06505	4	1	4	20	151.8	Primary (1-5y)	5	5	1	.05	7	Moderately Food Insecure	1	0	1	0	0	0		1		1	1	0	0	0	0	0	0			0						1	1	0	0	0	0	0	0
67901	679	1	85	N06453	5	2	16	23	153.65	Secondary (>5y)	9	6	0	.04	0	Food Secure	0	0	1	0	0	0	0	1		0	1	0	1	0	0	0	0	0	0	1	1	0	1	0	0	1	0	0	0	1	0	0	0
67902	679	1	85	N06453	7	3	14	25	149.95	Primary (1-5y)	4	8	0	.02	0	Food Secure	1	0	0	0	1	0	0		1	1	1	1	0	0	0	0	0	0	0	0	0	0	1	0	0	1	1	0	0	1	0	0	0
67903	679	1	85	N06528	6	2	9	19	141.35	Primary (1-5y)	5	5	0	.03	6	Moderately Food Insecure	1	0	0	0	0	0	0			1	1	1	1	0	0	0	0	0	0	0	0	0	1	1	1	1	0	0	0	1	0	0	0
67904	679	1	85	N06528	3	1	7	22	146.4	Primary (1-5y)	4	3	0	.01	0	Food Secure	1	0	0	0	0	0			0	1	1	1	1	0	0	0	0	0	0	0	0	0	1	0	0	1	1	0	0	1	0	0	0
67906	679	1	85	N06479	4	1	10	25	152.95	Secondary (>5y)	8	0	0	.05	0	Food Secure	1	0	0	0	0	0		0		1	1	1	1	0	0	0	0			0						1	1	0	0	1	1	0	0
67908	679	1	85	N05359	2	0	12	18	145.5	Secondary (>5y)	9	4	1		0	Food Secure	1	0	1	0	0	0				0	1	0	0	0	0	0	0	0	0	0	0	0	1	1	1	1	1	0	0	0	0	0	0
69801	698	1	88	N06229	8	3	21	19	148.6	Secondary (>5y)	10	9	1	.5	0	Food Secure	0	0	0	0	0	0	0	0	1	1	1	1	1	0	0	0	0	0	0	0	0	0	1	0	0	1	1	1	1	0	0	0	0
69802	698	1	88	N06229	6	1	8	20	142.95	No education	0	0	0	.07	5	Moderately Food Insecure	0	0	0	0	0	0		1		1	1	1	1	0	0	0	0	0	0	0	0	0	1	0	0	1	1	0	0	0	0	0	0
69804	698	1	88	N08000	4	2	10	22	151.4	Secondary (>5y)	7	3	0	.07	0	Food Secure	0	0	1	0	0	0		1		0	1		1	0	0	0	0	0	0	0	0	0	1	0	0	1	1	0	0	0	0	0	0
69805	698	1	88	N06862	6	2	15	19	141.25	Secondary (>5y)	10	5	0	.04	4	Moderately Food Insecure	0	1	0	0	0	0	0	1		0				0	0	0	0	0	0	1	1	0	1	0	0	1	1	0	0	0	0	0	0
69806	698	1	88	N06862	13	7	18	27	148.5	Primary (1-5y)	5	6	0	.61	0	Food Secure	1	1	0	0	0	0	0	1	1	1	1	1	0	0	0	0	0	0	0	0	0	0	1	0	0	1	1	0	0	1	0	0	0
69807	698	1	88	N06516	3	1	15	22	144.35	Primary (1-5y)	5	9	0	.05	0	Food Secure	1	0	0	0	0	0		0		0	1	1	0	0	0	0	0	0	0	0	0	0	1	0	0	1	1	0	0	0	0	0	0
69808	698	1	88	N06516	7	2	12	19	147.6	Secondary (>5y)	9	5	0	.18	0	Food Secure	1	0	0	0	0	0	0			1	1	1	0	0	0	0	0	0	0	0	0	0	1	0	0	1	1	0	0	1	0	0	0
70101	701	1	88	N06458	3	2	5	29	146.9	Secondary (>5y)	8	7	0	.2	0	Food Secure	1	0	0	0		0	0	0		1	1	1	0	0	0	0	1	1	1	0	0	0	1	1	1	1	1	0	0	1	0	0	0
70103	701	1	88	N06502	4	2	15	28	153.6	Secondary (>5y)	7	4	1	.07	0	Food Secure	1	1	0	0	0	0	0	0		0	1	1	0	0	0	0	0	0	0	0	0	0	1	0	0	1	1	0	0	1	0	0	0
70105	701	2	88	N05160	3	0	5	20	146.55	Primary (1-5y)	5	0	1	.17	0	Food Secure	1	0	0	0	0	0				0	1	0	0	0	0	0	0	0	0	1	1	0	1	0	0	1	1	0	0	0	0	0	0
70106	701	1	88	N06458	3	1	15	25	153.95	Secondary (>5y)	10	9	0	.03	0	Food Secure	1	0	1	0	0	0		1		0	1		0	0	0	0	0	0	0	0	0	0	1	0	0	1	1	0	0	0	0	0	0
70107	701	1	88	N04681	5	2	17	18	154.5	Secondary (>5y)	10	9	0	.11	0	Food Secure	1	0	0	0	0	0	0	0		0	1	1	1	0	0	0	1	1	1	0	0	0	1	0	0	1	1	0	0	1	0	0	0
70601	706	1	89	N06458	4	2	10	30	142.5	Primary (1-5y)	5	0	0	.05	0	Food Secure	1	0	1	0	0	0		0		0	1		0	0	0	0	0	0	0	0	0	0	1	0	0	1	1	0	0	0	0	0	0
70602	706	1	89	N05160	5	3	30	29	145.6	No education	0	0	1	.02	0	Food Secure	1	2	1	0	0	0	0	0		0	1	0	0	0	0	0	0	0	0	0	0	0	1	0	0	1	1	0	0	0	0	0	0
70603	706	1	89	N06502	2	0	18	20	154.3	Primary (1-5y)	3	0	0	.04	5	Moderately Food Insecure	1	2	1	0	0	0				0	1	0	0	0	0	0	0			0						1	1	0	0	0	0	0	0
70604	706	1	89	N04681	5	2	5	21	149.6	Secondary (>5y)	10	10	0	.05	0	Food Secure	0	0	1	0	0	0		0	1	1	1	1	1	0	0	0	0	0	0	0	0	0	1	0	0	1	1	0	0	0	0	0	0
70605	706	2	89	N05160	7	2	30	20	160.5	Secondary (>5y)	9	0	0	.09	0	Food Secure	1	3	1	0	0	0	0			0	1	1	0	0	1	0	1	0	0	0	0	0	0	0	0	1	1	0	0	1	0	0	0
70606	706	1	89	N06458	5	2	9	28	151.65	Secondary (>5y)	9	9	0	.09	5	Moderately Food Insecure	1	2	1	0	0	0	0	0		0	1	1	0	0	0	0	0	0	0	0	0	0	1	0	0	1	1	0	0	0	0	0	0
70607	706	1	89	N06502	4	2	28	30	150.5	Primary (1-5y)	5	0	0	.04	1	Mildly Food Insecure	0	1	0	0	0	0	0	1		0	1	0	0	0	0	0	0	0	0	0	0	0	1	0	0	1	1	0	0	1	0	0	0
70608	706	1	89	N04681	2	0	32	22	149.45	Secondary (>5y)	7	5	1	.02	0	Food Secure	1	0	0	0	1	0				0	1	0	0	0	0	0	0	0	0	0	0	0	1	0	0	1	1	0	0	0	0	0	0
71101	711	1	89	N06458	4	2	14	27	158.8	Secondary (>5y)	9	6	0	.13	0	Food Secure	1	0	0	0	0	0	0	0		1	1	1	0	0	0	0	0	0	0	1	1	0	1	0	0	1	1	0	0	1	0	0	1
71102	711	1	89	N05160	15	5	15	18	153.25	Secondary (>5y)	10	8	0	.1	0	Food Secure	1	0	0	0	0	0		0	1	1	1	0	0	0	0	0	1	1	0	0	0	0	1	0	0	1	1	0	0	1	0	0	1
71103	711	1	89	N06502	5	1	7	19	157.1	Secondary (>5y)	7	0	0	.03	1	Mildly Food Insecure	1	1	0	0	0	0				1	1	0	0	0	0	0	0	0	0	0	0	0	1	0	0	1	1	0	0	0	0	0	0
71105	711	1	89	N06458	6	1	6	23	147.55	Secondary (>5y)	8	0	0	.09	0	Food Secure	1	0	1	0	0	0	0			1	1	1	0	0	0	0	0	0	0	0	0	0	1	0	0	1	1	0	0	1	0	0	0
71106	711	1	89	N06502	5	2	5	35	151.4	Secondary (>5y)	9	10	0	1.23	4	Moderately Food Insecure	1	0	0	0	0	0	0			1	1	1	1	0	0	0	1	1	0	0	0	0	1	0	0	1	1	0	0	1	0	0	1
71107	711	1	89	N05160	3	1	5	21	147.2	Primary (1-5y)	5	0	0	.01	8	Severely Food Insecure	1	5	1	0	1	1		1		0				0	0	0	0			0						1	1	0	0	0	0	0	0
71108	711	1	89	N04681	5	3	7	22	146	Secondary (>5y)	9	6	0	.03	9	Moderately Food Insecure	0	0	1	0	0	0		1	1	0	1	0	1	0	0	0	0			0						1	1	0	0	1	0	0	0
71201	712	1	89	N06524	3	1	9	22	154.9	Primary (1-5y)	4	0	0	.03	0	Food Secure	1	1	0	0	0	0		0		0	1	0	0	0	0	0	0	0	0	0	0	0	1	0	0	1	1	0	0	1	0	0	0
71202	712	1	89	N06489	3	1	11	24	153.5	Secondary (>5y)	9	8	0	.1	0	Food Secure	1	2	1	0	0	0		0		0	1	0	1	0	0	0	0	0	0	0	0	0	1	0	0	1	1	0	0	1	0	0	0
71203	712	2	89	N06489	3	1	11	32	151.7	Secondary (>5y)	12	10	0	.1	0	Food Secure	1	2	1	0	0	0	0			0	1	0	1	0	0	0	0	0	0	0	0	0	1	0	0	1	1	0	0	1	0	1	0
71204	712	1	89	N06505	6	4	10	30	157.5	Secondary (>5y)	7	5	0	.07	0	Food Secure	1	1	0	0	0	0	0	1		1	1	0	0	0	0	0	0	0	0	0	0	0	1	0	0	1	1	1	1	1	0	0	0
71205	712	1	89	N06524	13	4	13	28	145.2	Primary (1-5y)	5	5	0	.06	0	Food Secure	1	0	1	0	0	0	0	1		1	1	0	0	0	0	0	0	0	0	1	1	0	1	0	0	1	1	0	0	0	0	0	0
71207	712	1	89	N06524	4	1	4	30	154.7	No education	0	8	0	.12	0	Food Secure	1	1	1	0	1	1	1			0				0	0	0	0	0	0	1	1	0	1	0	0	1	1	0	0	0	0	0	0
71402	714	1	90	N06453	3	1	3	18	142.45	No education	0	6	0	.04	0	Food Secure	1	0	0	0	0	0		0		0	1	1	1	0	0	0	0	0	0	0	0	0	1	0	0	1	1	0	0	1	0	0	0
71403	714	1	90	N05359	3	1	25	20	145	Primary (1-5y)	4	7	0	.02	6	Moderately Food Insecure	1	0	0	0	0	0			1	1	1	0	1	0	0	0	0	0	0	0	0	0	1	0	0	1	1	0	0	1	0	0	0
71405	714	1	90	N06528	6	3	6	19	147.1	Primary (1-5y)	2	0	0	.05	0	Food Secure	1	0	0	0	0	0	0	0		1	1	0	0	0	0	0	0	0	0	1	1	0	1	0	0	1	1	0	0	1	0	0	1
71406	714	1	90	N06479	4	1	4	23	145.5	Primary (1-5y)	5	5	0	.05	0	Food Secure	1	0	1	0	0	0		0		1	1	0	1	0	0	0	1	1	0	0	0	0	1	0	0	1	1	0	0	1	0	0	1
71804	718	1	90	N06862	3	1	12	25	149.1	Primary (1-5y)	5	10	0	.05	1	Mildly Food Insecure	0	3	0	0	1	1		1		0				0	0	0	0			0						1	1	0	0	0	0	0	0
71807	718	1	90	N06229	8	1	8	24	148.95	Secondary (>5y)	12	10	0	.77	0	Food Secure	0	0	1	0	0	0				1	1	0	1	0	0	0	0	0	0	0	0	0	1	0	0	1	1	1	1	1	0	0	1
23404	234	1	30	N06505	6	3	11	30	148.4	No education	0	0	0	.05	0	Food Secure	1	0	0	0	0	0	0	0		1	1	0	0	0	0	0	0	0	0	0	0	0	1	1	1	1	0	0	0	1	0	0	0
31102	311	1	39	N06528	9	3	12	20	157	Primary (1-5y)	5	5	0	.3	0	Food Secure	1	0	1	0	0	0	0		1	1	1	0	0	0	0	0	0	0	0	0	0	0	0	0	0	1	1	0	0	0	0	0	0
35105	351	1	44	43	4	1	4	20	150.7	Primary (1-5y)	3	3	0	.05	6	Severely Food Insecure	1	0	0	0	0	0		0		1	1	0	1	0	0	0	0	0	0	0	0	0	1	0	0	1	1	0	0	0	0	0	0
[truncated: 45 more columns]
