# Supplementary material for: Effects of water, sanitation, handwashing, and nutritional interventions on telomere length among children in a cluster-randomized controlled trial in rural Bangladesh
Source: eLife. 2017 Oct 5;6:e29365. doi: 10.7554/eLife.29365 (PMC5675593; doi:10.7554/eLife.29365)
Supplement: Table 2—source data 1. [file elife-29365-table2-data1.zip › Table 2-source data 1/WASHB-Telo-table2-eLife.Rnw]

%\documentclass[7pt]{extarticle}
\documentclass[7pt, nogin]{article}
%\documentclass{nature}

\usepackage[fleqn]{amsmath}
\usepackage{fancyhdr, graphicx, listings,amssymb, comment,cancel}
\usepackage{Sweave}
\usepackage{placeins}
\usepackage{pdflscape} 
\usepackage[skip=0pt]{caption}
\usepackage{subcaption}
\usepackage{pdfpages}
%\usepackage{lineno}

%% Language and font encodings
\usepackage[english]{babel}
\usepackage[utf8x]{inputenc}
\usepackage[T1]{fontenc}

%% Sets page size and margins
\usepackage{caption}
\usepackage[margin=0.4in]{geometry}
\newcommand*{\h}{\hspace{5pt}}% for indentation
\newcommand*{\hh}{\h\h}% double indentation
\addtolength{\footnotesep}{15mm} 

%% Useful packages
\usepackage{amsmath}
\usepackage{graphicx}

\raggedbottom
%\SweaveOpts{pdfcrop=TRUE}
%\graphicspath{{Figures/}}

%Turn off figure and table labels so they can be
\usepackage[figurename=]{caption}
\usepackage[tablename=]{caption}

\usepackage{setspace}

\geometry{ left = 0.5in, right = 0.5in, top = 0.75in, bottom = 0.5in, foot=0.5in} %foot option ensures page number prints on page
%\pagestyle{fancy}
%\setlength{\headsep}{.5in}

% \graphicspath{{C:/Users/andre/Dropbox/WASHB-EE-analysis/WBB-EE-analysis/Results/Figures}}

%Turn off page numbers
\pagenumbering{gobble}


\lhead{\lhead{WASH Benefits Bangladesh Telomere Analysis}}
\chead{}
\rhead{}

\lstset{breaklines=true}

% change font to helvetica
\usepackage[scaled]{helvet}
\renewcommand\familydefault{\sfdefault} 
\usepackage[T1]{fontenc}
\usepackage[helvet]{sfmath}
\everymath={\sf}

% the following three lines ensure table is at top of page
\makeatletter
\setlength{\@fptop}{0pt}
\makeatother

\begin{document}
\SweaveOpts{concordance=TRUE}
\cfoot{\vspace*{1.5\baselineskip}\thepage} % this line ensures page number doesn't overlap
% with the footer
%\linenumbers


%%%%%%%%%%%%%%%%%%%%%%%%%%%%%%%%%%%%%%%%%%%%%%%
<<preamble,echo=false>>=
library(xtable)

#function to strip row/colnames from table and output contents only
##for formatting in latex
cleantable <- function(x,digits) {
 print( xtable(x,digits=digits),
        sanitize.text.function=function(y){y},
        floating=FALSE,
        include.rownames=FALSE,
        include.colnames=FALSE,
        only.contents=TRUE,
        hline.after=NULL
 )
}

# determine whether computer is running unix or windows
if(.Platform$OS.type == "unix") {
  dir.start="~/"
} else {
  dir.start="C:/Users/andre/Dropbox/WASHB-EE-analysis/WBB-EE-analysis/Results/Tables/"
}

load(paste(dir.start,"table1_f.RData",sep=""))
load(paste(dir.start,"table2.RData",sep=""))
load(paste(dir.start,"table3.RData",sep=""))
load(paste(dir.start,"s.table1_f.RData",sep=""))
load(paste(dir.start,"s.table2.RData",sep=""))


@
%%%%%%%%%%%%%%%%%%%%%%%%%%%%%%%%%%%%%%%%%%%%%%%%%%%%%%%%%%%%%%%%%%%%%%%%%


%%%%%%%%%%%%%%%%%%%%%%%%%%%%%%%%%%%%%%%%%%%%%%%%%%%%%%%%%%%%%%%%%%%%%

\begin{table}[ht!]
\centering
\renewcommand\thetable{Table 2}
\caption{Balance of enrollment characteristics in the WASH Benefits main trial, telomere substudy children enrolled at Year 1, and telomere substudy children lost to follow-up at Year 2}
\begin{small}
\begin{tabular}{lllllll}

%&  & & Telomere &   & Telomere substudy: & \\
%& WASH Benefits & & substudy: &  & Lost to follow-up & \\
%& Bangladesh main & & Had telomere & & at  Year 2 (from those & \\
%& trial & & outcomes at  & & who had telomere & \\
%&  & & Year 1  & & outcomes at Year 1) & \\
& & & & & & \\
& \multicolumn{2}{c}{} & \multicolumn{2}{c}{} & \multicolumn{2}{c}{Telomere substudy:} \\
& \multicolumn{2}{c}{} & \multicolumn{2}{c}{Telomere substudy: } & \multicolumn{2}{c}{Lost to follow-up at Year 2} \\
& \multicolumn{2}{c}{WASH Benefits} & \multicolumn{2}{c}{Had telomere} & \multicolumn{2}{c}{(from those who had } \\
& \multicolumn{2}{c}{Main Trial} & \multicolumn{2}{c}{outcomes at Year 1} & \multicolumn{2}{c}{telomere outcomes at Year 1)} \\


\hline
&  & N+WSH &  & N+WSH &  & N+WSH \\
& Control & Intervention & Control & Intervention & Control & Intervention \\
No. of children: & (N=1779) & (N=953) &  (N=321)& (N=338) & (N=61) & (N=44) \\
\hline
&$\%$ /   &$\%$ /   &$\%$ /   & $\%$ /   & $\%$ /   & $\%$ /   \\
& mean (SD)  & mean (SD)  & mean (SD)  &  mean (SD)  &  mean (SD)  &  mean (SD)  \\
\hline
% latex table generated in R 3.2.3 by xtable 1.8-2 package
% Tue Aug 15 16:48:03 2017
 \textbf{Maternal} &  &  &  &  &  &  \\ 
  ~~~Age (years) & 24 (5) & 24 (6) & 23 (5) & 24 (5) & 23 (4) & 23 (5) \\ 
  ~~~Years of education & 6 (3) & 6 (3) & 7 (3) & 6 (3) & 7 (3) & 6 (4) \\ 
  \textbf{Paternal} &  &  &  &  &  &  \\ 
  ~~~Years of education & 5 (4) & 5 (4) & 5 (4) & 5 (4) & 5 (4) & 5 (4) \\ 
  ~~~Works in agriculture & 30\% & 30\% & 24\% & 29\% & 20\% & 18\% \\ 
  \textbf{Household} &  &  &  &  &  &  \\ 
  ~~~Number of persons & 5 (2) & 5 (2) & 5 (2) & 5 (2) & 5 (3) & 5 (2) \\ 
  ~~~Has electricity & 57\% & 60\% & 60\% & 62\% & 57\% & 61\% \\ 
  ~~~Has a cement floor & 10\% & 10\% & 16\% & 12\% & 20\% & 7\% \\ 
  ~~~Acres of agricultural land owned & 0.15 (0.21) & 0.14 (0.38) & 0 (0) & 0 (0) & 0 (0) & 0 (0) \\ 
  \textbf{Drinking Water} &  &  &  &  &  &  \\ 
  ~~~Shallow tubewell primary water source & 75\% & 73\% & 72\% & 70\% & 77\% & 66\% \\ 
  ~~~Stored water observed at home & 48\% & 48\% & 49\% & 53\% & 56\% & 57\% \\ 
  ~~~Reported treating water yesterday & 0\% & 0\% & 0\% & 0\% & 0\% & 0\% \\ 
  ~~~Distance (mins) to primary water source & 1 (1) & 1 (2) & 1 (1) & 1 (2) & 1 (1) & 1 (1) \\ 
  \textbf{Sanitation} &  &  &  &  &  &  \\ 
  ~~~Reported daily open defecation &  &  &  &  &  &  \\ 
  ~~~~~Adult men & 7\% & 7\% & 4\% & 9\% & 3\% & 7\% \\ 
  ~~~~~Adult women & 4\% & 4\% & 3\% & 5\% & 2\% & 2\% \\ 
  ~~~~~Children: 8-\textless 15 years & 10\% & 10\% & 4\% & 11\% & 8\% & 13\% \\ 
  ~~~~~Children: 3-\textless 8 years & 38\% & 37\% & 29\% & 35\% & 30\% & 32\% \\ 
  ~~~~~Children: 0-\textless 3 years & 82\% & 88\% & 73\% & 88\% & 73\% & 83\% \\ 
  ~~~Latrine &  &  &  &  &  &  \\ 
  ~~~~~Owned & 54\% & 53\% & 62\% & 52\% & 67\% & 50\% \\ 
  ~~~~~Concrete slab & 95\% & 94\% & 97\% & 93\% & 100\% & 98\% \\ 
  ~~~~~Functional water seal & 31\% & 27\% & 38\% & 31\% & 46\% & 38\% \\ 
  ~~~~~Visible stool on slab or floor & 48\% & 46\% & 54\% & 48\% & 64\% & 53\% \\ 
  ~~~Owned a potty & 4\% & 4\% & 8\% & 4\% & 16\% & 2\% \\ 
  ~~~Human feces observed in the &  &  &  &  &  &  \\ 
  ~~~~~House & 8\% & 7\% & 6\% & 7\% & 10\% & 5\% \\ 
  ~~~~~Child's play area & 2\% & 1\% & 1\% & 1\% & 2\% & 0\% \\ 
  \textbf{Handwashing} &  &  &  &  &  &  \\ 
  ~~~Within 6 steps of latrine &  &  &  &  &  &  \\ 
  ~~~~~Has water & 14\% & 11\% & 18\% & 13\% & 18\% & 8\% \\ 
  ~~~~~Has soap & 7\% & 6\% & 9\% & 6\% & 11\% & 8\% \\ 
  ~~~Within 6 steps of kitchen &  &  &  &  &  &  \\ 
  ~~~~~Has water & 9\% & 9\% & 11\% & 10\% & 9\% & 5\% \\ 
  ~~~~~Has soap & 3\% & 3\% & 3\% & 3\% & 0\% & 0\% \\ 
  \textbf{Nutrition} &  &  &  &  &  &  \\ 
  ~~~*Household is food secure & 67\% & 71\% & 74\% & 72\% & 75\% & 68\% \\ 
  \hline
\multicolumn{7}{l}{%
  \begin{minipage}{17cm}%
    {\rule{0pt}{12pt}\footnotesize  Data are percentages of binary variables or mean (SD) of continious variables. Percentages were estimated from slightly smaller denominators than those shown at the top of the table for the following variables due to missing values: mother's age, father's education, father works in agriculture, acres of land owned, open defecation, latrine has a concrete slab, latrine has a functional water seal, visible stool on latrine slab or floor, ownership of child potty, observed feces in the house or child's play area, handwashing variables 
    

        *Assessed by the Household Food Insecurity Access Scale
    \par}
  \end{minipage}%
}\    \end{tabular}


%\caption*{}
\end{small}
\end{table}


\end{document}
