# Supplementary material for: Effects of water, sanitation, handwashing, and nutritional interventions on telomere length among children in a cluster-randomized controlled trial in rural Bangladesh
Source: eLife. 2017 Oct 5;6:e29365. doi: 10.7554/eLife.29365 (PMC5675593; doi:10.7554/eLife.29365)
Supplement: Table 3—source data 1. [file elife-29365-table3-data1.zip]

Archive with 28 entries (25 files):
- Table 3-source data 1/
- Table 3-source data 1/.DS_Store
- __MACOSX/
- __MACOSX/Table 3-source data 1/
- __MACOSX/Table 3-source data 1/._.DS_Store
- Table 3-source data 1/.Rhistory
- __MACOSX/Table 3-source data 1/._.Rhistory
- Table 3-source data 1/BD-EE-ipcw.csv
- __MACOSX/Table 3-source data 1/._BD-EE-ipcw.csv
- Table 3-source data 1/BD-EE-telo.csv
- __MACOSX/Table 3-source data 1/._BD-EE-telo.csv
- Table 3-source data 1/EE-BD-telo-ipcw.R
- __MACOSX/Table 3-source data 1/._EE-BD-telo-ipcw.R
- Table 3-source data 1/EE-BD-telo-table3-elife.R
- __MACOSX/Table 3-source data 1/._EE-BD-telo-table3-elife.R
- Table 3-source data 1/EE-BD-telo.R
- __MACOSX/Table 3-source data 1/._EE-BD-telo.R
- Table 3-source data 1/telo_ipcw_res.Rdata
- __MACOSX/Table 3-source data 1/._telo_ipcw_res.Rdata
- Table 3-source data 1/telo_res.Rdata
- __MACOSX/Table 3-source data 1/._telo_res.Rdata
- Table 3-source data 1/washb-bangladesh-tr.dta
- __MACOSX/Table 3-source data 1/._washb-bangladesh-tr.dta
- Table 3-source data 1/washb-bangladesh-tr.RData
- __MACOSX/Table 3-source data 1/._washb-bangladesh-tr.RData
- Table 3-source data 1/WASHB-Telo-table3-eLife.Rnw
- __MACOSX/Table 3-source data 1/._WASHB-Telo-table3-eLife.Rnw
- __MACOSX/._Table 3-source data 1
