# Supplementary material for: Effects of water, sanitation, handwashing, and nutritional interventions on telomere length among children in a cluster-randomized controlled trial in rural Bangladesh
Source: eLife. 2017 Oct 5;6:e29365. doi: 10.7554/eLife.29365 (PMC5675593; doi:10.7554/eLife.29365)
Supplement: Table 3—source data 1. [file elife-29365-table3-data1.zip › Table 3-source data 1/BD-EE-ipcw.csv]

dataid	hhid	block	fracode	Nhh	Nlt18	Ncomp	momage	momheight	momedu	momeduy	dadeduy	dadagri	landacre	hfias	hfiacat	tubewell	watmin	storewat	treatwat	odmen	odwom	odch815	odch38	odchu3	latown	latslab	latseal	latfeces	potty	humfeces	humfecesch	hwlat	hwlatwat	hwlatsoap	hwkit	hwkitwat	hwkitsoap	hwsw	hwss	hwsws	roof	walls	floor	cement	elec	asset_radio	asset_tvbw	asset_tvcol	asset_refrig
101	1	1	N06458	4	0	4	19	146.4	Secondary (>5y)	14	8	1	.7	0	Food Secure	1	1	0	0	0	0				1	1		1	0	0	0	1	1	0	1	0	0	1	0	0	1	0	0	0	1	0	0	1	1
102	1	1	N06458	6	2	20	28	159.3	Secondary (>5y)	9	4	1	.05	0	Food Secure	1	0	0	0	0	0	0		1	1	1		1	1	0	0	0	0	0	0	0	0	1	0	0	1	1	1	1	1	0	1	1	0
103	1	1	N06485	6	1	6	18	147.6	Secondary (>5y)	7	8	1	.08	0	Food Secure	1	1	1	0	0	0				0	1	0	0	0	0	0	0	0	0	1	1	0	1	1	1	1	1	1	1	1	1	1	1	0
104	1	1	N04681	4	2	9	30	146.55	Secondary (>5y)	10	10	1	.08	0	Food Secure	1	1	0	0	0	0	0	0		1	1	1	1	0	0	0	0	0	0	0	0	0	1	1	1	1	1	1	1	1	1	0	0	0
105	1	1	N04681	4	0	4	18	154.7	Secondary (>5y)	8	5	1	.3	0	Food Secure	1	1	0	0	0	0				1	1	1	1	1	0	0	0	0	0	0	0	0	1	1	1	1	0	0	0	1	0	0	1	1
106	1	1	N04681	4	2	10	22	147.1	Secondary (>5y)	9	5	1	.05	0	Food Secure	0	1	0	0	0	0		0		0	1	1	1	0	0	0	1	1	0	0	0	0	1	0	0	1	0	0	0	1	0	0	0	0
107	1	1	N06485	5	2	27	23	144.7	Primary (1-5y)	2	5	0	.03	0	Food Secure	1	0	0	0	0	0	0	0	0	1	1	0	0	1	0	0	1	1	1	0	0	0	1	1	1	1	1	1	1	1	0	0	1	0
108	1	1	N04681	3	1	15	22	151.2	Secondary (>5y)	8	5	0	.04	0	Food Secure	1	0	1	0	0	0		0		0	1	0	1	0	0	0	1	1	1	0	0	0	1	1	1	1	0	0	0	1	1	0	1	0
202	1	1	N06473	8	4	12	24	157.55	Secondary (>5y)	8	7	0	.04	0	Food Secure	1	0	0	0	0	0	0	1	0	1	1	1	1	1	0	0	0	0	0	0	0	0	0	0	0	1	0	0	0	1	0	0	1	1
203	1	1	N05267	4	1	9	19	143.5	Secondary (>5y)	9	8	1	.04	0	Food Secure	1	0	0	0	0	0	0			1	1	0	1	0	0	0	1	1	0	0	0	0	1	0	0	1	0	0	0	1	0	0	1	0
204	1	1	N05267	3	0	10	20	149.8	Secondary (>5y)	6	3	1	.02	3	Moderately Food Insecure	1	0	0	0	0	0				0	1	1	1	0	0	0	0	0	0	0	0	0	1	0	0	1	1	0	0	1	0	0	0	0
205	1	1	N06524	8	3	18	23	158.75	Secondary (>5y)	9		0	.25	0	Food Secure	1	1	1	0	0	0	0	0	0	1	1	1	1	1	0	0	0	0	0	0	0	0	1	1	1	1	0	0	0	1	0	0	0	0
206	1	1	N06524	4	2	13	29	153.45	Secondary (>5y)	8	5	1	.04	14	Severely Food Insecure	1	0	0	0	0	0	0	0	0	1	1	0	0	0	0	0	0	0	0	1	1	1	1	1	1	1	1	0	0	1	0	0	0	0
207	1	1	N06479	5	3	5	31	142.3	Primary (1-5y)	4	0	1	.12	0	Food Secure	1	3	0	0	0	0		0		1	1		0	1	0	0	0	0	0	0	0	0	0	0	0	1	0	0	0	1	0	0	0	0
208	1	1	N06479	14	5	23	22		Secondary (>5y)	11	12	1		0	Food Secure	0	0	0	0	0	0	0	0	1	1	1	1	1	1	0	0	1	1	1	0	0	0	1	1	1	1	1	1	1	1	0	0	1	1
301	1	1	N05359	3	1	10	22		Primary (1-5y)	4	5	1	.08	0	Food Secure	1	3	0	0	0	0	0	0	1	0	1		0	0	1		0			0						1	0	0	0	1	1	0	0	0
302	1	1	N05160	5	1	5	28	153.05	Secondary (>5y)	10	14	0	1.05	0	Food Secure	1	1	0	0	0	0		0		1	1	1	1	1	0	0	1	1	0	0	0	0	1	0	0	1	0	0	0	1	0	0	1	0
304	1	1	N06516	4	1	16	16	143.15	Secondary (>5y)	8	0	1	.2	5	Mildly Food Insecure	1	2	0	0	0	0				1	1	0	0	0	0	0	0	0	0	0	0	0	1	0	0	1	0	0	0	1	1	0	0	0
305	1	1	N05359	9	2	9	18	158.6	Secondary (>5y)	8	9	1	3.13	3	Mildly Food Insecure	1	0	0	0	0	0	0	0	0	1	1	1	1		1	0	0	0	0	0	0	0	1	1	1	1	0	0	0	1	0	0	1	0
306	1	1	N05160	5	1	5	19	149.2	Secondary (>5y)	7			.02	0	Food Secure	1	1	0	0	0	0	0			1	1	0	1	0	0	0	0	0	0	0	0	0	1	1	1	1	0	0	0	1	0	0	0	0
307	1	1	N05160	5	3	26	26	149.05	Secondary (>5y)	7	7	1	.04	0	Food Secure	1	5	1	0	0	0		1		1	1	1	0	0	0	0	0			0						1	0	0	0	1	0	0	0	0
308	1	1	N05160	6	1	6	18	156.2	Secondary (>5y)	8	9	0	.72	0	Food Secure	0	0	0	0	0	0	0	0		1	1	1	1	0	0	0	1	1	1	0	0	0	1	1	1	1	1	1	1	1	0	1	0	1
401	1	1	N05268	3	1	9	24	151.4	Secondary (>5y)	9	6	0	.04	6	Moderately Food Insecure	1	5	1	0	0	0			1	0	1	0	1	1	0	0	0	0	0	0	0	0	1	0	0	1	1	0	0	0	0	0	0	0
402	1	1	N06453	3	1	17	26	146.05	No education	0	0	0	.02	0	Food Secure	1	3	0	0	0	0		0		0	1	1	0	0	0	0	0	0	0	0	0	0	1	0	0	1	0	0	0	0	0	0	0	0
403	1	1	N06453	4	0	4	18	148.7	Secondary (>5y)	10	12	0	.12	0	Food Secure	1	1	0	0	0	0	0	0	0	1	1	1	0	0	0	0	0	0	0	0	0	0	1	1	1	1	0	1	1	1	0	0	0	0
404	1	1	N06453	3	1	3	26	149.2	Secondary (>5y)	9	4	1	.12	0	Food Secure	1	5	1	0	0	0		0		1	1	0	1	1	1	0	1	0	0	1	0	0	0	0	0	1	0	0	0	0	0	0	0	0
405	1	1	N06229	5	1	5	17	154.1	Secondary (>5y)	10	5	1	.1	0	Food Secure	1	1	0	0	0	0				1	1	0	0	0	0	0	0	0	0	0	0	0	1	0	0	1	1	0	0	0	0	0	0	0
406	1	1	N06229	5	1	5	19	154.35	Secondary (>5y)	9	5	1	.08	0	Food Secure	1	1	1	0	0	0	0			1	1	0	1	0	1	0	0	0	0	0	0	0	0	0	0	1	0	0	0	0	0	0	0	0
407	1	1	N06229	5	1	13	32	160.7	Secondary (>5y)	9	12	0	.17	0	Food Secure	1	2	0	0	0	0		1		0	1	0	1	1	0	0	0	0	0	0	0	0	1	1	1	1	1	1	1	0	0	0	0	0
408	1	1	N05268	8	2	12	19	155.8	Secondary (>5y)	10	9	1	.15	6	Moderately Food Insecure	1	6	1	0	0	0		0	1	1	1	0	0	0	0	0	0	0	0	0	0	0	1	1	1	1	1	1	1	0	1	0	1	0
501	1	1	N06458	5	2	5	22	148.15	Secondary (>5y)	6	0	0	.05	7	Moderately Food Insecure	1	1	0	0	0	0		0		1	1	0	1	1	0	0	0	0	0	0	0	0	1	1	1	1	0	0	0	1	0	0	0	0
502	1	1	N06458	2	0	7	25	144.55	Primary (1-5y)	5	1	0	.16	0	Food Secure	1	0	0	0	0	0				0	1	0	0	0	0	0	1	0	0	0	0	0	1	1	1	1	0	0	0	1	0	0	1	0
503	1	1	N06458	11	2	20	31	146.5	Secondary (>5y)	8	10	0	.1	0	Food Secure	0	2	0	0	0	0	0		1	1	1	1	1	1	0	0	0	0	0	0	0	0	1	1	1	1	1	1	1	1	0	0	1	1
504	1	1	N06229	8	4	16	32	150.15	Secondary (>5y)	7	7	1	.35	0	Food Secure	1	1	0	0	0	0	0	0		1	1	1	1	0	0	0	1	1	0	0	0	0	1	0	0	1	0	0	0	1	0	0	0	0
505	1	1	N06229	7	2	16	22	151.75	Primary (1-5y)	5	5	0	.1	0	Food Secure	1	1	0	0	0	0	0			1	1	0	1	0	0	0	0	0	0	0	0	0	1	0	0	1	0	0	0	1	0	0	1	0
507	1	1	N06485	7	2	7	20	150.85	Secondary (>5y)	9	10	0	.14	0	Food Secure	1	1	1	0	0	0	0			1	1	1	1	0	0	0	1	1	0	0	0	0	1	0	0	1	0	0	0	1	0	0	1	0
508	1	1	N06485	3	1	11	17		Secondary (>5y)	7	0	0	.01	0	Food Secure	1	1	1	0	0	0				0	1		1	0	0	0	0	0	0	0	0	0	1	1	1	1	1	0	0	0	0	0	0	0
601	1	1	N06473	3	0	8	20	150.6	Primary (1-5y)	5	9	0	.04	0	Food Secure	1	0	0	0	0	0				0	1	1	1	0	1	0	0	0	0	0	0	0	1	0	0	1	0	0	0	1	0	0	0	0
602	1	1	N05267	14	4	14	20		Secondary (>5y)	12	14	0	.33	0	Food Secure	1	0	0	0	0	0	0	0	0	1	1	1	1	1	0	0	1	1	1	0	0	0	1	1	1	1	0	1	1	1	0	0	1	0
603	1	1	N06473	8	2	8	18	155.75	Secondary (>5y)	9	4	0	.12	0	Food Secure	1	0	1	0	0	0	0	0		1	1	1	1	1	0	0	1	1	1	0	0	0	1	1	1	1	0	0	0	1	1	0	1	1
604	1	1	N06473	2	0	8	23		Secondary (>5y)	9	8	0	.03	2	Moderately Food Insecure	1	0	0	0	0	0				0	1	0	1	0	0	0	0	0	0	0	0	0	1	0	0	1	1	1	1	1	0	0	0	0
605	1	1	N06524	5	1	5	19	150.2	Secondary (>5y)	8	9	0	.05	0	Food Secure	1	0	0	0	0	0			0	1	1	0	0	1	1	0	0	0	0	0	0	0	1	0	0	1	1	0	0	1	0	0	1	0
606	1	1	N06524	8	2	8	19		Secondary (>5y)	9	8	1	.12	0	Food Secure	1	0	1	0						1	1	1	1	1	0	0	1	1	0	0	0	0	1	0	0	1	1	1	1	1	0	0	1	1
607	1	1	N06479	5	1	16	26	158.6	Secondary (>5y)	6	3	0	.08	0	Food Secure	1	0	0	0	0	0		0		1	1		0	0	0	0	0	0	0	1	0	0	0	0	0	1	0	0	0	0	0	0	0	0
608	1	1	N06479	12	3	12	22	154.95	Secondary (>5y)	11	11	0	.35	0	Food Secure	1	0	0	0	0	0	0	0		1	1	1	1	1	0	0	1	0	0	0	0	0	0	0	0	1	0	0	0	1	1	0	1	1
701	1	1	N05359	5	3	16	33	152.85	Primary (1-5y)	1	0	0	.04	0	Food Secure	1	1	0	0	0	0	0	0	0	0	1		0	0			0	0	0	0	0	0	1	0	0	1	0	0	0	0	0	0	0	0
702	1	1	N05359	5	2	5	26	149.55	Secondary (>5y)	6	5	1	.1	0	Food Secure	1	0	0	0	0	0	0	0		1	1	1	1	0			0	0	0	0	0	0	1	0	0	1	0	0	0	1	0	0	1	0
703	1	1	N06516	5	3	7	30	159.15	Secondary (>5y)	7	3	0	.03	3	Mildly Food Insecure	1	0	0	0		0	0	0		1	1	1	0	0	0	0	0	0	0	0	0	0	1	0	0	1	1	1	1	1	0	0	1	0
704	1	1	N06516	3	0	3	20	152.1	Secondary (>5y)	9	8	0	.07	2	Mildly Food Insecure	1	1	0	0	0	0				1	1	1	0	0	0	0	0	0	0	0	0	0	1	1	1	1	0	0	0	1	0	0	1	1
705	1	1	N05268	3	1	15	21	147.7	Secondary (>5y)	7	5	0	.05	6	Moderately Food Insecure	1	4	1	0	0	0			1	0	1	0	0	0	0	0	0	0	0	0	0	0	1	0	0	1	1	0	0	1	0	0	1	0
706	1	1	N06516	6	4	17	35	148.7	Primary (1-5y)	5	0	1	.08	5	Mildly Food Insecure	1	2	0	0	0	0	0	0		0	1	1	0	0	1	0	0	0	0	0	0	0	1	0	0	1	0	0	0	1	1	0	1	0
707	1	1	N05160	3	1	11	25	152.8	Secondary (>5y)	6	0	0	.07	0	Food Secure	1	1	1	0	0	0		0		0	1	0	1	0	0	0	0	0	0	0	0	0	1	0	0	1	1	0	0	1	0	0	1	0
708	1	1	N05160	4	2	4	26	144	Secondary (>5y)	6	0	0	.04	4	Moderately Food Insecure	1	5	1	0	0	0	0	0		1	1	0	0	0	0	0	0			0						1	1	0	0	1	0	1	0	0
801	1	1	N05268	2	0	10	18	149.9	Secondary (>5y)	9	0	0	.01	6	Moderately Food Insecure	1	3	1	0	0	0				0	1	0	0	0	0	0	0	0	0	0	0	0	0	0	0	1	0	0	0	1	0	0	0	0
802	1	1	N05268	3	1	13	30	158.05	Secondary (>5y)	6	0	1	.41	4	Moderately Food Insecure	1	2	0	0	0	0	0	0		1	1	0	1	0	0	0	1	1	0	0	0	0	1	0	0	1	0	0	0	1	0	0	0	0
803	1	1	N06229	3	1	8	22	152	Secondary (>5y)	9	1	0	.1	0	Food Secure	1	1	0	0	0	0			1	0	1		1	1	0	0	0	0	0	0	0	0	1	0	0	1	0	1	1	1	0	0	1	0
804	1	1	N06453	3	0	14	28	148.75	Primary (1-5y)	4	4	0	.02	0	Food Secure	1	3	1	0	0	0				1	1	0	1	0	1	1	0	0	0	1	0	0	0	0	0	1	1	0	0	1	0	0	0	0
805	1	1	N06229	10	5	10	19	152.95	Secondary (>5y)	9	9	0	.04	0	Food Secure	1	1	0	0	0	0	0	0	0	1	1	0	0	0	0	0	0	0	0	0	0	0	1	1	1	1	0	0	0	1	0	0	1	0
806	1	1	N06229	10	2	10	19		Secondary (>5y)	11	9	0	.26	0	Food Secure	1	2	1	0	0	0	0	0		1	1	1	1	1	0	0	0	0	0	0	0	0	1	1	1	1	1	1	1	1	0	0	1	0
807	1	1	N06453	2	1	16	17	150.2	Secondary (>5y)	8	8	0	.02	0	Food Secure	1	1	1	0	0	0				0	1	1	0	0	1	1	0	0	0	0	0	0	1	1	1	1	1	1	1	1	0	0	1	0
808	2	1	N06453	2	1	16	18	146.6	Secondary (>5y)	7	7	0	.02	8	Severely Food Insecure	1	1	1	0	0	0				0	1	1	0	0	0	0	0	0	0	0	0	0	1	1	1	1	1	1	1	1	0	0	0	0
901	1	2	N04681	4	0	4	18	143.9	Secondary (>5y)	9	8	0	.2	0	Food Secure	1	0	1	0	0	0				1	1	1	0	0	0	0	0	0	0	0	0	0	1	1	1	1	0	0	0	1	1	1	1	1
903	1	2	N04681	2	0	7	26		Secondary (>5y)	9	8	1	.05	0	Food Secure	1	0	1	0	0	0				1	1	1	1	0	0	0	0	0	0	1	1	1	1	1	1	1	1	1	1	1	0	0	1	1
904	1	2	N06458	3	1	3	25	154.95	Secondary (>5y)	9	5	0	.04	0	Food Secure	0	5	1	0	0	0		0		1	1	0	1	0	0	0	0	0	0	0	0	0	1	1	1	1	0	0	0	0	0	0	0	0
905	1	2	N06516	2	0	2	26	159.05	Primary (1-5y)	5	0	0	.03	6	Moderately Food Insecure	1	5	1	0	0	0				0	1	0	0	0	1	0	0	0	0	0	0	0	0	0	0	1	1	0	0	1	0	0	0	0
906	1	2	N06458	3	0	7	19		Secondary (>5y)	9	9	0	.27	3	Mildly Food Insecure	0	1	0	0	0	0				0	1		0	0	0	0	0	0	0	0	0	0	1	1	1	1	0	0	0	1	0	0	0	0
907	1	2	N06485	2	1	5	17		Secondary (>5y)	7	8	0	.06	0	Food Secure	0	2	1	0	0	0				0	1	0	0	0	0	0	0	0	0	0	0	0	1	0	0	1	0	0	0	1	1	0	0	0
1001	1	2	N06479	7	1	19	19		Secondary (>5y)	9	8	0	.08	0	Food Secure	1	1	1	0	0	0				0	1		0	0	0	0	0	0	0	0	0	0	1	0	0	1	0	0	0	1	1	0	1	1
1002	1	2	N05268	2	1	13	17	147.25	Secondary (>5y)	8	7	0		0	Food Secure	1	2	0	0	0	0				0	1	1	1	0	0	0	0	0	0	0	0	0	1	0	0	1	1	0	0	0	0	0	0	0
1003	1	2	N05267	2	0	8	20	150.6	Secondary (>5y)	6	10	0	.07	0	Food Secure	1	0	0	0	0	0				0	1	0	1	0	0	0	0	0	0	0	0	0	1	0	0	1	1	0	0	1	0	0	0	0
1004	1	2	N05267	12	5	20	20	144.25	Secondary (>5y)	7	5	0	.1	0	Food Secure	1	0	0	0	0	0	0	0		1	1	1	0	0	0	0	0	0	0	0	0	0	1	0	0	1	0	0	0	0	0	0	0	0
1005	1	2	N06473	2	0	8	18	163.05	Secondary (>5y)	9	7	0	.06	3	Moderately Food Insecure	1	0	0	0	0	0				0	1	0	1	0	0	0	0	0	0	0	0	0	1	0	0	1	0	0	0	1	0	0	0	0
1006	1	2	N06473	2	0	19	23	155	Secondary (>5y)	9	0	1	.03	2	Moderately Food Insecure	1	2	0	0	0	0				0	1	1	0	0	1	1	0	0	0	0	0	0	0	0	0	1	0	0	0	0	0	0	0	0
1007	1	2	N06524	5	1	13	23	152	Secondary (>5y)	9	9	0	.25	0	Food Secure	1	1	1	0	0	0		0		1	1	0	1	0	0	0	0	0	0	0	0	0	1	0	0	1	0	0	0	1	0	0	1	1
1008	1	2	N06524	6	2	10	23	155.05	Secondary (>5y)	10	5	0	.12	0	Food Secure	1	2	1	0	0	0	0		1	1	1	1	1	1	0	0	0	0	0	0	0	0	1	1	1	1	1	1	1	1	0	0	1	0
1101	1	2	N05160	9	3	9	31	154.65	Secondary (>5y)	12	12	0	.52	0	Food Secure	1	0	0	0	0	0	0	0	1	1	1	1	1	1	0	0	0	0	0	1	1	1	1	1	1	1	0	0	0	1	0	0	1	1
1102	1	2	N05160	13	4	24	31		No education	0	2	0	.09	0	Food Secure	1	5	1	0	0	0	0	1	1	1	1	1	0	0	0	0	0			0						1	0	0	0	1	0	1	0	0
1103	1	2	N06516	2	0	14	25	147.75	Primary (1-5y)	3	7	1	.06	2	Mildly Food Insecure	1	1	0	0	0	0				0	1	0	0	0	0	0	0	0	0	0	0	0	1	0	0	1	0	0	0	1	0	0	0	0
1104	1	2	N05359	4	2	28	28	156.65	Primary (1-5y)	4	6	0	.04	0	Food Secure	1	0	0	0	0	0	0	0	1	0	1		0	1			0	0	0	0	0	0	0	0	0	1	0	0	0	0	0	0	1	0
1106	1	2	N05359	4	1	6	26	151.9	Secondary (>5y)	9	4	0	.7	0	Food Secure	1	1	0	0	0	0		0		0	1		0	0			0	0	0	0	0	0	0	0	0	1	0	0	0	1	0	0	1	0
1107	1	2	N06516	8	1	8	23	151.6	Secondary (>5y)	9	9	0	.05	2	Mildly Food Insecure	1	1	0	0	0	0			1	1	1	1	0	0	0	0	0	0	0	0	0	0	1	0	0	1	0	0	0	1	0	0	1	0
1108	1	2	N06516	2	0	6	19	153.95	Secondary (>5y)	8	8	0	.05	2	Mildly Food Insecure	1	1	1	0	0	0				0	1	1	0	0	0	0	1	1	0	1	0	0	0	0	0	1	1	0	0	1	0	0	0	0
1201	1	2	N06453	7	1	15	18	147.7	Secondary (>5y)	10	12	0	.12	0	Food Secure	0	1	1	0	0	0		0	0	1	1	1	1	0	0	0	1	1	1	0	0	0	1	1	1	1	0	0	0	1	0	0	1	1
1202	1	2	N06453	5	1	11	22	153.5	Secondary (>5y)	9	7	0	.02	0	Food Secure	0	1	1	0	0	0		1		1	1	1	1	0	1	0	1	1	1	0	0	0	1	1	1	1	0	1	1	1	0	0	1	1
1204	1	2	N05268	10	5	10	26	156.9	Secondary (>5y)	10	8	1	.15	0	Food Secure	1	2	0	0	0	0	0	1		1	1	0	0	0	0	0	0	0	0	1	1	0	1	0	0	1	0	0	0	0	0	0	0	0
1205	1	2	N06453	4	2	4	25	145.3	Primary (1-5y)	5	5	0	.06	0	Food Secure	1	1	0	0	0	0	0			1	1	0	1	0	0	0	0	0	0	0	0	0	1	1	1	1	0	0	0	1	0	1	1	0
1206	1	2	N06229	5	2	5	28		Primary (1-5y)	5	6	0	.06	0	Food Secure	1	2	1	0	0	0		0		1	1	0	0	0	0	0	0	0	0	0	0	0	0	0	0	1	0	0	0	1	0	0	1	0
1207	1	2	N05268	5	2	15	25	144.15	Secondary (>5y)	6	8	0	.02	6	Moderately Food Insecure	1	3	0	0	0	0		0		0	1	0	0	0	1	0	0	0	0	1	1	1	1	1	1	1	0	0	0	1	0	0	1	0
1301	1	2	N05359	7	2	7	19	154.75	Secondary (>5y)	10	14	0	.3	0	Food Secure	1	0	0	0	0	0	0			1	1	1	1	0			0	0	0	0	0	0	1	1	1	1	1	1	1	1	1	0	0	1
1303	1	2	N06458	5	1	11	18	142.6	Secondary (>5y)	8	6	0	.07	0	Food Secure	1	1	0	0	0	0	0			1	1	0	1	0	0	0	0	0	0	0	0	0	0	0	0	1	1	0	0	1	0	0	0	0
1304	1	2	N04681	4	2	4	25	146.6	Primary (1-5y)	5	0	0	.05	0	Food Secure	1	2	1	0	0	0	0	0		1	1	1	0	0	0	0	0	0	0	1	1	0	1	0	0	1	0	0	0	1	0	0	0	0
1305	1	2	N05359	2	0	10	19	155.9	Primary (1-5y)	2	0	0		0	Food Secure	1	2	0	0	0	0	0	0		0	1		0	0			0	0	0	0	0	0	0	0	0	1	0	0	0	1	0	0	0	0
1306	1	2	N06485	4	2	7	26	146.3	Primary (1-5y)	3	9	0	.09	6	Moderately Food Insecure	1	1	0	0	0	0	0			0	1		1	0	0	0	0	0	0	0	0	0	1	0	0	1	0	0	0	1	0	0	1	0
1307	1	2	N04681	2	0	4	18	143.1	Secondary (>5y)	9	5	0	.03	0	Food Secure	1	1	1	0	0	0				1	1	1	0	0	0	0	0			0						1	0	0	0	1	0	0	0	0
1308	1	2	N04681	4	0	7	18	142.9	Secondary (>5y)	9	4	0		1	Food Secure	1	2	1	0	0	0				1	1	1	0	0	0	0	0			0						1	0	0	0	1	0	0	1	0
1401	1	2	N06473	2	0	6	18		Secondary (>5y)	8	5	0	.02	0	Food Secure	1	0	1	0	0	0				0	1		0	0	1	0	0	0	0	0	0	0	1	0	0	1	0	0	0	0	0	0	0	0
1402	1	2	N06473	6	2	6	23	144.55	Secondary (>5y)	8	0	0	.24	0	Food Secure	1	5	1	0	0	0		1		1	1	0	0	0	1	1	0	0	0	0	0	0	1	1	1	1	0	0	0	1	0	0	0	0
1403	1	2	N06479	4	0	8	21	154.65	Secondary (>5y)	8	5	0	.18	2	Moderately Food Insecure	1	1	0	0	0	0				1	1		0	0	0	0	0	0	0	0	0	0	0	0	0	1	0	0	0	1	0	0	1	0
1405	1	2	N06524	5	3	5	36	145.2	Primary (1-5y)	1		0	.21	1	Food Secure	1	1	1	0	0	0	0			1	1	0	0	0	0	0	0	0	0	0	0	0	1	0	0	1	1	1	1	1	0	0	1	0
1406	1	2	N06524	7	2	7	29	142.55	Primary (1-5y)	5	0	1	.35	0	Food Secure	1	3	1	0	0	0	0	0		1	1	0	1	0	0	0	0			0						1	0	0	0	1	0	0	0	0
1407	1	2	N06524	7	1	7	18	149.55	Secondary (>5y)	8	7	0	.35	0	Food Secure	1	1	0	0	0	0	0			1	1	0	0	0	0	0	0	0	0	0	0	0	1	1	1	1	1	1	1	1	1	0	1	1
1408	1	2	N05267	2	0	20	23	145.15	Secondary (>5y)	7	5	0	.16	0	Food Secure	1	0	0	0	0	0				0	1	1	1	0	1	0	0	0	0	0	0	0	1	0	0	1	0	0	0	1	0	1	0	0
1501	1	2	N06524	5	2	5	20	154.6	Secondary (>5y)	10	9	0	.35	0	Food Secure	1	1	1	0	0	0	0			1	1	0	1	0	0	0	1	1	1	0	0	0	1	1	1	1	0	0	0	1	0	0	1	1
1502	1	2	N06524	4	1	17	20	154.1	Secondary (>5y)	7	9	1	.35	0	Food Secure	1	0	0	0	0	0			0	1	1		0	1	0	0	0	0	0	0	0	0	1	1	1	1	0	0	0	1	0	0	1	1
1503	1	2	N06458	7	3	7	23	151.15	Secondary (>5y)	8	0	1	.17	0	Food Secure	1	1	0	0	0	1		0		1	1	1	1	0	0	0	1	1	1	0	0	0	1	1	1	1	0	0	0	1	0	0	1	0
1504	1	2	N06458	4	2	10	27		Secondary (>5y)	6	0	0	.02	7	Moderately Food Insecure	1	4	1	0	0	0	0			1	1	0	0	0	0	0	0	0	0	0	0	0	0	0	0	1	0	0	0	0	0	0	0	0
1505	1	2	N04681	4	1	4	23	159.6	No education	0	0	0	.04	0	Food Secure	1	0	0	0	0	0	0			1	1	0	1	0	0	0	0	0	0	0	0	0	1	0	0	1	0	0	0	0	0	0	0	0
1506	1	2	N04681	5	3	5	25	148.7	Secondary (>5y)	7	5	0	.05	6	Moderately Food Insecure	1	0	0	0	0	0	0	0	1	1	1		0	0	0	0	0	0	0	0	0	0	1	0	0	1	0	0	0	0	0	0	0	0
1507	1	2	N05268	3	1	9	27	152.65	Secondary (>5y)	9	9	0	.22	0	Food Secure	1	2	0	0	0	0	0			0	1	1	1	0	0	0	0	0	0	1	1	1	1	1	1	1	0	0	0	1	0	0	1	1
1508	1	2	N05268	8	2	8	22	148.6	Secondary (>5y)	9	11	0	.6	0	Food Secure	1	1	0	0	0	0				1	1	1	1	0	0	0	0	0	0	0	0	0	1	0	0	1	0	0	0	1	0	0	1	1
1601	1	2	N06473	5	1	12	22	155.15	Secondary (>5y)	12	8	0	.05	0	Food Secure	1	0	0	0	0	0	0			0	1	1	0	0	0	0	0	0	0	0	0	0	1	0	0	1	0	0	0	1	0	0	0	0
1602	1	2	N06473	3	2	27	26	144.5	Secondary (>5y)	7	5	0	.02	0	Food Secure	1	6	1	0		0	0	0		0	1	0	0	0	0	0	0	0	0	0	0	0	1	0	0	1	0	0	0	1	0	0	0	0
1603	1	2	N05160	15	7	15	20		Secondary (>5y)	9	10	0	.35	0	Food Secure	1	0	0	0	0	0	0	0	1	1	1	1	1	0	0	0	0	0	0	1	1	0	1	0	0	1	0	0	0	1	1	0	1	1
1604	1	2	N05160	12	5	12	23	154.1	Secondary (>5y)	9	9	0	.87	0	Food Secure	1	1	0	0	0	0	0	0	1	1	1	1	1	1	1	1	0	0	0	0	0	0	1	1	1	1	0	0	0	1	1	0	1	1
1605	1	2	N06453	6	3	11	17	148.25	Secondary (>5y)	7	5	1	.06	2	Mildly Food Insecure	1	0	0	0	0	0	0			1	1	0	1	0	0	0	0	0	0	0	0	0	1	0	0	1	0	0	0	0	0	0	0	0
1606	1	2	N06453	3	1	8	23	140.45	Primary (1-5y)	5	5	0	.02	6	Severely Food Insecure	1	1	0	0	0	0			0	0	1	0	1	0	0	0	0	0	0	0	0	0	1	1	1	1	1	0	0	1	0	0	0	0
1607	1	2	N06516	8	3	8	18	155.2	Secondary (>5y)	7	12	0	.14	1	Food Secure	1	2	1	0	0	0	0	0		1	1	0	0	0	0	0	0	0	0	0	0	0	1	1	1	1	0	0	0	1	0	0	1	0
1701	1	3	N05268	5	0	5	18	146.15	Secondary (>5y)	10	10	0	.06	3	Moderately Food Insecure	1	1	0	0	0	0				1	1	1	1	0	0	0	0	0	0	0	0	0	1	1	1	1	1	0	0	1	0	0	1	0
1702	1	3	N05268	8	2	8	18	149.45	Secondary (>5y)	7	4	0	.18	2	Moderately Food Insecure	1	2	1	0	0	0	0	0		1	1	0	1	0	0	0	0	0	0	0	0	0	1	1	1	1	1	1	1	1	0	1	0	1
1703	1	3	N04681	2	0	7	22	152	Secondary (>5y)	7	5	0	.05	0	Food Secure	0	0	1	0	0	0				0	1		0	0	0	0	0	0	0	1	1	0	1	0	0	1	1	0	0	1	0	0	0	0
1705	1	3	N06458	7	1	7	19	151.65	Secondary (>5y)	9	5	0	.14	4	Moderately Food Insecure	1	1	0	0	0	0		0		1	1	0	0	0	0	0	0	0	0	0	0	0	1	0	0	1	1	0	0	1	0	1	0	0
1706	1	3	N06458	8	2	8	22	140	Primary (1-5y)	5	9	0	.11	0	Food Secure	0	1	1	0	0	0	0			1	1	0	0	0	0	0	0	0	0	0	0	0	1	1	1	1	1	0	0	1	0	0	1	0
1707	1	3	N06524	4	2	4	25	145.25	Primary (1-5y)	1	0	0	.09	18	Severely Food Insecure	1	2	1	0	0	0	0		1	1	1	0	1	0	0	0	0	0	0	1	1	0	1	0	0	1	1	0	0	1	0	0	0	0
1801	1	3	N06473	2	0	7	26	152.3	Primary (1-5y)	5	6	0	.02	0	Food Secure	1	0	0	0	0	0				0	1	0	1	0	0	0	0	0	0	0	0	0	1	0	0	1	1	1	1	1	0	0	0	0
1802	1	3	N06473	4	2	24	31		Primary (1-5y)	3	0	0	.02	0	Food Secure	1	2	1	0	0	0	0		1	0	1	0	0	0	0	0	0	0	0	0	0	0	0	0	0	1	1	0	0	0	0	0	0	0
1803	1	3	N06516	5	0	5	18	151.4	Secondary (>5y)	8	5	0	.16	2	Mildly Food Insecure	1	0	0	0	0	0				1	1	0	0	0	0	0	0	0	0	1	1	1	1	1	1	1	1	0	0	0	0	0	0	0
1804	1	3	N06516	3	1	9	23	148.5	Primary (1-5y)	5	3	1	.04	6	Mildly Food Insecure	1	1	0	0	0	0		0		0	1	0	0	0	1	0	0	0	0	1	1	0	1	0	0	1	1	0	0	0	0	0	0	0
1805	1	3	N06453	7	3	7	18	155.55	Secondary (>5y)	7	7	0	.1	2	Mildly Food Insecure	0	0	1	1	0	0	0			1	1	0	0	0	0	0	1	1	0	0	0	0	1	0	0	1	1	0	0	0	0	0	0	0
1806	1	3	N06453	17	6	17	23	152.15	Primary (1-5y)	5	2	0	.22	0	Food Secure	0	0	0	0	0	0	0	0	1	1	1	1	1	0	0	0	1	1	1	0	0	0	1	1	1	1	1	0	0	1	0	0	1	1
1807	1	3	N05160	3	1	14	32	157.2	Secondary (>5y)	14	10	1	.03	0	Food Secure	1	0	1	0	0	0	0			0	1	1	0	0	0	0	0	0	0	0	0	0	1	1	1	1	0	0	0	1	0	1	0	0
1901	1	3	N06458	2	0	8	25	148.2	Secondary (>5y)	10	8	0	.03	0	Food Secure	0	1	1	0	0	0				0	1	0	0	0	0	0	0	0	0	0	0	0	1	0	0	1	1	1	1	1	0	0	1	1
1902	1	3	N06458	4	1	10	20	146.2	Secondary (>5y)	12	12	0		0	Food Secure	1	1	0	0	0	0	0	0		0	1	0	1	0	0	0	0	0	0	0	0	0	1	0	0	1	1	1	1	1	0	0	1	1
1903	1	3	N06524	5	2	11	29	146.95	Primary (1-5y)	5	8	0	.07	4	Moderately Food Insecure	1	1	1	0	0	0	0			0	1		0	0	0	0	1	1	0	0	0	0	1	0	0	1	0	0	0	1	0	0	0	0
1904	2	3	N06524	3	2	11	21		No education	0	0	0	.07	0	Food Secure	1	1	0	0	0	0				0	1		0	0	0	0	1	1	0	0	0	0	1	0	0	1	0	0	0	0	0	0	0	0
1905	1	3	N05268	3	0	16	18	152	Secondary (>5y)	7	2	1	.05	0	Food Secure	1	3	1	0	0	0				1	1	1	1	0	0	0	1	1	1	0	0	0	1	1	1	1	1	1	1	0	0	0	0	0
1906	1	3	N05268	3	1	12	26		Secondary (>5y)	9	12	0	.16	0	Food Secure	1	3	0	0	0	0	0			1	1	0	1	1	0	0	1	1	1	0	0	0	1	1	1	1	0	1	1	1	0	0	1	1
1907	1	3	N04681	6	4	10	30	160.75	Primary (1-5y)	5	2	1	.03	4	Moderately Food Insecure	1	1	1	0	0	0	0	0	1	1	1	0	1	0	0	0	0			0						1	0	0	0	0	0	0	0	0
1908	1	3	N04681	3	1	19	22	155.25	Primary (1-5y)	4	5	0	.02	2	Mildly Food Insecure	1	2	1	0	0	0		0		0	1	0	0	0	0	0	0	0	0	0	0	0	1	0	0	1	1	0	0	1	0	0	0	0
2001	1	3	N06453	5	1	5	19	152.9	Secondary (>5y)	10	9	0	.14	0	Food Secure	1	0	1	0	0	0		0		1	1	1	1	0	0	0	1	1	1	0	0	0	1	1	1	1	1	1	1	1	0	0	1	1
2002	1	3	N06453	8	2	8	19	152.7	Secondary (>5y)	9	9	0	.7	2	Mildly Food Insecure	1	1	1	0	0	0	0	0		1	1	1	1	1	0	0	1	1	1	0	0	0	1	1	1	1	1	1	1	1	0	0	1	0
2003	1	3	N05160	6	3	6	27	139.85	Secondary (>5y)	8	5	0	.1	13	Severely Food Insecure	1	5	0	0	0	0	0	0		1	1	0	0	0	0	0	0	0	0	1	0	0	0	0	0	1	0	0	0	0	0	1	0	0
2004	1	3	N05160	4	1	6	25		Secondary (>5y)	10	14	0		0	Food Secure	1	0	1	0	0	0	0	0		1	1	1	1	0	0	0	1	1	1	0	0	0	1	1	1	1	0	0	0	1	0	0	1	0
2005	1	3	N06516	11	3	11	18	152.85	Secondary (>5y)	8	8	0	.14	1	Food Secure	1	0	0	0	0	0	0	0		1	1	1	1	1	0	0	1	1	1	0	0	0	1	1	1	1	1	1	1	1	1	0	1	0
2007	1	3	N06473	6	0	6	20	161	Secondary (>5y)	9	10	1	.09	0	Food Secure	1	0	0	0	0	0				1	1	1	1	0	0	0	1	1	1	0	0	0	1	0	0	1	1	0	0	1	0	0	1	1
2008	1	3	N06473	5	1	5	21	154	Secondary (>5y)	9	10	0	.15	0	Food Secure	1	0	0	0	0	0		0		1	1	1	1	0	0	0	0	0	0	0	0	0	1	0	0	1	1	1	1	1	0	0	1	1
2101	1	3	N04681	4	1	4	18	147.05	Secondary (>5y)	9	5	0	.08	6	Moderately Food Insecure	1	0	0	0	0	0	0			1	1	1	1	0	0	0	0	0	0	0	0	0	1	0	0	1	1	0	0	1	0	0	1	0
2102	1	3	N05268	8	1	8	25	159.1	Secondary (>5y)	14	12	0	.3	0	Food Secure	1	2	1	0	0	0		0		1	1	1	1	1	0	0	1	1	0	0	0	0	1	0	0	1	1	1	1	1	0	0	1	1
2103	1	3	N06524	2	0	9	16	147.05	Secondary (>5y)	9	7	0	.02	0	Food Secure	1	1	1	0	0	0				0	1	0	0	0	0	0	0	0	0	1	1	1	1	1	1	1	1	0	0	0	0	0	0	0
2104	1	3	N06524	3	1	9	25		Secondary (>5y)	8	12	0	.07	0	Food Secure	1	1	1	0	0	0		0		0	1	1	1	1	0	0	1	1	1	0	0	0	1	1	1	1	1	1	1	1	0	0	1	0
2105	1	3	N06458	6	1	6	22	152.3	Secondary (>5y)	6	9	0	.2	8	Moderately Food Insecure	1	0	0	0	0	0		0		1	1	1	1	1	0	0	0	0	0	0	0	0	1	1	1	1	0	0	0	1	0	0	0	0
2106	1	3	N06458	5	0	13	20	156.7	Secondary (>5y)	9	10	0		0	Food Secure	0	1	1	0	0	0	0			1	1	1	1	0	0	0	1	1	1	1	0	0	0	0	0	1	1	1	1	1	0	0	1	0
2201	1	3	N06453	3	1	9	19	133.2	Primary (1-5y)	4	0	0	.02	3	Mildly Food Insecure	0	1	1	0	0	0		1		0	1	1	1	0	0	0	0	0	0	0	0	0	1	1	1	1	0	0	0	1	0	0	0	0
2202	1	3	N06453	8	3	8	26	148.1	Secondary (>5y)	8	8	0	1.28	0	Food Secure	1	0	1	0	0	0		0	1	1	1	1	1	1	0	0	1	1	1	0	0	0	1	1	1	1	0	1	1	1	0	0	1	1
2204	1	3	N06516	4	2	4	16		Secondary (>5y)	8	5	0	.17	2	Mildly Food Insecure	1	0	0	0	0	0				1	1	1	1	0	0	0	1	1	1	0	0	0	1	1	1	1	0	0	0	1	0	0	0	0
2205	1	3	N05160	4	2	15	25	151.8	Secondary (>5y)	9	10	1	.15	0	Food Secure	1	3	1	0	0	0	0	0		1	1	1	1	0	0	0	0			0						1	0	0	0	1	0	0	1	0
2207	1	3	N06473	4	1	4	18	145.35	Secondary (>5y)	6	9	1	.6	0	Food Secure	1	0	0	0	0	0			0	1	1	1	0	1	0	0	0	0	0	0	0	0	1	1	1	1	0	0	0	1	0	0	1	1
2208	1	3	N06473	3	1	3	26	146.3	Primary (1-5y)	2	0	0	.09	0	Food Secure	1	1	1	0	0	0	0			1	1	1	0	0	0	0	0			0						1	1	0	0	1	0	0	1	0
2301	1	3	N05268	5	0	5	24	157	Secondary (>5y)	14	12	0	.33	0	Food Secure	1	2	1	0	0	0				1	1	1	1	0	0	0	0	0	0	0	0	0	1	1	1	1	1	1	1	1	0	0	1	1
2302	1	3	N05268	3	0	6	23	148.5	Primary (1-5y)	4	4	0	.1	0	Food Secure	1	3	1	0	0	0				0	1	0	1	0	0	0	0	0	0	0	0	0	1	1	1	1	1	1	1	1	0	0	1	0
2303	1	3	N06524	3	1	6	24	150.7	Secondary (>5y)	9	8	0	.35	0	Food Secure	1	1	1	0	0	0	0	0		0	1	1	1	1	0	0	1	1	1	1	0	0	1	1	1	1	0	1	1	1	0	0	1	1
2304	1	3	N06524	2	0	6	18	143.85	Primary (1-5y)	2	0	0		1	Food Secure	1	1	1	0	0	0				0	1	0	1	0	0	0	0	0	0	0	0	0	1	0	0	1	1	0	0	1	0	0	0	0
2305	1	3	N06458	6	3	6	17	153.45	Primary (1-5y)	5	5	0	.05	0	Food Secure	1	1	1	0	0	0	0		0	1	1	1	1	1	0	0	1	1	1	0	0	0	1	1	1	1	0	0	0	1	0	0	1	0
2306	1	3	N06458	3	1	6	22	149.9	Secondary (>5y)	6	8	0	.04	2	Mildly Food Insecure	1	1	1	0	0	0		0		0	1	1	1	1	1	0	0	0	0	1	0	0	1	0	0	1	0	0	0	0	0	0	0	0
2307	1	3	N04681	4	2	13	30	152.2	Primary (1-5y)	5	5	0		8	Moderately Food Insecure	1	2	1	0	0	0		0		1	1	0	0	0	0	0	0	0	0	0	0	0	1	0	0	1	1	0	0	1	0	0	1	0
2308	1	3	N04681	4	0	11	25	152.35	Secondary (>5y)	6	5	0	.35	0	Food Secure	1	0	0	0	0	0				1	1	1	1	0	0	0	1	1	0	0	0	0	1	0	0	1	1	1	1	1	0	0	1	1
2401	1	3	N05160	6	1	6	20	154.15	Secondary (>5y)	8	9	0	.14	0	Food Secure	0	0	1	0	0	0				1	1	1	1	0	0	0	1	1	0	0	0	0	1	0	0	1	1	1	1	1	0	0	1	1
2401	1	3	N05160	6	1	6	20	154.15	Secondary (>5y)	8	9	0	.14	0	Food Secure	0	0	1	0	0	0				1	1	1	1	0	0	0	1	1	0	0	0	0	1	0	0	1	1	1	1	1	0	0	1	1
2403	1	3	N06453	9	2	24	21	145.65	Secondary (>5y)	12	9	0	.08	0	Food Secure	1	1	1	0	0	0	0	0		1	1	1	1	0	1	0	1	1	0	0	0	0	1	0	0	1	0	0	0	1	0	0	1	1
2404	1	3	N06453	3	0	10	28	153	No education	0	5	1	.05	0	Food Secure	1	0	0	0	0	0				0	1	1	0	0	0	0	0	0	0	0	0	0	1	0	0	1	0	0	0	1	0	0	0	0
2405	1	3	N06473	3	1	11	29	147.4	Primary (1-5y)	5	0	0	.02	0	Food Secure	1	1	0	0	0	0		0		0	1	0	0	0	0	0	0			0						1	1	0	0	1	0	0	0	0
2406	1	3	N06473	11	1	11	20	152.15	Secondary (>5y)	12	12	0	.25	0	Food Secure	1	0	0	0	0	0			0	1	1	1	1	1	0	0	1	1	1	0	0	0	1	1	1	1	1	1	1	1	1	0	1	1
2406	1	3	N06473	11	1	11	20	152.15	Secondary (>5y)	12	12	0	.25	0	Food Secure	1	0	0	0	0	0			0	1	1	1	1	1	0	0	1	1	1	0	0	0	1	1	1	1	1	1	1	1	1	0	1	1
2407	1	3	N06516	3	1	7	23	148.05	Secondary (>5y)	9	15	0	.08	2	Mildly Food Insecure	1	1	1	0	0	0		0		0	1	0	1	0	0	0	1	1	1	0	0	0	1	1	1	1	0	0	0	1	0	0	1	0
2408	1	3	N06516	8	1	8	22		Secondary (>5y)	9	9	0	.07	0	Food Secure	0	0	1	0	0	0		0		1	1	0	1	0	0	0	1	1	1	0	0	0	1	1	1	1	0	0	0	1	0	0	1	1
2502	1	4	N04681	3	0	3	25	142.45	Secondary (>5y)	9	0	0	.07	0	Food Secure	1	0	0	0	0	0				1	1	0	1	0	0	0	0	0	0	0	0	0	1	0	0	1	1	0	0	1	0	0	0	0
2503	1	4	N06458	6	3	10	18		Secondary (>5y)	8	5	0	.02	0	Food Secure	1	1	0	0	0	0	0		1	0	1	1	1	0	0	0	0	0	0	1	1	0	1	0	0	1	1	0	0	1	0	0	1	0
2504	1	4	N06524	6	1	14	24	152.6	Secondary (>5y)	9	7	0	.2	0	Food Secure	1	1	1	0	0	0		0		0	1	1	1	1	0	0	1	1	1	0	0	0	1	1	1	1	1	1	1	1	0	0	1	1
2505	1	4	N06524	6	1	14	18	147.25	Secondary (>5y)	10	10	0	.2	0	Food Secure	1	1	1	0	0	0		0		0	1	1	1	1	0	0	1	1	1	0	0	0	1	1	1	1	1	1	1	1	0	0	1	1
2506	1	4	N06458	2	0	2	25	142.3	Secondary (>5y)	10	7	0	.24	0	Food Secure	0	0	1	0		0				1	1	0	1	0	0	0	1	1	1	0	0	0	1	1	1	1	1	1	1	1	0	0	1	0
2507	1	4	N05268	2	0	5	18	144.4	Secondary (>5y)	9	8	0	.06	3	Moderately Food Insecure	1	1	1	0	0	0				1	1	0	1	0	0	0	0	0	0	0	0	0	1	1	1	1	1	0	0	1	1	0	1	0
2508	1	4	N05268	5	2	5	32	152.4	Secondary (>5y)	9	13	0	.7	0	Food Secure	1	1	0	0	0	0	0			1	1	1	1	1	0	0	0	0	0	0	0	0	1	1	1	1	1	1	1	1	0	0	1	1
2601	1	4	N06516	7	2	7	24	153.4	Secondary (>5y)	8	6	0	.35	7	Severely Food Insecure	1	1	1	0	0	0		0		1	1	0	1	0	0	0	0	0	0	0	0	0	0	0	0	1	1	0	0	1	0	0	0	0
2602	1	4	N06453	3	1	13	27	152.25	Secondary (>5y)	9	12	0	.01	0	Food Secure	1	3	1	0	0	0		0		0	1	1	1	0	0	0	0			0						1	1	1	1	1	0	0	1	0
2603	2	4	N06453	5	1	13	22	150.25	Secondary (>5y)	10	9	0	.02	0	Food Secure	1	2	1	0	0	0				0	1	1	1	0	0	0	0			0						1	1	0	0	1	0	1	0	0
2604	1	4	N06516	4	1	8	22		Primary (1-5y)	4	5	0		9	Moderately Food Insecure	1	0	1	0	0	0		0		0	1	0	1	0	0	0	0	0	0	1	1	1	1	1	1	1	1	1	1	1	0	0	1	0
2605	1	4	N05160	6	0	9	21	151.45	Secondary (>5y)	10	6	0	.05	0	Food Secure	1	2	1	0	0	0				1	1	1	1	0	0	0	0	0	0	0	0	0	1	0	0	1	1	0	0	1	0	0	1	0
2606	1	4	N05160	3	0	8	24	146.55	Secondary (>5y)	6	1	0	.12	0	Food Secure	1	0	1	0	0	0			1	1	1	1	1	0	0	0	0	0	0	0	0	0	1	0	0	1	1	0	0	0	0	0	0	0
2607	1	4	N06473	5	1	12	26	143.5	Secondary (>5y)	9	9	0	.03	0	Food Secure	1	0	0	0	0	0			0	0	1	0	0	1	0	0	0	0	0	0	0	0	1	1	1	1	1	0	0	1	0	0	1	0
2608	1	4	N06473	6	0	6	20	148.4	Secondary (>5y)	9	10	0	.13	0	Food Secure	1	0	1	0	0	0				1	1	1	1	0	0	0	1	1	1	0	0	0	1	1	1	1	1	0	0	1	0	0	1	1
2701	1	4	N06458	5	1	5	18	153.2	Secondary (>5y)	8	9	1	.18	0	Food Secure	1	1	1	0	0	0		0		1	1	1	1	0	0	0	0	0	0	0	0	0	1	0	0	1	1	0	0	1	0	0	1	0
2702	1	4	N06458	4	2	14	30	149.4	Secondary (>5y)	8	1	0	.02	0	Food Secure	1	1	0	0	0	0	0			0	1	0	1	0	0	0	1	1	1	0	0	0	1	1	1	1	0	0	0	1	0	0	0	0
2703	1	4	N06524	4	2	17	25	148.4	Secondary (>5y)	8	8	0	.09	3	Moderately Food Insecure	1	1	1	0	0	0	0	0		1	1	0	0	1	0	0	0	0	0	0	0	0	1	0	0	1	1	0	0	1	0	1	0	0
2704	1	4	N06524	3	1	3	27	152.45	Secondary (>5y)	10	14	0	.35	0	Food Secure	1	1	0	0	0	0		0		0	1	0	1	1	0	0	0	0	0	0	0	0	1	1	1	1	0	1	1	1	0	0	1	0
2705	1	4	N04681	7	0	12	22	146.9	Primary (1-5y)	2	9	1	.5	0	Food Secure	1	1	0	0	0	0				1	1	1	1	0	0	0	1	1	0	0	0	0	1	0	0	1	0	0	0	1	0	0	1	0
2706	1	4	N04681	4	0	20	19	148.35	Secondary (>5y)	7	9	0	.33	0	Food Secure	1	0	0	0	0	0				1	1	1	1	0	0	0	0	0	0	0	0	0	1	1	1	1	0	0	0	0	0	0	0	0
2707	1	4	N05268	5	2	5	28	164.1	Secondary (>5y)	7	4	1	.3	10	Moderately Food Insecure	1	2	1	0	0	0	0			1	1	1	1	0	0	0	1	1	0	0	0	0	1	0	0	1	0	0	0	1	0	0	1	1
2708	1	4	N05268	7	2	7	24	148.75	Secondary (>5y)	7	5	0	.18	2	Mildly Food Insecure	1	3	0	0	0	0		1	0	1	1	1	1	0	0	0	0	0	0	0	0	0	1	1	1	1	1	1	1	1	0	0	1	1
2801	1	4	N06473	3	1	3	22	147.1	No education	0	0	0	.01	9	Moderately Food Insecure	1	1	1	0	0	0			0	1	1	0	0	0	0	0	0			0						1	0	0	0	0	0	0	0	0
2802	1	4	N05160	4	0	4	19	151.15	Secondary (>5y)	12	6	0	.18	8	Moderately Food Insecure	1	0	0	0	0	0				1	1	1	1	0	0	0	0	0	0	0	0	0	1	1	1	1	0	0	0	0	0	0	0	0
2803	1	4	N05160	7	1	7	21	159.2	Secondary (>5y)	9	6	1	.44	0	Food Secure	1	5	1	0	0	0				1	1	1	0	0	0	0	0	0	0	0	0	0	0	0	0	1	0	0	0	1	0	0	1	0
2804	1	4	N06473	3	1	7	19	154.4	Secondary (>5y)	7	9	0	.2	0	Food Secure	1	0	1	0	0	0			1	1	1	1	0	1	0	0	1	1	1	0	0	0	1	1	1	1	1	1	1	1	0	0	1	1
2806	1	4	N06516	6	1	6	18	152.9	Primary (1-5y)	4	1	0	.2	5	Mildly Food Insecure	1	0	1	0	0	0		0		1	1	0	0	1	0	0	0	0	0	0	0	0	1	1	1	1	1	0	0	1	0	0	0	1
2807	1	4	N06453	2	0	17	18	155.7	Secondary (>5y)	7	7	0	.04	0	Food Secure	0	0	0	0	0	0	0			0	1	1	0	0	0	0	0			0						1	0	0	0	1	0	0	1	0
2808	1	4	N06453	2	0	9	19	159.9	Primary (1-5y)	5	5	1	.01	16	Severely Food Insecure	1	1	0	0	0	0				1	1	0	0	0	0	0	0			0						1	1	0	0	1	0	0	0	0
2901	1	4	N04681	3	1	3	30	148.35	Primary (1-5y)	5	3	0	.12	1	Food Secure	1	0	0	0	0	0	0			1	1	1	1	0	0	0	1	1	1	0	0	0	1	1	1	1	1	0	0	1	0	0	1	0
2902	1	4	N04681	3	1	12	23		Secondary (>5y)	9	5	0	.02	0	Food Secure	1	0	0	0	0	0		0		0	1	1	1	0	0	0	1	1	0	0	0	0	1	0	0	1	1	1	1	1	0	0	1	1
2903	1	4	N06458	4	2	4	34	145.5	Secondary (>5y)	9	9	0	.06	8	Moderately Food Insecure	0	2	1	0	0	0	0			1	1	0	0	0	0	0	0	0	0	1	0	0	0	0	0	1	1	0	0	1	0	1	0	0
2904	1	4	N06458	3	0	3	19		Secondary (>5y)	10	10	0	.04	0	Food Secure	1	1	1	0	0	0				1	1	1	0	0	0	0	1	1	1	0	0	0	1	1	1	1	1	1	1	1	0	0	1	1
2905	1	4	N05268	4	3	13	27	142.6	Secondary (>5y)	7	10	0	.04	12	Moderately Food Insecure	1	2	1	0	0	0	0	0		0	1	1	1	1	0	0	0	0	0	0	0	0	0	0	0	1	1	1	1	1	0	0	0	0
2907	1	4	N06524	9	3	9	25	154.4	Secondary (>5y)	9	8	0	.14	0	Food Secure	1	1	0	0	0	0	0	0	0	1	1		0	1	0	0	0	0	0	0	0	0	1	1	1	1	1	1	1	1	0	0	1	1
2908	1	4	N06524	5	1	5	26	147.3	Secondary (>5y)	9	14	0	.07	0	Food Secure	1	2	1	0	0	0	0			1	1	1	1	0	0	0	1	1	0	0	0	0	1	0	0	1	1	0	0	1	0	0	1	1
3001	1	4	N06516	4	2	8	27	149.6	Primary (1-5y)	4	6	0	.02	8	Moderately Food Insecure	1	0	0	0	0	0	0	0		1	1	1	1	0	0	0	1	1	1	0	0	0	1	1	1	1	1	0	0	1	0	0	1	0
3002	1	4	N06516	4	0	9	20	154.85	Secondary (>5y)	10	10	0	.07	0	Food Secure	1	1	0	0	0	0				1	1	1	1	0	0	0	0	0	0	1	1	1	1	1	1	1	1	1	1	1	1	0	1	1
3003	1	4	N05160	4	2	15	32	155.75	Primary (1-5y)	5	4	0	.02	0	Food Secure	1	0	0	0	0	0	0		1	0	1	1	0	0	0	0	1	1	0	0	0	0	1	0	0	1	1	0	0	1	0	1	0	0
3005	1	4	N06453	3	1	16	30	147.85	Secondary (>5y)	10	5	0	.18	0	Food Secure	1	1	1	0	0	0	0			0	1	0	0	0	1	1	0	0	0	0	0	0	1	0	0	1	0	0	0	1	0	0	1	1
3006	1	4	N06453	3	1	12	24	151.15	Secondary (>5y)	10	5	0	.06	0	Food Secure	1	0	0	0	0	0		0		0	1	0	0	0	0	0	0	0	0	1	1	0	1	0	0	1	1	1	1	1	0	0	1	0
3007	1	4	N06473	6	2	23	26	146.45	Secondary (>5y)	9	0	0	.02	0	Food Secure	0	0	0	0	0	0		0	1	0	1	0	0	0	0	0	0	0	0	1	1	0	1	0	0	1	1	0	0	1	0	0	0	0
3008	1	4	N06473	4	2	4	32	145.25	No education	0	9	1	.03	6	Moderately Food Insecure	1	1	1	0	0	0	0			1	1	0	0	0	0	0	0	0	0	0	0	0	1	0	0	1	1	0	0	0	1	0	0	0
3103	1	4	N05268	4	1	8	25	153.65	Secondary (>5y)	9	10	0	.1	0	Food Secure	1	2	0	0	0	0	0			1	1	1	1	0	0	0	0	0	0	0	0	0	1	0	0	1	0	0	0	1	0	1	1	0
3104	1	4	N05268	4	2	9	25	148.95	Primary (1-5y)	5	2	0	.05	4	Moderately Food Insecure	1	0	1	0	0	0		0		1	1	0	1	0	0	0	0	0	0	0	0	0	1	1	1	1	1	0	0	1	0	0	1	0
3105	1	4	N05160	3	1	10	23	147.55	Primary (1-5y)	5	0	0		1	Mildly Food Insecure	1	0	0	0	0	0			1	0	1	0	1	1	0	0	0	0	0	0	0	0	1	0	0	1	1	0	0	1	0	0	1	0
3106	1	4	N05160	5	1	9	27	144.4	Secondary (>5y)	6	3	0	.05	0	Food Secure	1	0	0	0	0	0		0		1	1	1	0	0	0	0	0	0	0	0	0	0	1	0	0	1	1	0	0	1	0	0	1	0
3107	1	4	N06453	2	0	16	21	145.9	Secondary (>5y)	9	8	0	.08	0	Food Secure	1	0	1	0	0	0				0	1	0	0	0	0	0	0	0	0	0	0	0	1	0	0	1	1	0	0	1	0	0	1	0
3108	1	4	N06453	3	0	16	20	153.35	Secondary (>5y)	9	10	0	.02	1	Food Secure	1	0	0	0	0	0				0	1	0	1	0	0	0	0	0	0	0	0	0	1	0	0	1	1	0	0	1	0	0	0	1
3201	1	4	N06524	4	0	4	19	151.7	Secondary (>5y)	9	10	0	.08	0	Food Secure	1	0	0	0	0	0				1	1	1	0	0	0	0	1	1	1	0	0	0	1	1	1	1	1	1	1	1	0	0	1	0
3202	1	4	N06524	3	1	8	23	152.85	Secondary (>5y)	9	5	0	.17	1	Food Secure	1	0	0	0		0			0	1	1	1	0	1	0	0	0	0	1	0	0	0	1	1	1	1	1	1	1	0	0	0	0	0
3203	1	4	N06516	6	1	6	19	154	Secondary (>5y)	8	4	0	.1	9	Moderately Food Insecure	1	0	0	0	0	0	0			1	1	0	0	0	0	0	0	0	0	0	0	0	1	1	1	1	0	0	0	0	0	0	0	0
3204	1	4	N06516	2	0	6	19	151	Primary (1-5y)	4	2	0	.02	5	Mildly Food Insecure	1	0	0	0	0	0				0	1	0	1	0	0	0	0	0	0	1	1	0	1	0	0	1	1	0	0	0	0	0	0	0
3205	1	4	N06458	10	3	10	18	149.7	Secondary (>5y)	7	0	0	.05	0	Food Secure	1	0	0	0	0	0	0		1	1	1	0	1	0	0	0	0	0	0	0	0	0	1	0	0	1	1	0	0	0	1	0	0	0
3206	1	4	N06458	2	0	7	25	159.7	Secondary (>5y)	6	0	0		0	Food Secure	1	0	0	0	0	0				0	1	0	1	0	0	0	0	0	0	0	0	0	1	0	0	1	0	0	0	0	0	0	0	0
3207	1	4	N04681	6	4	9	20		Secondary (>5y)	7	9	0	.03	0	Food Secure	1	0	0	0	0	0	0			1	1	1	1	0	0	0	1	1	0	0	0	0	1	0	0	1	1	0	0	0	0	0	1	0
3208	1	4	N04681	4	2	10	28	150.45	Secondary (>5y)	8	10	0	.16	0	Food Secure	1	0	0	0	0	0	0	0		1	1	1	1	0	0	0	0	0	0	1	1	1	1	1	1	1	1	1	1	1	0	0	1	1
3301	1	5	N06453	2	0	4	19	149.85	Primary (1-5y)	2	9	0	.03	0	Food Secure	1	0	0	0	0	0				0	1	1	1	0	0	0	0	0	0	0	0	0	1	0	0	1	1	0	0	0	0	0	0	0
3302	1	5	N06453	3	1	6	25	152.2	Secondary (>5y)	9	8	0	.08	0	Food Secure	1	0	0	0	0	0		0		1	1	1	1	0	0	0	1	1	1	0	0	0	1	1	1	1	1	1	1	0	0	1	0	0
3303	1	5	N06473	5	2	5	25		Secondary (>5y)	9	9	0	.22	0	Food Secure	1	0	0	0	0	0	0	0		1	1	1	1	0	0	0	1	1	1	0	0	0	1	1	1	1	1	1	1	1	1	0	0	0
3304	1	5	N06473	6	0	6	22		Secondary (>5y)	7	7	1	.22	0	Food Secure	1	0	0	0	0	0				1	1	1	1	0	0	0	0	0	0	0	0	0	1	1	1	1	0	0	0	1	0	0	0	0
3305	1	5	N05268	4	0	4	18		Secondary (>5y)	7	8	0	.1	0	Food Secure	1	1	0	0	0	0				1	1	1	1	0	0	0	0	0	0	0	0	0	1	1	1	1	1	1	1	0	0	0	0	0
3306	1	5	N05268	6	0	6	19		Secondary (>5y)	9	11	0	2.1	0	Food Secure	1	2	1	0	0	0				1	1	1	1	0	0	0	0	0	0	0	0	0	1	0	0	1	1	1	1	1	0	1	0	0
3308	1	5	N05160	10	2	10	24	148.5	Secondary (>5y)	9	9	0	.35	0	Food Secure	1	0	0	0	0	0		0	0	1	1	1	1	0	0	0	1	1	0	0	0	0	1	0	0	1	0	0	0	1	1	0	0	0
3401	1	5	N06516	5	0	5	20	144.15	Secondary (>5y)	7	5	1	.14	7	Moderately Food Insecure	1	0	0	0	0	0				1	1	1	1	0	0	0	1	1	1	0	0	0	1	1	1	1	1	0	0	1	0	0	0	0
3402	1	5	N06516	3	1	4	18	145.1	Secondary (>5y)	8	8	0	.1	3	Mildly Food Insecure	1	0	1	0	0	0			1	1	1	1	0	0	0	0	1	1	1	0	0	0	1	1	1	1	0	0	0	0	0	0	0	0
3403	1	5	N06458	4	2	4	36		Secondary (>5y)	10	12	0	.11	0	Food Secure	1	0	0	0	0	0	0			1	1	0	1	0	0	0	0	0	0	1	1	1	1	1	1	1	1	1	1	1	0	0	1	0
3404	1	5	N06458	3	1	18	22	142.65	Secondary (>5y)	9	9	1	.26	6	Moderately Food Insecure	1	1	0	0	0	0		1		0	1	0	0	0	0	0	0	0	0	0	0	0	1	1	1	1	0	0	0	1	0	0	0	0
3405	1	5	N04681	3	1	6	25	145.95	Secondary (>5y)	7	7	0	.1	0	Food Secure	1	1	1	0	0	0		0		0	1	1	0	0	0	0	0			0						1	0	0	0	1	0	0	0	0
3406	1	5	N04681	2	0	2	28	162.65	Secondary (>5y)	10	10	1	.3	0	Food Secure	1	0	0	0	0	0				1	1	1	1	0	0	0	0	0	0	0	0	0	1	1	1	1	1	1	1	1	0	0	1	0
3407	1	5	N06524	5	2	5	17	148.05	Secondary (>5y)	7	5	0	.14	0	Food Secure	1	0	0	0	0	0		1		1	1	1	1	0	0	0	0	0	0	0	0	0	1	1	1	1	1	1	1	1	0	0	0	0
3408	1	5	N06524	4	1	8	16	146.4	Secondary (>5y)	8	1	1	.12	0	Food Secure	1	1	1	0	0	0				0	1	1	0	0	0	0	0	0	0	0	0	0	1	0	0	1	0	0	0	1	0	0	0	0
3501	1	5	N06453	4	1	4	27	156.05	Secondary (>5y)	10	12	0	.52	3	Mildly Food Insecure	1	0	0	0	0	0	0			1	1	0	1	0	0	0	0	0	0	0	0	0	1	1	1	1	0	0	0	1	0	1	0	0
3502	1	5	N06453	3	1	16	26	143.7	Primary (1-5y)	4	4	0	.29	0	Food Secure	1	1	0	0	1	0	0			0	1	0	1	0	0	0	0	0	0	0	0	0	1	1	1	1	0	0	0	0	0	0	0	0
3502	1	5	N06453	3	1	16	26	143.7	Primary (1-5y)	4	4	0	.29	0	Food Secure	1	1	0	0	1	0	0			0	1	0	1	0	0	0	0	0	0	0	0	0	1	1	1	1	0	0	0	0	0	0	0	0
3503	1	5	N05160	12	3	29	22	156.45	Primary (1-5y)	5	4	1	.17	0	Food Secure	1	0	0	0	0	0	0	0		1	1	1	0	0	0	0	0	0	0	0	0	0	1	0	0	1	1	0	0	0	0	0	0	0
3504	1	5	N05160	7	2	11	26	153.35	Secondary (>5y)	12	16	0	.29	0	Food Secure	1	0	1	0	0	0		0		1	1	1	1	1	0	0	1	1	1	0	0	0	1	1	1	1	0	0	0	1	0	0	0	0
3505	1	5	N05268	7	4	7	17	160.9	Secondary (>5y)	11	9	0	.4	0	Food Secure	1	2	0	0	0	0	0	0		1	1	0	1	0	0	0	0	0	0	0	0	0	1	1	1	1	1	0	0	0	0	0	0	0
3506	1	5	N05268	10	3	10	24	161.15	Primary (1-5y)	2	2	1	1.4	0	Food Secure	1	3	0	0	1	1	1	1	1	0				0	1	0	0	0	0	0	0	0	1	1	1	1	0	0	0	1	0	0	0	0
3507	1	5	N06473	4	1	6	27	153.65	Secondary (>5y)	7	5	1	.22	0	Food Secure	1	0	1	0	0	0		0		0	1	1	1	0	0	0	0	0	0	0	0	0	1	0	0	1	0	0	0	1	0	1	0	0
3508	1	5	N06473	2	0	10	20	151.3	Secondary (>5y)	6	0	1	.6	2	Mildly Food Insecure	1	0	1	0	1	0				0	1	1	1	0	0	0	0	0	0	0	0	0	1	1	1	1	0	0	0	0	1	0	0	0
3601	1	5	N04681	3	1	3	30	156.35	Secondary (>5y)	12	9	0	.4	0	Food Secure	1	0	0	0	0	0	0			1	1	0	1	0	0	0	0	0	0	0	0	0	1	0	0	1	0	0	0	1	1	0	0	0
3602	1	5	N04681	8	4	13	32	153.35	Secondary (>5y)	10	12	0	.12	0	Food Secure	1	0	0	0	0	0	0	0		0	1	1	0	0	0	0	0	0	0	0	0	0	1	1	1	1	0	1	1	1	0	1	0	0
3604	1	5	N06516	3	1	9	21	152.4	Secondary (>5y)	8	5	0	.09	0	Food Secure	1	1	1	0	1	1			1	0	1		0	0	0	0	0	0	0	0	0	0	1	1	1	1	1	0	0	0	0	0	0	0
3605	1	5	N06524	8	2	8	27	145.7	Secondary (>5y)	9	10	0		0	Food Secure	1	0	0	0	0	0		0		1	1	1	1	0	0	0	1	1	1	0	0	0	1	1	1	1	0	0	0	1	0	0	1	0
3606	1	5	N06524	3	1	14	18	145.85	Secondary (>5y)	8	4	1	.09	0	Food Secure	1	0	1	0	0	0	0			0	1		0	0	0	0	0	0	0	1	1	1	1	1	1	1	1	0	0	0	0	0	0	0
3607	1	5	N06458	6	3	6	30	150.85	Secondary (>5y)	9	12	0	.18	3	Mildly Food Insecure	1	0	1	0	1	1	1	1	1	0				0	0	0	0	0	0	0	0	0	1	0	0	1	0	0	0	1	0	0	0	0
3608	1	5	N06458	5	1	5	23	150.95	Secondary (>5y)	9	6	0	.1	6	Moderately Food Insecure	1	0	1	0	1	0		0		1	1	1	0	0	0	0	1	1	1	0	0	0	1	1	1	1	0	0	0	1	0	1	0	0
3701	1	5	N06473	3	1	16	25	151.9	Secondary (>5y)	9	0	0	.03	4	Moderately Food Insecure	1	0	1	0	1	1			1	0				1	0	0	0	0	0	0	0	0	1	0	0	1	1	0	0	0	1	0	0	0
3702	2	5	N06473	4	1	16	31	149.7	Primary (1-5y)	2	3	0	.03	8	Moderately Food Insecure	1	0	0	0	0	0	0			1	1	0	1	0	0	0	0	0	0	1	1	1	1	1	1	1	1	0	0	1	0	1	0	0
3704	1	5	N06453	7	1	7	23		Secondary (>5y)	8	10	1	1.75	0	Food Secure	1	1	0	0	0	0		0		1	1	1	1	0	0	0	1	1	0	0	0	0	1	1	1	1	0	0	0	0	1	1	0	0
3705	1	5	N05160	7	4	10	16		Secondary (>5y)	9	5	0	.1	0	Food Secure	1	0	0	0	0	0	0			0	1	1	1	0	0	0	1	1	0	0	0	0	1	0	0	1	1	0	0	1	0	0	0	0
3706	1	5	N05160	6	3	6	16	149.5	Secondary (>5y)	6	5	1	.18	7	Severely Food Insecure	1	0	0	0	0	0		1		1	1	0	0	0	0	0	0	0	0	1	1	1	1	1	1	1	1	0	0	0	0	0	0	0
3707	1	5	N05268	4	2	4	24	154.5	Secondary (>5y)	9	9	0	.4	0	Food Secure	1	0	0	0	0	0		0		1	1	1	1	0	0	0	0	0	0	1	1	0	1	0	0	1	0	0	0	1	0	0	0	0
3801	1	5	N06458	4	2	4	36	152.4	No education	0	0	1	.09	10	Moderately Food Insecure	1	0	0	0	1	0	1			1	1	0	1	0	0	0	0	0	0	0	0	0	1	0	0	1	0	0	0	0	0	0	0	0
3803	1	5	N06524	5	2	10	30	154.1	Secondary (>5y)	8	12	0	.14	0	Food Secure	1	1	0	0	0	0	0			1	1	1	1	0	0	0	1	1	1	0	0	0	1	1	1	1	1	1	1	0	0	0	0	0
3804	1	5	N06524	4	1	22	20	147.95	Primary (1-5y)	4	0	1	.02	2	Mildly Food Insecure	1	1	0	0	0	0		0		1	1	1	1	0	0	0	0	0	0	0	0	0	1	0	0	1	1	0	0	1	0	0	0	0
3805	1	5	N06516	4	1	12	26	143.25	Primary (1-5y)	4	4	0	.07	0	Food Secure	1	0	0	0	0	0		0		1	1	1	0	0	0	0	0	0	0	0	0	0	1	0	0	1	1	0	0	0	0	0	0	0
3806	1	5	N04681	5	1	5	20		Secondary (>5y)	8	5	0	.09	3	Mildly Food Insecure	1	0	0	0	0	0				1	1	0	1	0	0	0	0	0	0	0	0	0	1	1	1	1	1	0	0	1	0	0	0	0
3807	1	5	N04681	7	3	7	30	153.8	Secondary (>5y)	9	4	1	.06	6	Moderately Food Insecure	1	0	0	0	0	0	0	0		1	1	1	1	0	0	0	1	1	0	0	0	0	1	0	0	1	1	0	0	1	1	0	0	0
3808	1	5	N04681	6	3	11	30	153.9	Primary (1-5y)	1	0	0	.05	6	Moderately Food Insecure	1	0	0	0	0	0	0	1		0	1	1	1	0	0	0	0	0	0	0	0	0	1	0	0	1	1	0	0	0	0	0	0	0
3901	1	5	N05268	4	1	5	25	144.8	Secondary (>5y)	7	8	0	.35	0	Food Secure	1	2	0	0	0	0		0		1	1	0	0	0	0	0	0	0	0	0	0	0	1	0	0	1	0	0	0	1	1	1	0	0
3902	1	5	N05160	3	2	5	29	150.55	Secondary (>5y)	7	10	0	.53	0	Food Secure	1	0	1	0		0	0	0		1	1	1	0	0	0	0	0	0	0	0	0	0	1	0	0	1	0	0	0	1	0	0	0	0
3903	1	5	N05160	6	4	6	35	158.25	Secondary (>5y)	10	14	0	.14	0	Food Secure	1	0	1	0	0	0	0	0		1	1	1	1	0	0	0	0	0	0	0	0	0	1	0	0	1	1	1	1	0	1	0	0	0
3904	1	5	N06453	5	1	5	25	152.5	Secondary (>5y)	12	12	1	.21	0	Food Secure	1	1	0	0	0	1		1		1	1	1	1	0	0	0	0	0	0	0	0	0	1	0	0	1	0	0	0	1	0	0	0	0
3905	1	5	N06453	6	1	6	24	148.05	Primary (1-5y)	4	5	0	.52	0	Food Secure	1	1	0	0	0	0	0			1	1	1	1	0	0	0	1	1	0	0	0	0	1	0	0	1	1	0	0	1	0	1	0	0
3906	1	5	N06473	8	1	8	18	150.1	Secondary (>5y)	8	9	0	.18	6	Moderately Food Insecure	1	0	1	0	0	0	0			1	1	0	1	0	0	0	0	0	0	0	0	0	0	0	0	1	0	0	0	1	1	0	0	0
3907	1	5	N06473	3	1	3	29	151.5	Secondary (>5y)	9	6	0	.1	0	Food Secure	1	0	0	0		0			0	1	1	1	1	1	0	0	1	1	1	0	0	0	1	1	1	1	0	0	0	1	0	0	0	0
3908	1	5	N05268	5	2	5	22	144.05	Secondary (>5y)	9	10	1	1.75	2	Moderately Food Insecure	1	3	1	0	0	0		0		1	1	0	0	0	0	0	0	0	0	0	0	0	1	0	0	1	0	0	0	1	0	1	0	0
4001	1	5	N06524	4	1	4	16	148.75	Secondary (>5y)	7	5	0	.12	0	Food Secure	1	1	1	0	0	0				1	1	0	0	0	0	0	0	0	0	0	0	0	1	1	1	1	0	0	0	0	0	0	0	0
4002	1	5	N06516	6	3	6	23	147.1	Secondary (>5y)	9	9	0	.35	0	Food Secure	1	0	0	0		0		1	1	1	1	1	1	0	0	0	0	0	0	0	0	0	1	1	1	1	0	0	0	0	0	0	0	0
4003	1	5	N06524	5	1	5	24	152.65	Secondary (>5y)	8	5	1	.18	0	Food Secure	1	0	0	0	0	0	0			1	1	0	0	0	0	0	1	1	1	0	0	0	1	1	1	1	0	0	0	0	0	0	0	0
4004	1	5	N04681	7	3	7	26	156.95	Primary (1-5y)	5	5	0	.35	0	Food Secure	1	0	1	0	0	0	0	0		1	1	1	1	0	0	0	0	0	0	1	1	1	1	1	1	1	0	0	0	1	0	0	0	0
4005	1	5	N04681	6	1	6	20	153.85	Secondary (>5y)	12	12	0	.35	0	Food Secure	1	0	1	0	0	0	0			1	1	1	1	0	0	0	1	1	1	0	0	0	1	1	1	1	0	0	0	1	0	1	0	0
4006	1	5	N06458	5	0	9	24	153.25	Secondary (>5y)	12	8	0	.14	1	Food Secure	1	0	0	0	0	0				0	1	1	1	0	0	0	0	0	0	0	0	0	1	0	0	1	1	0	0	1	1	0	0	0
4006	1	5	N06458	5	0	9	24	153.25	Secondary (>5y)	12	8	0	.14	1	Food Secure	1	0	0	0	0	0				0	1	1	1	0	0	0	0	0	0	0	0	0	1	0	0	1	1	0	0	1	1	0	0	0
4007	1	5	N06458	5	3	11	33	150.05	No education	0	0	1	.01	5	Mildly Food Insecure	1	0	0	0	0	0	1	0		1	1	1	1	0	0	0	0	0	0	0	0	0	1	0	0	1	0	0	0	0	0	0	0	0
4101	1	6	N06473	4	1	9	25	148.55	Secondary (>5y)	10	12	0	.26	0	Food Secure	0	0	1	0	0	0			0	1	1	0	1	1	0	0	0	0	0	0	0	0	1	1	1	1	0	0	0	1	0	0	1	0
4102	1	6	N06473	4	0	8	23	149.3	Secondary (>5y)	12	12	0	.07	0	Food Secure	1	0	1	0	0	0				1	1	1	1	0	0	0	1	1	1	0	0	0	1	1	1	1	0	0	0	1	0	0	0	0
4103	1	6	N06453	4	2	11	23	146.6	Primary (1-5y)	4	7	0	.01	8	Moderately Food Insecure	1	1	0	0	0	0		1		0	1		0	0	0	0	0	0	0	0	0	0	1	0	0	1	1	0	0	1	0	0	0	0
4104	1	6	N06453	6	0	10	19	143.15	Secondary (>5y)	8	6	0	.02	6	Moderately Food Insecure	1	0	0	0	0	0				0	1	0	0	0	0	0	0	0	0	1	1	1	1	1	1	1	1	0	0	0	0	0	0	0
4106	1	6	N05160	5	0	8	19	154.2	Secondary (>5y)	10	9	0	.08	0	Food Secure	1	0	0	0	0	0				1	1	1	1	0	0	0	1	1	0	0	0	0	1	0	0	1	0	0	0	1	0	0	1	0
4107	1	6	N05268	4	0	14	24	152.5	Secondary (>5y)	13	10	0	.04	0	Food Secure	1	2	1	0	0	0	0			0	1	1	1	0	0	0	0	0	0	0	0	0	1	1	1	1	0	0	0	1	0	0	1	1
4108	1	6	N05268	3	1	3	22	151.65	Secondary (>5y)	7	8	1	.07	7	Moderately Food Insecure	1	2	1	0	0	0		0		1	1	0	0	0	1	1	0	0	0	0	0	0	1	0	0	1	0	0	0	1	0	0	0	0
4201	1	6	N04681	3	0	3	20	148.7	Secondary (>5y)	6	2	1	.17	0	Food Secure	1	0	1	0	0	0				1	1	0	1	0	0	0	0	0	0	0	0	0	1	0	0	1	0	0	0	1	0	0	1	0
4202	1	6	N04681	4	0	21	20	150.1	Secondary (>5y)	9	9	0	.05	0	Food Secure	1	0	0	0	0	0				1	1	0	1	0	0	0	0	0	0	1	1	0	1	0	0	1	0	0	0	1	0	0	1	1
4203	1	6	N06516	2	0	5	20	137.55	Secondary (>5y)	8	0	0	.12	2	Mildly Food Insecure	1	0	1	0	0	0				0	1	0	0	0	0	0	0	0	0	0	0	0	1	0	0	1	0	0	0	0	0	0	0	0
4204	1	6	N06516	5	0	5	18		Secondary (>5y)	10	9	0	.12	0	Food Secure	0	0	1	0	0	0				1	1	1	0	0	0	0	0	0	0	1	1	0	1	0	0	1	0	0	0	1	0	0	1	1
4205	1	6	N06458	9	4	9	26	158.8	Secondary (>5y)	8	9	0	.13	3	Mildly Food Insecure	1	0	0	0	0	0	0	0	1	1	1	0	0	0	0	0	0	0	0	0	0	0	1	0	0	1	0	0	0	1	0	0	0	0
4206	1	6	N06458	1	0	6	22	154.55	Secondary (>5y)	9	4	0	.13	0	Food Secure	0	0	0	0		0				1	1		1	0	0	0	1	1	1	0	0	0	1	1	1	1	1	1	1	1	0	0	1	0
4207	1	6	N06524	6	1	6	24	150.55	Secondary (>5y)	9	7	1	.28	0	Food Secure	1	0	1	0	0	0		1		1	1	1	1	0	0	0	0	0	0	0	0	0	1	0	0	0	0	0	0	1	0	0	1	1
4301	1	6	N05160	3	1	7	31		No education	0	5	0	.05	0	Food Secure	1	0	0	0		0		0		0	1	1	1	0	0	0	0	0	0	0	0	0	1	1	1	1	0	0	0	1	0	0	1	0
4302	1	6	N05160	7	1	7	18	151.75	Secondary (>5y)	10	9	0	.53	0	Food Secure	1	0	1	0	0	0		0		1	1	1	1	0	0	0	0	0	0	0	0	0	1	0	0	1	0	0	0	1	0	0	1	1
4303	1	6	N06473	7	2	7	17	150.25	Secondary (>5y)	8	9	0	.45	0	Food Secure	1	0	0	0	0	0	0			1	1	1	0	0	0	0	1	1	0	0	0	0	1	0	0	1	0	0	0	0	0	0	0	0
4304	1	6	N06473	2	0	2	18	140.1	Primary (1-5y)	5	5	1	.08	0	Food Secure	1	2	1	0	0	0				1	1	0	1	0	0	0	0			0						1	0	0	0	0	0	0	0	0
4305	1	6	N06453	3	1	5	22	154.3	Secondary (>5y)	9	10	0	.1	0	Food Secure	1	2	1	0	0	0		0		0	1	1	0	0	0	0	0			0						1	0	0	0	1	0	0	1	0
4306	1	6	N06453	7	3	7	35	156.7	Secondary (>5y)	8	1	0	.1	0	Food Secure	1	1	0	0	0	0	0	0		1	1	0	0	0	0	0	0	0	0	0	0	0	1	0	0	1	0	0	0	1	0	1	1	0
4307	1	6	N05268	3	1	12	25	155.35	Secondary (>5y)	9	0	1	.1	0	Food Secure	1	2	0	0	0	0		0		0	1	0	0	0	0	0	0	0	0	0	0	0	1	0	0	1	0	0	0	1	0	0	1	0
4308	1	6	N05268	9	3	13	22	144.75	Secondary (>5y)	9	6	1	.1	0	Food Secure	1	3	0	0	0	0	0	0		1	1	0	1	0	1	0	0	0	0	0	0	0	1	1	1	1	0	0	0	1	0	0	0	0
4401	1	6	N06524	1	0	10	19	157.5	Secondary (>5y)	7	5	0	.02	0	Food Secure	1	0	1	0		0				0	1	0	0	0	0	0	0	0	0	0	0	0	1	0	0	0	0	0	0	1	0	0	1	0
4402	1	6	N06524	3	1	11	24	149.05	Secondary (>5y)	10	7	0	.03	0	Food Secure	1	0	1	0	0	0		0		1	1	0	1	0	0	0	0	0	0	0	0	0	1	0	0	1	0	0	0	1	0	0	0	0
4403	1	6	N06458	8	3	8	22	157.6	Secondary (>5y)	7	0	0	.53	0	Food Secure	1	0	1	0	0	0	0	1		1	1	0	1	0	0	0	1	1	1	0	0	0	1	1	1	1	0	0	0	1	0	0	1	1
4404	1	6	N06458	3	1	3		147.65	Secondary (>5y)	10	12	0	.06	7	Moderately Food Insecure	1	0	1	0	0	0	0			1	1	0	1	0	0	0	1	1	1	0	0	0	1	1	1	1	0	0	0	1	0	0	1	0
4404	1	6	N06458	3	1	3		147.65	Secondary (>5y)	10	12	0	.06	7	Moderately Food Insecure	1	0	1	0	0	0	0			1	1	0	1	0	0	0	1	1	1	0	0	0	1	1	1	1	0	0	0	1	0	0	1	0
4405	1	6	N04681	4	2	9		155.25	Primary (1-5y)	4	5	1	.05	0	Food Secure	1	0	0	0	0	0	0			1	1	0	1	0	0	0	0	0	0	0	0	0	1	0	0	1	0	0	0	1	0	0	1	0
4406	1	6	N04681	2	0	2	19	159.85	Secondary (>5y)	10	6	0	.2	0	Food Secure	1	2	1	0	0	0				1	1	0	1	0	0	0	0	0	0	0	0	0	1	1	1	1	0	0	0	0	0	0	0	0
4407	1	6	N06516	3	1	18	25	151.35	Secondary (>5y)	6	9	0	.01	0	Food Secure	1	1	0	0	0	0		0		0	1	1	1	0	0	0	1	1	0	0	0	0	1	0	0	1	0	0	0	1	0	0	1	0
4408	1	6	N06516	9	4	20	17	150.25	Secondary (>5y)	9	6	0	.18	0	Food Secure	1	0	0	0	0	0	0	0	1	1	1	1	1	0	0	0	1	1	1	0	0	0	1	1	1	1	0	0	0	1	0	0	0	1
4501	1	6	N06453	3	1	3	32	148.85	Secondary (>5y)	12	10	0	.07	0	Food Secure	0	0	1	0	0	0	0			1	1	1	1	0	0	0	1	1	0	1	1	0	1	0	0	1	0	0	0	1	1	0	0	1
4502	1	6	N05160	11	5	11	28	148.8	Secondary (>5y)	9	10	0	.66	0	Food Secure	1	0	0	0	0	0	0	0	1	1	1	1	0	0	0	0	0	0	0	0	0	0	1	1	1	1	0	0	0	1	0	0	0	1
4503	1	6	N06453	3	1	3	32	151.7	Secondary (>5y)	10	8	0	.14	0	Food Secure	0	3	1	0	0	0	0			1	1	1	0	0	0	0	0			0						1	1	1	1	1	0	0	0	0
4504	1	6	N05160	4	2	4	24	146.4	No education	0	0	0	.07	19	Severely Food Insecure	0	2	1	0	0	0	0	0		1	1	0	0	0	0	0	0	0	0	1	1	1	1	1	1	1	0	0	0	0	0	0	0	0
4505	1	6	N06473	8	3	23	19	153	Secondary (>5y)	8	0	0	.13	0	Food Secure	0	0	1	0	0	0		0	1	0	1	0	0	1	0	0	0	0	0	1	1	0	1	0	0	1	0	0	0	1	1	0	1	0
4506	1	6	N06458	11	3	11	25	155.05	Secondary (>5y)	12	16	0	.17	0	Food Secure	1	0	0	0	0	0		0	1	1	1	0	0	0	0	0	0	0	0	0	0	0	1	1	1	1	0	0	0	1	1	0	0	0
4507	1	6	N05268	3	1	7	35	150.8	Primary (1-5y)	5	9	0	.14	0	Food Secure	1	2	0	0	0	0		0		1	1	1	1	1	0	0	1	1	1	0	0	0	1	1	1	1	0	0	0	1	0	0	1	0
4601	1	6	N06458	6	3	6	22	151.05	Secondary (>5y)	10	9	0	.11	6	Mildly Food Insecure	0	1	1	0	0	0		0		1	0	0	1	1	0	0	0	0	0	0	0	0	1	0	0	1	1	1	1	1	0	0	1	0
4602	1	6	N06458	6	3	6	17	150.45	Secondary (>5y)	8	8	0	.11	6	Mildly Food Insecure	0	1	1	0	0	0		0		1	1	0	1	1	0	0	0	0	0	0	0	0	1	0	0	1	0	0	0	1	0	0	1	0
4603	1	6	N04681	7	2	7	20	154.6	Secondary (>5y)	6	0	1	.4	0	Food Secure	1	0	1	0	0	0	0	0		1	1	0	0	0	0	0	0	0	0	0	0	0	1	0	0	1	0	0	0	1	0	0	0	0
4604	1	6	N04681	5	0	11	17	152.1	Secondary (>5y)	6	9	0	.08	0	Food Secure	1	0	1	0	0	0	0			0	1		1	0	0	0	0	0	0	0	0	0	1	0	0	1	0	0	0	1	0	0	0	0
4605	1	6	N06524	3	1	7	22	156.5	Secondary (>5y)	9	9	0		0	Food Secure	1	1	0	0	0	0		0		1	1		0	0	0	0	0	0	0	0	0	0	1	0	0	1	1	1	1	1	0	0	0	0
4606	1	6	N06524	3	0	11	23		Secondary (>5y)	12	14	0	.04	0	Food Secure	1	0	0	0	0	0				0	1	1	1	0	0	0	1	1	1	0	0	0	1	1	1	1	1	1	1	1	0	0	1	0
4607	1	6	N06516	5	3	5	31	154.65	Secondary (>5y)	10	12	0	.26	0	Food Secure	1	1	1	0	0	0	0			1	1	1	1	0	0	0	1	1	1	0	0	0	1	1	1	1	1	1	1	1	0	0	1	1
4608	1	6	N06516	9	3	9	30	149.6	Secondary (>5y)	12	10	0	.35	0	Food Secure	1	0	0	0	0	1	0	0		1	1	1	1	0	0	0	0	0	0	1	1	1	1	1	1	1	1	1	1	1	0	1	1	1
4701	1	6	N05160	6	2	6	26	144.4	Secondary (>5y)	9	8	0		0	Food Secure	1	0	0	0	0	0		0	1	1	1	0	1	0	0	0	0	0	0	0	0	0	1	0	0	1	0	0	0	1	0	0	1	0
4702	1	6	N05160	8	3	8	16	152.85	Secondary (>5y)	8	9	0	.35	0	Food Secure	0	0	1	0	0	0		0	0	1	1	1	0	0	0	0	0	0	0	1	1	0	1	0	0	1	0	0	0	1	0	0	0	1
4704	1	6	N06453	3	0	3	17	144.7	Secondary (>5y)	8	8	0	.08	16	Severely Food Insecure	1	2	1	0	0	0				1	1	1	1	0	0	0	0			0						1	0	0	0	1	0	0	0	0
4705	1	6	N06473	8	3	8	24	146.7	Secondary (>5y)	10	10	0	.38	0	Food Secure	0	0	1	0	0	0	0	0		1	1	1	1	0	0	0	1	1	0	0	0	0	1	0	0	1	0	0	0	1	1	0	1	1
4706	1	6	N05268	6	1	6	22	151.05	Primary (1-5y)	5	9	1	.4	0	Food Secure	0	2	0	0	0	0			0	1	1	1	1	1	0	0	0	0	0	0	0	0	1	1	1	1	1	1	1	1	0	0	1	1
4707	1	6	N05268	2	0	2	22	156.55	Secondary (>5y)	11	8	0	.08	0	Food Secure	0	1	1	0	0	0				1	1	0	1	0	0	0	0	0	0	0	0	0	1	1	1	1	1	0	0	1	0	0	0	0
4708	1	6	N06473	7	2	14	26	157.4	Secondary (>5y)	9	10	0	.35	0	Food Secure	0	1	1	0	0	0	0		1	1	1	1	0	0	0	0	0	0	0	0	0	0	1	1	1	1	1	1	1	1	0	0	1	1
4801	1	6	N06516	6	2	6	35	150.95	Secondary (>5y)	10	3	0	.08	0	Food Secure	1	0	0	0	0	0			0	1	1	0	0	0	0	0	0	0	0	0	0	0	1	0	0	1	1	1	1	1	0	0	1	0
4802	1	6	N06516	6	0	11	18	148.2	Secondary (>5y)	9	7	1	.25	0	Food Secure	1	1	0	0	0	0				1	1	1	1	0	0	0	1	1	1	0	0	0	1	1	1	1	0	0	0	1	0	0	1	0
4803	1	6	N04681	21	9	21	22		Secondary (>5y)	9	9	0	1.05	0	Food Secure	0	0	0	0	0	0	0	0	0	1	1	1	1	0	0	0	0	0	0	0	0	0	1	1	1	1	1	1	1	1	0	0	1	1
4805	1	6	N06458	10	2	10	23	153.4	Secondary (>5y)	10	12	0		0	Food Secure	0	0	0	0	0	0		0		1	1	0	1	0	0	0	0	0	0	1	1	1	1	1	1	1	1	1	1	1	0	0	1	1
4806	1	6	N06458	8	5	8	16	151.45	Primary (1-5y)	4	0	0	.08	0	Food Secure	1	0	0	0	0	0	0	0		1	1		1	0	0	0	1	1	0	0	0	0	1	0	0	1	0	0	0	1	0	0	1	0
4807	1	6	N06524	3	1	8	16	160.75	Secondary (>5y)	6	9	0	.12	0	Food Secure	1	1	0	0	0	0				1	1	1	0	0	0	0	0	0	0	0	0	0	1	0	0	1	1	1	1	1	0	0	1	1
4808	1	6	N06524	8	2	8	18	152.3	Secondary (>5y)	9	5	0	.05	0	Food Secure	1	1	0	0	0	0		0	1	1	1	1	0	0	0	0	1	1	1	0	0	0	1	1	1	1	1	1	1	1	0	0	1	1
4901	1	7	N06473	7	5	7	31	149.3	Secondary (>5y)	15	15	0	.05	0	Food Secure	1	0	0	0	0	0	0	0		1	1	1	0	0	0	0	1	1	1	0	0	0	1	1	1	1	1	1	1	0	1	0	0	0
4902	1	7	N06473	5	1	10	16	145.3	Secondary (>5y)	8	9	0	.52	0	Food Secure	0	0	1	0	0	0				1	1	1	1	0	0	0	0	0	0	0	0	0	1	1	1	1	0	0	0	1	0	0	1	1
4903	1	7	N06453	4	0	4	19	150.3	Secondary (>5y)	9	7	0	.2	0	Food Secure	0	0	0	0	0	0				1	1	0	1	0	0	0	1	1	1	0	0	0	1	1	1	1	0	0	0	1	1	0	1	0
4904	1	7	N05160	6	1	23	22	153.65	Secondary (>5y)	8	5	1	.07	0	Food Secure	1	1	1	0	0	0		0		1	1	0	1	0	0	0	1	1	0	1	0	0	0	0	0	1	0	0	0	1	0	0	1	0
4905	1	7	N05268	3	0	7	18	152.3	Secondary (>5y)	7	5	0	.08	0	Food Secure	1	2	0	0	0	0				1	1	0	1	0	0	0	1	1	1	0	0	0	1	1	1	1	1	0	0	1	0	0	0	0
4906	1	7	N05268	5	0	5	18	156.75	Secondary (>5y)	12	10	0	.99	0	Food Secure	0	2	0	0	0	0				1	1	1	1	0	0	0	0	0	0	1	1	1	1	1	1	1	0	0	0	1	0	0	1	1
4907	1	7	N05160	7	2	11	22		Secondary (>5y)	9	9	0	.32	0	Food Secure	1	0	1	0	0	0		0		0	1	0	1	1	0	0	1	1	1	0	0	0	1	1	1	1	0	0	0	1	1	0	0	0
4908	1	7	N05160	5	2	5	17	147.85	Primary (1-5y)	5	4	0	.09	0	Food Secure	1	0	0	0	0	0		0		1	1	0	1	0	0	0	0	0	0	0	0	0	1	0	0	1	0	0	0	0	0	0	0	0
5001	1	7	N06516	6	2	6	18	151	Secondary (>5y)	7	14	0	1.05	0	Food Secure	1	0	0	0	0	0	0			1	1	1	0	0	0	0	1	1	1	0	0	0	1	1	1	1	0	0	0	1	1	0	0	0
5002	1	7	N06516	3	0	3	18	148.2	Secondary (>5y)	6	5	0	.35	0	Food Secure	1	0	0	0	0	0				1	1	0	0	0	0	0	0	0	0	1	1	1	1	1	1	1	0	0	0	1	0	0	0	0
5003	1	7	N06524	4	2	4	22	147.8	Primary (1-5y)	5	5	0	.03	0	Food Secure	1	1	0	0	0	0		1	1	1	1	0	0	0	0	0	0	0	0	0	0	0	1	0	0	1	0	1	1	1	0	0	0	0
5004	1	7	N06524	2	0	12	18	152.05	Secondary (>5y)	10	8	0	.08	0	Food Secure	1	1	0	0	0	0				1	1	0	1	0	0	0	0	0	0	0	0	0	1	0	0	1	0	1	1	1	0	0	1	1
5005	1	7	N06458	4	1	4	27	150.8	Secondary (>5y)	8	4	0	.35	0	Food Secure	1	0	0	0	0	0			0	1	1	0	1	0	0	0	0	0	0	1	1	0	1	0	0	1	0	0	0	1	0	0	1	0
5006	1	7	N06458	5	3	5	36		Secondary (>5y)	6	9	0	.08	3	Mildly Food Insecure	1	0	1	0	0	0	0	1		1	1	0	0	0	1	0	0	0	0	0	0	0	1	1	1	1	0	0	0	0	0	0	0	0
5007	1	7	N04681	2	0	5	18	141.3	Secondary (>5y)	8	5	0	.3	0	Food Secure	1	1	1	0	0	0				0	1	0	1	0	0	0	0			0						1	0	0	0	0	0	0	0	0
5008	1	7	N04681	4	2	15	24	136.55	Secondary (>5y)	10	5	0	.05	6	Moderately Food Insecure	1	0	0	0	0	0		0		0	1	0	1	0	0	0	0	0	0	0	0	0	1	1	1	1	0	0	0	0	0	0	0	0
5102	1	7	N05268	4	2	4	42	160.7	Secondary (>5y)	8	6	1	.6	8	Moderately Food Insecure	1	2	0	0	0	0	0	0		1	1	0	1	0	0	0	0	0	0	0	0	0	1	0	0	1	0	0	0	0	0	0	0	0
5103	1	7	N05160	3	1	11	20	156.5	Secondary (>5y)	7	6	1	.09	0	Food Secure	1	0	0	0	0	0		0		0	1	1	1	0	0	0	1	1	1	0	0	0	1	1	1	1	0	0	0	1	0	0	0	0
5105	1	7	N06453	5	3	17	33	156.75	Primary (1-5y)	4	2	1	.35	6	Moderately Food Insecure	1	1	0	0	0	0	0			0	1		0	0	1	1	0	0	0	1	1	0	1	1	1	1	0	0	0	0	0	0	0	0
5106	1	7	N06453	9	2	9	20	150.15	Secondary (>5y)	7	9	0	.05	0	Food Secure	1	1	0	0	0	0	0	0		1	1	0	0	0	0	0	0	0	0	0	0	0	1	1	1	1	0	0	0	1	0	1	1	0
5108	1	7	N06473	4	2	4	20	145.3	Primary (1-5y)	2	5	0	.22	0	Food Secure	0	2	1	0	0	0	0	0		1	1	0	0	0	0	0	0			0						1	0	0	0	0	0	0	0	0
5202	1	7	N04681	3	0	9	19	152.35	Secondary (>5y)	10	7	0	.35	0	Food Secure	1	0	1	0	0	0				1	1	0	0	0	0	0	0	0	0	0	0	0	1	0	0	1	0	0	0	0	0	1	0	0
5203	1	7	N06524	3	2	7	17	159.25	Secondary (>5y)	9	12	0	.24	0	Food Secure	0	1	1	0		0	0			0	1	0	1	0	0	0	0	0	0	1	1	0	1	0	0	1	0	0	0	1	0	0	0	0
5205	1	7	N06516	4	0	9	18	147.7	Secondary (>5y)	10	9	1	.25	0	Food Secure	1	0	0	0	1	0				1	1	0	1	0	0	0	1	1	0	0	0	0	1	0	0	1	0	0	0	0	0	0	0	0
5206	1	7	N06516	4	0	4	22	149.9	Secondary (>5y)	6	6	0	.52	3	Mildly Food Insecure	1	0	0	0	0	0				1	1	0	0	0	0	0	0	0	0	1	1	0	1	0	0	1	0	0	0	0	1	0	0	0
5207	1	7	N06458	3	1	17	26	155.15	Secondary (>5y)	7	0	0	.01	6	Moderately Food Insecure	1	3	1	0	0	0	0			1	1	0	1	0	0	0	0	0	0	0	0	0	0	0	0	1	0	0	0	0	0	0	0	0
5208	1	7	N06458	5	2	5	30	146.8	Secondary (>5y)	8	6	0	.05	6	Moderately Food Insecure	1	0	1	0	0	0	0			1	1	0	1	0	0	0	0	0	0	0	0	0	1	0	0	1	0	0	0	0	0	0	0	0
5301	1	7	N06453	2	1	8	24	148.05	Secondary (>5y)	7	7	0	.06	0	Food Secure	1	1	1	0		0			1	0	1	0	1	1	0	0	0	0	0	0	0	0	1	1	1	1	0	0	0	1	1	1	0	0
5302	1	7	N06453	3	1	3	17		Secondary (>5y)	7	9	0	.09	0	Food Secure	0	2	1	0	0	0				1	1	0	1	0	0	0	0	0	0	0	0	0	1	0	0	1	0	0	0	1	1	0	1	1
5303	1	7	N05268	13	4	13	16	158.3	Secondary (>5y)	8	9	0	.5	0	Food Secure	1	2	1	0	0	0	0		1	1	1	0	0	1	0	0	0	0	0	0	0	0	1	1	1	1	0	0	0	1	0	0	1	1
5304	1	7	N05268	3	0	3	23	141.75	Secondary (>5y)	9	5	0	.05	0	Food Secure	1	4	1	0	0	0				1	1	0	1	0	0	0	0	0	0	0	0	0	0	0	0	1	0	0	0	0	0	0	0	0
5305	1	7	N06473	3	1	7	25	148.7	Primary (1-5y)	2	0	0	.04	0	Food Secure	1	1	1	0	0	0		0		0	1	0	1	0	0	0	0			0						1	0	0	0	1	0	1	0	0
5306	1	7	N06473	3	1	8	25	150.45	Primary (1-5y)	2	5	0	.05	4	Moderately Food Insecure	1	0	1	0	0	0		0		0	1	1	1	0	0	0	0	0	0	0	0	0	1	0	0	1	0	0	0	1	0	0	0	0
5307	1	7	N05160	7	3	15	17	152.6	Secondary (>5y)	10	8	0	.18	0	Food Secure	1	0	0	0	0	0		1		1	1	0	0	0	0	0	0	0	0	0	0	0	1	0	0	1	0	0	0	1	0	0	1	0
5308	1	7	N05160	8	3	8	20	158.85	Secondary (>5y)	9	9	0	1.05	0	Food Secure	1	0	0	0	0	0	0		1	1	1	0	1	0	0	0	0	0	0	0	0	0	1	1	1	1	0	0	0	1	1	0	0	1
5401	1	7	N04681	5	0	5	23	161.65	Secondary (>5y)	9	0	1	.08	0	Food Secure	1	0	0	0	0	0				1	1	0	1	0	0	0	0	0	0	1	1	0	1	0	0	1	0	0	0	0	0	0	0	0
5402	1	7	N04681	2	0	13	18	153.85	Secondary (>5y)	9	5	0	.04	0	Food Secure	1	0	0	0	0	0				0	1		0	0	0	0	0			0						1	0	0	0	0	0	0	0	0
5403	1	7	N06458	3	1	3	25	148.25	Secondary (>5y)	9	9	1	.35	0	Food Secure	1	0	0	0	0	0		0		1	1	0	1	0	0	0	1	1	1	0	0	0	1	1	1	1	1	1	1	0	0	0	0	0
5404	1	7	N06458	8	3	8	28	164.55	Secondary (>5y)	9	10	0	1.23	0	Food Secure	1	0	0	0	0	0	0	0		1	1	0	1	0	0	0	0	0	0	0	0	0	1	1	1	1	0	0	0	1	0	1	0	0
5405	1	7	N06524	6	1	6	16	155.8	Secondary (>5y)	7	5	0	.23	0	Food Secure	1	0	0	0	0	0				1	1	0	0	0	0	0	0	0	0	0	0	0	1	1	1	1	1	1	1	1	0	0	1	0
5406	1	7	N06524	4	0	4	20	146.1	Secondary (>5y)	9	5	0	.08	0	Food Secure	1	1	0	0	0	0				1	1	0	0	0	0	0	0	0	0	0	0	0	0	0	0	1	0	0	0	0	1	0	0	0
5407	1	7	N06516	2	1	11	25	149.5	Secondary (>5y)	8	10	0	.07	0	Food Secure	1	0	0	0		0		0		1	1	1	1	0	0	0	1	1	1	0	0	0	1	1	1	1	0	1	1	1	0	0	1	1
5408	1	7	N06516	3	1	7	26	147.75	Secondary (>5y)	10	8	0	.03	3	Mildly Food Insecure	1	0	0	0	0	0		0		0	1	0	0	0	0	0	0	0	0	0	0	0	1	1	1	1	0	0	0	1	0	0	0	0
5501	1	7	N05268	3	1	3	27	156.85	Secondary (>5y)	6	0	0	.08	0	Food Secure	1	0	1	0	0	0			0	0	1	1	1	0	0	0	0	0	0	1	1	0	1	0	0	1	0	0	0	1	0	1	0	0
5502	1	7	N05268	8	2	8	28	155.25	Secondary (>5y)	11	8	1	1	0	Food Secure	1	2	1	0	0	0		0	0	1	1	0	1	1	0	0	0	0	0	0	0	0	1	0	0	1	0	0	0	1	0	0	1	0
5503	1	7	N06473	5	2	9	25	147.15	Secondary (>5y)	7	11	0	.09	0	Food Secure	0	0	1	0	0	0	0	0		0	1	1	0	0	0	0	0	0	0	0	0	0	1	0	0	1	0	0	0	1	0	0	1	1
5504	1	7	N06473	2	0	2	18	139.75	Secondary (>5y)	7	4	0	.35	0	Food Secure	1	5	1	0	0	0				1	1	0	1	0	0	0	0	0	0	0	0	0	1	0	0	1	0	0	0	0	0	0	0	0
5505	1	7	N06453	13	4	13	25	152.05	Secondary (>5y)	8	0	1	2.1	0	Food Secure	1	0	1	0	0	0	0			1	1	1	1	0	0	0	0	0	0	0	0	0	1	0	0	1	0	0	0	1	0	1	0	0
5506	1	7	N06453	2	0	6	19	155.55	Primary (1-5y)	4	5	0	.12	0	Food Secure	1	1	0	0	0	0				0	1	0	1	0	0	0	0	0	0	0	0	0	1	0	0	1	0	0	0	1	0	0	1	0
5507	1	7	N05160	7	5	7	17	140.25	Secondary (>5y)	9	5	1	.61	0	Food Secure	1	0	0	0	0	0	0			1	1	0	1	0	0	0	0	0	0	0	0	0	1	1	1	1	0	0	0	0	0	0	0	0
5601	1	7	N06458	9	2	9	24	158.45	Secondary (>5y)	6	0	0	.35	0	Food Secure	1	0	1	0	0	0	0	0		1	1	0	1	0	0	0	1	1	1	0	0	0	1	1	1	1	1	1	1	1	0	0	1	1
5602	1	7	N06458	9	2	9	21	151.1	Secondary (>5y)	7	6	0	.35	0	Food Secure	1	0	1	0	0	0		0		1	1	0	1	0	0	0	1	1	1	0	0	0	1	1	1	1	1	1	1	1	0	0	1	1
5603	1	7	N06516	4	3	21	30	153.7	Secondary (>5y)	6	0	0	.17	0	Food Secure	1	0	0	0		0	0	0		0	1	1	0	0	0	0	1	1	1	0	0	0	1	1	1	1	0	0	0	1	0	0	1	1
5605	1	7	N06524	4	1	4	19	151.3	Secondary (>5y)	8	8	0		0	Food Secure	1	1	0	0	0	0			1	1	1	0	1	0	0	0	0	0	0	0	0	0	1	1	1	1	0	1	1	1	1	0	1	1
5701	1	8	N05160	5	0	16	18	156.75	Secondary (>5y)	9	14	0	.7	0	Food Secure	1	0	0	0	0	0				1	1	0	1	0	0	0	0	0	0	0	0	0	1	0	0	1	1	1	1	0	0	0	0	0
5702	1	8	N05268	7	3	13	24	146.5	Secondary (>5y)	7	5	0	.4	2	Moderately Food Insecure	1	1	0	0	0	0	0	0		1	1	0	1	0	0	0	0	0	0	0	0	0	1	1	1	1	1	0	0	0	0	0	0	0
5703	1	8	N06453	10	3	10	30	151.1	Secondary (>5y)	10	10	0	.1	0	Food Secure	1	1	0	0	0	1	0	0	0	1	1	1	0	1	0	0	1	1	1	0	0	0	1	1	1	1	1	1	1	0	0	0	0	0
5704	1	8	N06453	10	3	10		153.2	Secondary (>5y)	9	10	0	.1	0	Food Secure	1	0	0	0	0	1	0	0	0	1	1	1	0	1	0	0	1	1	1	0	0	0	1	1	1	1	1	1	1	0	0	0	0	0
5705	1	8	N05160	12	4	21	28	148.35	No education	0	0	1	.09	0	Food Secure	1	0	0	0	1	0		0	0	1	1	0	1	0	0	0	0	0	0	0	0	0	1	0	0	1	1	0	0	0	0	0	0	0
5706	1	8	N06473	5	2	16	23	158.5	Secondary (>5y)	7	9	0	.07	0	Food Secure	1	0	0	0	0	0	0	1		1	1	0	1	1	0	0	0	0	0	0	0	0	1	0	0	1	1	0	0	0	0	0	0	0
5707	1	8	N06473	7	3	13	19	156.45	Secondary (>5y)	9	0	0	.12	0	Food Secure	1	0	0	0	0	0	0			1	1	0	0	0	0	0	0	0	0	0	0	0	1	1	1	1	0	0	0	1	0	1	0	0
5708	1	8	N05268	6	1	15	16	141.85	Secondary (>5y)	7	5	1	.05	4	Moderately Food Insecure	1	2	0	0	0	0				1	1	0	1	0	0	0	0	0	0	0	0	0	1	0	0	1	1	0	0	0	0	0	0	0
5801	1	8	N06524	5	0	10	18	154.15	Primary (1-5y)	4		0	.05	0	Food Secure	1	0	0	0	0	0				1	1		0	0	0	0	0	0	0	0	0	0	1	0	0	1	0	0	0	1	0	0	0	0
5802	1	8	N06524	5	2	11	26		No education	0	0	0	.05	1	Food Secure	1	1	1	0	0	0		0	1	0	1	0	0	0	0	0	0	0	0	0	0	0	1	0	0	1	1	0	0	0	0	0	0	0
5803	1	8	N06458	2	0	7	23	153	Secondary (>5y)	7	5	0	.13	0	Food Secure	1	0	0	0	0	0				0	1	0	1	0	0	0	0	0	0	0	0	0	1	1	1	1	1	0	0	1	0	0	0	0
5804	1	8	N06458	4	2	14	26	147.55	Secondary (>5y)	9	0	0	.02	21	Severely Food Insecure	1	0	0	0	0	0	0	0		0	1	0	1	0	0	0	1	1	0	0	0	0	1	0	0	1	1	0	0	1	0	0	0	0
5805	1	8	N04681	3	1	3	22	151.8	Secondary (>5y)	9	5	0	.04	0	Food Secure	1	0	0	0	0	0			0	1	1	0	1	0	0	0	0			0						1	1	0	0	0	0	0	0	0
5806	1	8	N04681	5	1	13	20	145.65	Secondary (>5y)	8	10	0	.13	0	Food Secure	1	0	0	0	0	0			1	1	1	0	1	0	0	0	0	0	0	0	0	0	1	0	0	1	1	0	0	1	0	0	0	0
5807	1	8	N06516	5	3	32	25	146.8	Secondary (>5y)	8	0	0	.03	6	Moderately Food Insecure	1	0	0	0	1	1	1	1		0				0	0	0	0	0	0	0	0	0	1	1	1	1	1	0	0	0	0	0	0	0
5808	1	8	N06516	3	1	11	18	147.6	Primary (1-5y)	4	4	0	.01	0	Food Secure	1	0	1	0	0	0			1	0	1	0	1	0	1	0	1	1	0	0	0	0	1	0	0	1	1	0	0	1	0	0	1	0
5901	1	8	N05160	6	2	17	16	151.5	Secondary (>5y)	6	6	0	.11	0	Food Secure	1	0	0	0	0	0				1	1	0	1	0	0	0	0	0	0	0	0	0	1	0	0	1	1	0	0	0	1	0	0	0
5902	2	8	N05160	2	2	17	20	156.15	Secondary (>5y)	9	3	0	.04	0	Food Secure	1	0	1	0	0	0				0	1	0	1	0	0	0	0	0	0	0	0	0	1	0	0	1	1	0	0	0	0	0	0	0
5903	1	8	N06473	7	4	10	32	152.3	Primary (1-5y)	3	0	1	.08	6	Moderately Food Insecure	1	0	0	0	0	0	0	1		0	1	0	1	0	0	0	0	0	0	0	0	0	1	1	1	1	1	0	0	0	0	0	0	0
5904	1	8	N06473	3	0	7	22	154.55	Secondary (>5y)	7	0	0	.03	0	Food Secure	1	0	1	0	0	0				0	1	0	1	0	0	0	0	0	0	0	0	0	1	0	0	1	1	0	0	1	0	0	0	0
5905	1	8	N06453	8	3	8	36		Secondary (>5y)	12	16	0	.17	0	Food Secure	1	0	0	0	0	0	0		1	1	1	1	1	1	0	0	0	0	0	0	0	0	1	1	1	1	1	0	0	1	0	0	1	1
5906	1	8	N06453	5	0	10	18	134.45	Primary (1-5y)	4	5	0	.1	3	Mildly Food Insecure	1	1	0	0	0	0				1	1	0	1	0	0	0	0	0	0	0	0	0	1	0	0	1	1	0	0	1	0	1	0	0
5907	1	8	N05268	7	2	7	18	152.15	Primary (1-5y)	5	5	1	.44	0	Food Secure	1	0	1	0	0	0	0			1	1	0	0	0	0	0	0	0	0	0	0	0	1	1	1	1	1	0	0	0	0	0	1	0
5908	1	8	N05268	5	0	12	19	153	Secondary (>5y)	7	4	0	.3	0	Food Secure	1	3	1	0	0	0				1	1	0	0	0	0	0	0	0	0	0	0	0	1	0	0	1	0	0	0	0	0	0	0	0
6001	1	8	N06458	9	3	9	20	155.9	Secondary (>5y)	10	7	0	.35	0	Food Secure	0	0	0	0	0	0	0	0	0	1	1	0	1	0	0	0	1	1	1	0	0	0	1	1	1	1	1	1	1	1	0	0	1	1
6002	1	8	N06458	2	0	9	22	151	Primary (1-5y)	5	5	0	.08	0	Food Secure	1	0	1	0	0	0				1	1	0	1	0	0	0	0	0	0	0	0	0	1	0	0	1	1	0	0	1	0	0	0	0
6003	1	8	N06524	2	0	5	25	152.05	Secondary (>5y)	12	12	1		0	Food Secure	1	0	0	0	0	0				1	1		1	0	0	0	0	0	0	0	0	0	1	0	0	1	1	0	0	1	0	0	0	0
6004	1	8	N06524	6	3	20	16	157.3	Secondary (>5y)	7	5	0	.05	0	Food Secure	1	0	0	0	0	0	0			1	1		1	0	0	0	1	1	1	0	0	0	1	1	1	1	1	0	0	1	0	0	1	0
6005	1	8	N04681	4	1	7	16		Primary (1-5y)	4	4	0	.04	2	Mildly Food Insecure	1	0	0	0	0	0				0	0			0	0	0	0	0	0	0	0	0	1	0	0	1	1	0	0	1	0	0	0	0
6006	1	8	N04681	3	0	3	20	166.3	Secondary (>5y)	9	9	0	.17	0	Food Secure	1	0	0	0	0	0				1	1	0	1	0	0	0	0	0	0	0	0	0	1	0	0	1	1	0	0	0	0	0	0	0
6007	1	8	N06516	6	3	11	26	143.4	Secondary (>5y)	6	1	1	.03	3	Mildly Food Insecure	1	0	1	0	0	1	0	0		0	1	0	0	0	0	0	1	1	0	0	0	0	1	0	0	1	1	1	1	1	0	1	0	0
6008	1	8	N06516	5	2	10	25	140.9	Secondary (>5y)	8	0	0	.03	0	Food Secure	1	0	0	0	0	0	0			1	1	0	0	0	0	0	0	0	0	0	0	0	1	1	1	1	0	0	0	1	0	1	1	0
6101	1	8	N05268	4	2	11	25	142.45	Secondary (>5y)	8	3	1	.02	0	Food Secure	1	3	0	0	0	0		0		0	1	0	1	0	0	0	0	0	0	0	0	0	1	0	0	1	1	0	0	0	0	0	0	0
6104	2	8	N06453	3	0	14	18	154.85	Secondary (>5y)	7	3	0	.04	0	Food Secure	1	0	1	0	0	0				0	1	0	1	0	1	0	0	0	0	0	0	0	1	0	0	1	0	0	0	0	0	0	0	0
6105	1	8	N06473	4	2	4	31	152.25	Secondary (>5y)	9	14	1	.14	0	Food Secure	1	0	0	0	0	0	0			1	1	0	1	0	0	0	0	0	0	1	1	1	1	1	1	1	1	1	1	0	1	0	0	0
6106	1	8	N06473	3	1	14	26	155	Secondary (>5y)	9	6	0	.03	0	Food Secure	1	0	1	0	0	0	0			0	1	0	1	0	0	0	0	0	0	1	0	0	0	0	0	1	0	0	0	0	0	0	0	0
6107	1	8	N05160	3	1	7	30	156.25	Secondary (>5y)	10	9	0	.03	0	Food Secure	1	0	0	0	0	0	0	0		0	1	0	1	0	0	0	0	0	0	1	1	0	1	0	0	1	1	0	0	0	0	0	0	0
6108	1	8	N05160	3	1	6	26	151.85	Secondary (>5y)	10	9	0	.09	0	Food Secure	1	0	1	0	0	0		0		0	1	0	0	0	0	0	0	0	0	0	0	0	1	1	1	1	0	0	0	0	0	0	0	0
6201	1	8	N06516	4	2	11	22	155.7	Primary (1-5y)	5	0	0	.12	3	Mildly Food Insecure	1	0	1	0	0	0	0		1	0	1	0	0	0	1	0	1	1	0	0	0	0	1	0	0	1	0	0	0	1	0	1	0	0
6202	1	8	N06516	8	3	12	21	152.8	Primary (1-5y)	5	5	1	.12	0	Food Secure	1	1	0	0	0	0		1	1	0	1	0	1	0	1	0	0	0	0	0	0	0	1	0	0	1	1	0	0	1	0	0	0	0
6203	1	8	N06524	3	1	11	19	147.7	Primary (1-5y)	5	0	1		1	Mildly Food Insecure	1	1	1	0	0	0		0		0	1		0	0	0	0	0	0	0	0	0	0	1	0	0	1	1	0	0	1	0	0	0	0
6204	1	8	N06524	7	3	7	21	159.85	Secondary (>5y)	7	8	0	.11	1	Mildly Food Insecure	1	1	1	0	0	0	0	1		1	1	0	0	0	0	0	0	0	0	0	0	0	1	1	1	1	0	0	0	0	0	0	0	0
6205	1	8	N06458	3	1	3	25	151	Secondary (>5y)	9	0	1	.11	0	Food Secure	1	0	0	0	0	0		0		1	1	0	0	0	0	0	0	0	0	0	0	0	1	0	0	1	1	0	0	0	0	0	0	0
6206	1	8	N06458	5	1	5	22		No education	0	3	0	.18	6	Moderately Food Insecure	1	0	0	0	0	0	0			1	1	0	1	0	0	0	0	0	0	0	0	0	1	0	0	1	0	0	0	0	0	0	0	0
6207	1	8	N04681	6	0	9	20	153.4	Primary (1-5y)	4	9	0	.08	0	Food Secure	1	0	0	0	0	0				1	1	0	1	0	0	0	0			0						1	1	0	0	0	0	1	0	0
6208	1	8	N04681	5	0	5	22	157.15	Secondary (>5y)	9	10	0	.12	0	Food Secure	0	0	1	0	0	0				1	1	1	1	0	0	0	1	1	0	0	0	0	1	0	0	1	1	1	1	1	0	0	1	0
6301	1	8	N05268	8	1	8	20	144.2	Secondary (>5y)	10	10	1	.12	0	Food Secure	1	0	1	0	0	0			0	1	1	1	1	0	0	0	0	0	0	0	0	0	1	1	1	1	1	0	0	1	0	0	1	1
6302	1	8	N06473	5	1	22	35	151	Secondary (>5y)	11	11	0	.13	0	Food Secure	1	0	0	0	1	0		0		0	1	1	1	0	0	0	0	0	0	0	0	0	1	0	0	1	1	0	0	1	0	1	0	0
6303	1	8	N06473	6	1	6	27	147.35	Secondary (>5y)	9	10	0	.05	0	Food Secure	1	0	0	0	0	0				1	1	0	1	0	0	0	0	0	0	0	0	0	1	0	0	1	1	0	0	1	0	0	0	0
6304	1	8	N05160	6	0	6	18	153	Secondary (>5y)	10	10	0		0	Food Secure	1	0	0	0	0	0				1	1	1	1	0	0	0	1	1	1	0	0	0	1	1	1	1	1	0	0	1	1	0	1	1
6306	1	8	N06453	5	1	5	26		Secondary (>5y)	9	5	1	.17	3	Mildly Food Insecure	1	1	0	0	0	0		1		1	1	0	1	0	0	0	0	0	0	0	0	0	1	0	0	1	1	0	0	1	0	0	0	0
6307	1	8	N06453	3	1	6	21	149.15	Secondary (>5y)	8	1	0	.06	3	Mildly Food Insecure	1	0	0	0	0	0		1		0	1	0	1	0	0	0	0	0	0	1	1	0	1	0	0	1	1	0	0	0	0	0	0	0
6401	1	8	N04681	4	1	9	22	142.9	Secondary (>5y)	9	4	0	.06	0	Food Secure	1	0	0	0	0	0	0			0	1	0	1	0	0	0	0	0	0	0	0	0	1	0	0	1	1	0	0	0	0	0	0	0
6402	2	8	N04681	5	1	9	27	154.45	Secondary (>5y)	9	10	0	.06	0	Food Secure	1	0	0	0	0	0	0			0	1	0	1	0	0	0	0	0	0	1	1	0	1	0	0	1	1	1	1	0	0	0	0	0
6403	1	8	N06516	3	2	3	17	146.2	Secondary (>5y)	9	0	0	.05	3	Mildly Food Insecure	1	0	0	0	0	0			1	0	1	0	1	0	0	0	0	0	0	1	0	0	0	0	0	1	1	0	0	1	0	0	0	0
6404	1	8	N06516	3	1	3	19	140.55	Secondary (>5y)	10	9	1	.17	2	Mildly Food Insecure	1	0	0	0	0	0		0		1	1	0	1	0	0	0	0	0	0	1	1	1	1	1	1	1	1	0	0	1	0	0	1	0
6405	1	8	N06458	2	1	8	17	148.3	Secondary (>5y)	7	7	0	.08	0	Food Secure	1	0	0	0	0	0				0	1	0	1	0	0	0	0	0	0	0	0	0	1	1	1	1	1	1	1	1	0	0	0	0
6406	1	8	N06458	3	2	3	25	153.15	Primary (1-5y)	5	2	0	.35	6	Moderately Food Insecure	1	0	0	0		0	0	0		1	1	1	1	0	0	0	1	1	1	0	0	0	1	1	1	1	1	0	0	1	0	1	0	0
6407	1	8	N06524	3	0	14	24	146.15	Primary (1-5y)	5	0	1	.04	0	Food Secure	1	1	0	0	0	0				0	1	0	1	0	0	0	0	0	0	0	0	0	1	0	0	1	1	0	0	1	0	1	0	0
6408	1	8	N06524	2	1	2	27	143.45	Secondary (>5y)	12	14	0	.08	0	Food Secure	1	0	0	0		0		0		0	1	0	1	0	0	0	0	0	0	0	0	0	1	0	0	1	1	0	0	1	0	0	0	0
6501	1	9	N05268	2	0	11	18	154.85	Secondary (>5y)	7	5	0	.08	0	Food Secure	1	0	0	0	0	0				0	1	0	1	0	0	0	0	0	0	0	0	0	1	0	0	1	0	0	0	0	0	0	0	0
6502	1	9	N05268	8	2	8	25		Primary (1-5y)	5	7	1	.08	9	Moderately Food Insecure	1	3	1	0	0	0		0		1	1	0	1	0	0	0	1	1	0	0	0	0	1	0	0	1	1	0	0	0	0	0	0	0
6503	1	9	N05160	6	3	16	21		Secondary (>5y)	7	5	0	.18	0	Food Secure	1	10	1	0	0	0	0		0	0	1	0	0	1	0	0	1	1	0	0	0	0	1	0	0	1	0	0	0	0	0	0	0	0
6504	1	9	N05160	3	1	5	20	154.45	Secondary (>5y)	8	9	0	.18	0	Food Secure	1	1	1	0	0	0		0		1	1	0	1	0	0	0	0			0						1	0	0	0	0	1	0	0	0
6505	1	9	N06453	11	6	11	22	150.8	Secondary (>5y)	9	0	0	.17	0	Food Secure	1	1	0	0	0	0	0	1	1	1	1	0	1	1	0	0	0	0	0	0	0	0	1	0	0	1	0	0	0	0	0	0	0	0
6506	1	9	N06473	5	2	5	26	152.05	Secondary (>5y)	9	9	1	.35	0	Food Secure	1	0	1	0	0	0		0		1	1	0	0	0	0	0	0	0	0	0	0	0	1	0	0	1	0	0	0	0	1	1	0	0
6507	1	9	N06473	3	1	3	31	146.05	No education	0	0	0	.13	0	Food Secure	1	0	0	0	0	0	0			1	1	1	1	0	0	0	1	1	1	0	0	0	1	1	1	1	1	1	1	1	0	1	0	0
6601	1	9	N06458	7	2	7	19	146.5	Secondary (>5y)	10	4	1	.11	3	Mildly Food Insecure	1	0	1	0	0	0	0	1		1	1	0	1	0	0	0	0	0	0	0	0	0	1	0	0	1	1	0	0	1	0	0	1	0
6602	1	9	N06458	7	1	18	18	158.5	Secondary (>5y)	10	12	0	.05	6	Mildly Food Insecure	1	0	1	0	0	0	0			0	1	0	0	0	0	0	1	1	0	0	0	0	1	0	0	1	1	0	0	1	0	0	0	0
6603	1	9	N06524	3	0	13	21	150.05	Secondary (>5y)	9	5	1		0	Food Secure	1	2	1	0	0	0				0	1	0	1	0	0	0	0	0	0	0	0	0	1	0	0	1	0	0	0	1	0	0	0	0
6605	1	9	N06516	3	1	3	28	151.95	Secondary (>5y)	10	12	0	.12	6	Moderately Food Insecure	0	0	0	0	0	0	0			1	1	1	1	0	0	0	0	0	0	0	0	0	1	0	0	1	1	1	1	1	0	0	1	1
6606	1	9	N04681	4	2	5	23	143.05	Secondary (>5y)	7	8	0	.05	0	Food Secure	1	0	0	0	0	0		0		1	1	1	1	0	0	0	1	1	1	0	0	0	1	1	1	1	1	1	1	1	0	0	1	0
6607	1	9	N04681	10	3	10	19	161.3	Secondary (>5y)	7	2	0	.14	0	Food Secure	1	0	0	0	0	0	0	0		1	1	1	1	0	0	0	0	0	0	0	0	0	1	1	1	1	1	1	1	1	0	0	1	0
6701	1	9	N05268	3	1	10	22	148.95	Primary (1-5y)	5	0	0	.08	7	Moderately Food Insecure	1	2	1	0	0	0			1	0	1	0	0	0	0	0	0	0	0	0	0	0	1	1	1	1	1	0	0	1	0	0	0	0
6702	1	9	N05268	10	3	10	25		Secondary (>5y)	8	10	0	.09	5	Mildly Food Insecure	1	2	1	0	0	0			1	1	1	0	1	0	0	0	0	0	0	0	0	0	1	0	0	1	0	0	0	0	0	0	0	0
6703	1	9	N05160	3	1	7	17	149	Secondary (>5y)	8	8	0	.14	0	Food Secure	1	0	0	0	0	0				1	1	1	0	0	0	0	1	1	1	0	0	0	1	1	1	1	1	1	1	1	0	0	1	0
6704	1	9	N05160	2	1	22	17		Secondary (>5y)	9	5	0	.07	0	Food Secure	1	0	1	0	0	0				0	1	1	0	0	0	0	1	1	1	0	0	0	1	0	0	1	1	0	0	0	0	0	0	0
6705	1	9	N06473	4	2	12	27	147.1	Secondary (>5y)	9	9	0	.06	0	Food Secure	1	0	0	0	0	0	0			1	1	1	0	0	0	0	1	1	1	0	0	0	1	1	1	1	1	0	0	1	0	0	1	0
6706	2	9	N06473	7	0	12	26		Primary (1-5y)	5	4	1	.1	0	Food Secure	1	0	1	0	0	0	0		1	1	1	1	1	1	0	0	1	1	1	0	0	0	1	1	1	1	1	1	1	1	0	0	0	0
6707	1	9	N06453	5	2	21	18	148.2	Secondary (>5y)	7	4	1	.03	0	Food Secure	1	1	0	0	0	0	0			1	1	1	1	0	0	0	0	0	0	0	0	0	1	0	0	1	1	0	0	0	0	0	0	0
6708	2	9	N06453	3	2	21	20	150.65	Secondary (>5y)	9	1	0	.1	0	Food Secure	1	1	0	0	0	0			1	1	1	0	0	0	0	0	0	0	0	0	0	0	1	1	1	1	1	0	0	0	0	0	0	0
6801	1	9	N06516	5	1	5	19	158.8	Secondary (>5y)	10	5	1	.26	5	Mildly Food Insecure	1	3	1	0	0	0		0		1	1	0	0	0	0	0	0	0	0	1	0	0	0	0	0	1	0	0	0	0	0	0	0	0
6802	1	9	N04681	6	2	6	18	159.1	Secondary (>5y)	7	0	0	.1	0	Food Secure	1	0	0	0	0	0	0			1	1	1	1	0	0	0	1	1	1	0	0	0	1	1	1	1	0	0	0	1	0	1	0	0
6803	1	9	N06458	9	3	9	27	152.05	Secondary (>5y)	9	4	1	.2	2	Mildly Food Insecure	1	0	0	0	0	0	0	0		1	1	0	1	0	0	0	0	0	0	0	0	0	1	1	1	1	0	0	0	1	1	1	0	0
6804	1	9	N06458	3	1	12	20	147.05	Secondary (>5y)	8	0	0	.01	2	Mildly Food Insecure	1	0	0	0	0	0			1	0	1	0	0	0	0	0	0	0	0	0	0	0	1	1	1	1	0	0	0	1	0	0	0	0
6805	1	9	N06524	6	2	9	18	142.05	Secondary (>5y)	9	5	0	.08	0	Food Secure	1	1	1	0	0	0		0		1	1	0	1	0	0	0	0	0	0	0	0	0	1	0	0	1	0	0	0	1	0	1	0	0
6806	1	9	N06524	2	0	9	22	154.55	Secondary (>5y)	9	10	0		0	Food Secure	1	3	1	0	0	0				0	1		0	0	0	0	0			0						1	0	0	0	0	0	0	0	0
6807	1	9	N04681	4	0	4	18	146.3	Secondary (>5y)	10	8	0	.1	0	Food Secure	1	0	0	0	0	0				1	1	1	1	0	0	0	1	1	1	0	0	0	1	1	1	1	0	0	0	1	1	0	0	0
6808	1	9	N04681	5	0	5	20	148.9	Secondary (>5y)	12	10	0	.2	0	Food Secure	1	0	0	0	0	0				1	1	1	1	0	0	0	0	0	0	0	0	0	1	1	1	1	0	0	0	1	1	0	0	0
6901	1	9	N05268	4	0	4	23	152.4	Secondary (>5y)	10	9	0	.05	0	Food Secure	1	2	1	0	0	0				1	1	1	1	0	0	0	1	1	1	1	0	0	1	1	1	1	0	0	0	1	0	1	0	0
6902	1	9	N05268	5	1	5	21	154.2	Secondary (>5y)	7	0	1	.03	0	Food Secure	1	0	0	0	0	0		0		1	1	0	0	0	0	0	0	0	0	0	0	0	1	1	1	1	1	0	0	1	0	1	0	1
6903	1	9	N05160	5	1	5	28		Secondary (>5y)	7	7	0	.05	15	Severely Food Insecure	1	0	0	0	0	0	0			1	1	0	1	0	0	0	0	0	0	0	0	0	1	0	0	1	1	0	0	1	1	0	1	1
6904	1	9	N05160	3	1	18	29		Secondary (>5y)	14	12	0		0	Food Secure	1	0	0	0	0	0			0	0	1	0	1	1	0	0	1	1	0	0	0	0	1	0	0	1	1	1	1	1	0	0	1	1
6905	1	9	N06453	4	0	22	24	158.25	Secondary (>5y)	9	4	0	.03	0	Food Secure	1	1	1	0	0	0				1	1	1	1	0	0	0	1	1	0	1	1	0	1	0	0	1	1	1	1	1	0	0	0	0
6906	1	9	N06453	3	1	30	21	138.25	Primary (1-5y)	3	0	0	.01	0	Food Secure	1	0	0	0	0	0		0		0	1	0	0	0	0	0	0	0	0	0	0	0	1	0	0	1	0	0	0	1	0	0	1	0
6907	1	9	N06473	5	1	19	22	151	Secondary (>5y)	7	7	0	.08	0	Food Secure	1	0	0	0	0	0		0		0	1	1	1	1	0	0	1	1	0	0	0	0	1	0	0	1	1	1	1	1	0	0	1	0
6908	1	9	N06473	4	1	4	26	146.6	Secondary (>5y)	9	9	1	.52	0	Food Secure	1	0	0	0	0	0		0		1	1	1	1	0	0	0	0	0	0	0	0	0	1	0	0	1	1	1	1	1	0	0	1	0
7001	1	9	N06458	6	4	9	36		No education	0	4	0	.04	11	Moderately Food Insecure	1	1	1	0	0	0	1	1	1	0				0	0	0	0	0	0	0	0	0	1	0	0	1	0	0	0	0	0	0	0	0
7002	1	9	N06458	4	2	11	28	144.7	Primary (1-5y)	5	0	0	.08	7	Moderately Food Insecure	1	1	0	0	0	0		0	1	0	1	0	0	0	0	0	0	0	0	0	0	0	1	0	0	1	0	0	0	0	0	0	0	0
7003	1	9	N06524	3	1	12	20		Secondary (>5y)	7	7	0	.01	0	Food Secure	1	5	1	0	0	0			1	0	0	0	0	0	0	0	0	0	0	1	1	0	1	0	0	1	0	0	0	1	0	0	0	0
7004	1	9	N06524	7	3	7	18	143.4	Secondary (>5y)	8	5	0	.08	0	Food Secure	1	1	1	0	0	0	0		0	1	1		0	0	0	0	0	0	0	0	0	0	1	0	0	1	0	0	0	0	0	0	0	0
7005	1	9	N04681	4	0	19	19	151.45	Secondary (>5y)	9	8	0	.06	0	Food Secure	1	0	0	0	0	0				0	1		1	0	0	0	0	0	0	0	0	0	1	0	0	1	0	0	0	1	0	0	0	0
7006	1	9	N04681	2	0	6	18	142.6	Secondary (>5y)	7	5	1	.02	0	Food Secure	1	0	1	0	0	0				0	1	0	0	0	0	0	0			0						1	0	0	0	1	0	0	0	0
7007	1	9	N04681	8	3	8	20	151.7	No education	0	2	1	.16	0	Food Secure	1	0	0	0	0	0		0	0	1	1	0	1	0	0	0	0	0	0	0	0	0	1	0	0	1	0	0	0	0	0	0	0	0
7008	1	9	N06524	8	3	8	20	138.95	Secondary (>5y)	8	0	0	.16	0	Food Secure	1	0	1	0	0	0		0	0	1	1	0	1	0	0	0	0	0	0	0	0	0	1	0	0	1	0	0	0	0	0	0	0	0
7101	1	9	N06453	4	2	9	22	153.3	Primary (1-5y)	5	0	0	.02	0	Food Secure	1	1	0	0	0	0		1		0	1	0	0	0	1	1	1	1	0	0	0	0	1	0	0	1	1	0	0	0	0	0	0	0
7102	1	9	N06453	3	1	13	19		Secondary (>5y)	9	8	1	.02	0	Food Secure	1	1	1	0	0	0			1	0	1	0	1	0	1	1	0	0	0	0	0	0	1	0	0	1	0	0	0	0	0	0	0	0
7103	1	9	N05160	4	1	20	25	156.85	Secondary (>5y)	9	5	0	.53	0	Food Secure	1	0	0	0	0	0			1	0	1	0	1	0	0	0	1	0	0	0	0	0	1	0	0	1	1	0	0	1	1	0	0	0
7104	1	9	N06473	9	4	9	22		Secondary (>5y)	9	10	0	.09	0	Food Secure	0	0	1	0	0	0	0	0	1	1	1	0	1	0	0	0	1	1	1	0	0	0	1	1	1	1	0	0	0	1	0	0	1	0
7105	1	9	N06473	9	4	9	23	149.95	Secondary (>5y)	9	9	0	.09	0	Food Secure	0	0	1	0	0	0	0	0	1	1	1	0	1	0	0	0	1	1	1	0	0	0	1	1	1	1	0	0	0	1	0	0	1	0
7106	1	9	N05160	3	1	17	27	151.1	Secondary (>5y)	8	2	0		0	Food Secure	1	0	0	0	0	0		0		0	1	0	0	0	0	0	0	0	0	0	0	0	1	0	0	1	1	0	0	0	0	0	0	0
7107	1	9	N05268	7	3	7	25	144.8	Secondary (>5y)	8	8	0	.35	2	Mildly Food Insecure	1	5	1	0	0	0	0	0		1	1	0	0	0	0	0	0	0	0	0	0	0	1	1	1	1	1	1	1	1	0	0	1	0
7108	1	9	N05268	4	2	4	41	154.5	No education	0	0	0	.1	0	Food Secure	1	3	1	0	0	0	0	0		1	1	0	1	0	0	0	0	0	0	1	1	1	1	1	1	1	1	0	0	0	1	0	0	0
7201	1	9	N06524	3	1	5	29	145.45	Secondary (>5y)	14	16	0		1	Mildly Food Insecure	1	1	1	0	0	0		0		0	1	0	1	0	0	0	0	0	0	0	0	0	1	0	0	1	0	0	0	1	0	0	0	0
7202	1	9	N06524	4	2	7	27	158.25	Secondary (>5y)	8	8	0	.08	0	Food Secure	1	2	1	0	0	0	0	0		0	1	0	1	0	0	0	0	0	0	0	0	0	0	0	0	1	1	0	0	0	0	0	0	0
7203	1	9	N06458	3	0	7	19	147.35	Primary (1-5y)	5	0	1	.04	6	Moderately Food Insecure	1	1	1	0	0	0				0	1	0	1	0	0	0	0	0	0	1	0	0	0	0	0	1	0	0	0	0	0	0	0	0
7204	1	9	N06458	7	3	7	22	144.4	Secondary (>5y)	8	2	0	.55	6	Moderately Food Insecure	1	0	0	0	1	1	1	1		0				0	0	0	0	0	0	0	0	0	1	0	0	1	0	0	0	1	0	1	0	0
7205	1	9	N04681	2	0	10	19	152.35	Secondary (>5y)	8	8	0	.18	0	Food Secure	1	0	0	0	0	0				0	1	0	1	0	0	0	0	0	0	0	0	0	1	0	0	1	0	0	0	1	0	0	0	0
7206	1	9	N04681	5	1	5	19	152.7	Secondary (>5y)	9	9	0	1.1	0	Food Secure	1	0	1	0	0	0	0			1	1	0	1	0	0	0	0			0						1	1	1	1	1	0	0	0	0
7207	1	9	N06479	6	3	6	17	148.9	Secondary (>5y)	7	4	1		0	Food Secure	1	0	1	0	0	0	0			1	1	0	1	0	0	0	0			0						1	0	0	0	1	0	0	0	0
7208	1	9	N06479	2	0	7	18	147.1	Secondary (>5y)	10	7	0	.05	0	Food Secure	1	1	1	0	0	0				0	1	0	1	0	1	0	0	0	0	0	0	0	1	0	0	1	0	0	0	1	0	0	0	0
7301	1	10	N06473	2	0	14	19	157.35	Secondary (>5y)	9	5	0	.01	4	Moderately Food Insecure	1	4	1	0	0	0				0	1	0	0	0	0	0	0			0						1	1	0	0	0	0	0	0	0
7302	2	10	N06473	4	0	14	27	153.3	Primary (1-5y)	2	0	0	.01	6	Moderately Food Insecure	1	4	1	0	0	0	0	0		0	1	0	0	0	0	0	0			0						1	1	0	0	0	1	0	0	0
7303	1	10	N05160	2	0	10	22	146.55	Secondary (>5y)	9	9	0		0	Food Secure	1	0	0	0	0	0				0	1	1	1	0	0	0	1	1	1	0	0	0	1	1	1	1	0	0	0	1	1	0	0	0
7305	1	10	N05160	4	0	4	18	146.25	Secondary (>5y)	9	9	0	.32	0	Food Secure	1	0	1	0	0	0				1	1	1	0	0	0	0	1	1	0	0	0	0	1	0	0	1	0	0	0	1	0	0	1	1
7306	1	10	N06453	4	1	6	16	155.45	Secondary (>5y)	9	9	0	.1	0	Food Secure	0	0	0	0	0	0				1	1	1	1	0	0	0	1	1	1	0	0	0	1	1	1	1	0	0	0	1	1	0	1	1
7308	1	10	N05268	3	1	3	21	149.25	Secondary (>5y)	8	8	1	.1	2	Mildly Food Insecure	1	2	1	0	0	0			1	0	1	1	1	1	0	0	0	0	0	0	0	0	1	0	0	1	0	0	0	0	0	0	0	0
7401	1	10	N06479	5	2	10	35	148.3	No education	0	0	0	.03	0	Food Secure	1	0	1	0	0	0	0	0		1	1	0	1	0	0	0	0	0	0	0	0	0	1	1	1	1	0	0	0	1	0	0	1	0
7402	1	10	N06479	2	1	5	17	161.1	Secondary (>5y)	10	9	1	.03	1	Mildly Food Insecure	1	0	0	0	0	0				0	1	0	0	0	0	0	0	0	0	0	0	0	1	1	1	1	0	0	0	1	0	0	1	0
7403	1	10	N06458	2	0	9	18	148.1	Secondary (>5y)	9	9	0	.03	0	Food Secure	1	2	1	0	0	0				0	1	0	1	0	0	0	0	0	0	0	0	0	0	0	0	1	1	1	1	1	0	0	0	0
7405	1	10	N06524	4	2	4	24	150.65	Primary (1-5y)	4	1	0	.04	1	Mildly Food Insecure	1	10	1	0	0	0		1		0	1	0	0	0	0	0	0	0	0	0	0	0	0	0	0	1	0	0	0	1	0	0	0	0
7406	1	10	N06524	7	2	7	33	144.7	Secondary (>5y)	8	5	1	.35	0	Food Secure	1	5	1	0	0	0	0			1	1	0	1	0	0	0	0			0						1	0	0	0	1	0	0	1	1
7407	1	10	N04681	2	0	7	22	150.5	Secondary (>5y)	8	9	1	.06	0	Food Secure	1	0	0	0	0	0				0	1	0	1	0	0	0	0	0	0	0	0	0	1	0	0	1	0	0	0	1	0	0	0	0
7408	1	10	N04681	5	0	5	30	155.4	Secondary (>5y)	12	10	0	.2	0	Food Secure	1	0	0	0	0	0				1	1	1	1	0	0	0	0	0	0	0	0	0	1	1	1	1	0	0	0	1	1	0	1	1
7501	1	10	N06453	3	0	7	20	140.2	Primary (1-5y)	1	0	0	.08	0	Food Secure	1	1	1	0	0	0				0	1	1	0	0	1	1	0	0	0	0	0	0	1	0	0	1	0	0	0	1	0	0	0	0
7502	1	10	N06453	5	2	5	24	150.8	Secondary (>5y)	9	5	0	.09	0	Food Secure	1	1	1	0	0	0	0	0		1	1	1	1	1	0	0	0	0	0	0	0	0	1	1	1	1	0	0	0	1	0	1	0	1
7503	1	10	N05268	7	1	7	21	152.6	Secondary (>5y)	9	10	0	1.32	0	Food Secure	1	2	1	0	0	0		1		1	1	1	1	1	1	0	0	0	0	0	0	0	1	1	1	1	0	1	1	1	0	0	0	1
7504	1	10	N05268	4	1	8	26	149.7	Secondary (>5y)	10	9	0	.15	0	Food Secure	1	2	1	0	0	0				0	1	1	1	0	0	0	0	0	0	0	0	0	1	0	0	1	0	0	0	1	0	0	1	1
7504	1	10	N05268	4	1	8	26	149.7	Secondary (>5y)	10	9	0	.15	0	Food Secure	1	2	1	0	0	0				0	1	1	1	0	0	0	0	0	0	0	0	0	1	0	0	1	0	0	0	1	0	0	1	1
7505	1	10	N06473	3	0	12	18	158	Secondary (>5y)	8	10	0	.7	0	Food Secure	0	0	1	0	0	0				0	1	0	1	0	0	0	0			0						1	0	0	0	1	0	0	1	1
7506	1	10	N06473	5	1	5	19	147.3	Primary (1-5y)	5	14	0	.17	0	Food Secure	1	0	1	0	1	0			1	1	1	1	0	1	1	0	1	1	0	0	0	0	1	0	0	1	1	0	0	1	0	0	0	0
7507	1	10	N05160	3	1	16	28	155.55	Secondary (>5y)	12	10	0		0	Food Secure	1	0	1	0	0	0		0		0	1	1	0	0	0	0	0	0	0	1	0	0	1	1	1	1	0	0	0	1	1	0	1	0
7508	1	10	N05160	4	2	4	30	163.9	Secondary (>5y)	10	12	0	.35	0	Food Secure	1	0	1	0	0	0	0	0		1	1	1	1	0	0	0	0	0	0	1	1	0	1	0	0	1	1	1	1	1	0	0	1	1
7601	1	10	N06524	3	1	10	24	155.2	Secondary (>5y)	7	2	0		0	Food Secure	0	0	1	0	0	0		0		1	1	1	1	0	0	0	1	1	1	1	1	0	1	0	0	1	1	1	1	1	0	0	1	1
7603	1	10	N06458	2	0	4	20		No education	0	0	0		9	Moderately Food Insecure	1	1	0	0		0				1	1	1	0	0	0	0	0	0	0	1	1	0	1	0	0	1	0	0	0	0	0	0	0	0
7604	1	10	N06458	5	1	5	20	149.5	Secondary (>5y)	8	12	0	.22	0	Food Secure	1	0	0	0	0	0			1	1	1	0	1	0	0	0	0	0	0	1	1	1	1	1	1	1	0	0	0	1	0	0	1	1
7605	1	10	N04681	4	1	14	31		Primary (1-5y)	2	2	0	.06	0	Food Secure	1	0	0	0	0	0	0			1	1	1	1	0	0	0	1	1	1	0	0	0	1	1	1	1	1	1	1	1	0	0	1	0
7606	1	10	N04681	3	1	7	24	147.35	Secondary (>5y)	6	8	1	.12	0	Food Secure	1	0	0	0	0	0			1	0	1	0	1	0	0	0	0	0	0	0	0	0	1	0	0	1	0	0	0	1	0	0	0	0
7607	1	10	N06479	8	2	8	25		Secondary (>5y)	10	5	0	.2	0	Food Secure	1	2	0	0	0	0		1	1	1	1	0	0	0	0	0	0	0	0	0	0	0	1	0	0	1	0	0	0	1	0	0	1	1
7701	1	10	N06473	3	0	5	20	139.9	Secondary (>5y)	11	11	0	.04	0	Food Secure	1	0	0	0	0	0				0	1	1	1	0	0	0	0	0	0	0	0	0	1	1	1	1	0	0	0	1	0	0	0	0
7702	1	10	N06473	3	0	14	19		Secondary (>5y)	6	5	0	.01	0	Food Secure	1	0	0	0	0	0				0	1	0	1	0	0	0	0	0	0	0	0	0	1	0	0	1	0	0	0	1	0	0	1	0
7703	1	10	N06453	6	1	10	19	149.55	Secondary (>5y)	9	9	0	.43	0	Food Secure	1	1	0	0	0	0			1	0	1	1	0	0	0	0	0	0	0	0	0	0	1	0	0	1	0	0	0	1	0	0	1	1
7704	1	10	N06453	4	2	13	31	146.1	Primary (1-5y)	5	0	0	.03	0	Food Secure	1	2	1	0	0	0	0	0		1	1	0	0	0	0	0	0	0	0	0	0	0	1	0	0	1	0	0	0	1	0	0	1	0
7706	1	10	N05160	3	1	19	24	157.75	Primary (1-5y)	5	9	0		16	Severely Food Insecure	1	0	0	0	0	0	0			0	1	0	0	0	0	0	0	0	0	0	0	0	1	0	0	1	0	0	0	0	0	0	0	0
7707	1	10	N05268	5	1	16	32	157.35	Primary (1-5y)	2	8	0	.02	10	Moderately Food Insecure	1	0	0	0	0	0	0			0	1	0	1	0	0	0	0	0	0	1	1	0	1	0	0	1	1	0	0	1	0	1	0	0
7708	1	10	N05268	4	2	12	26	153.9	Primary (1-5y)	4	5	0	.17	0	Food Secure	1	0	0	0	0	0		0		1	1	0	1	0	0	0	0	0	0	0	0	0	1	0	0	1	0	0	0	0	0	0	0	0
7801	1	10	N06458	6	3	13	35	154.8	No education	0	0	0	.05	6	Moderately Food Insecure	1	0	1	0	0	0	0		1	1	1	0	1	0	0	0	0	0	0	0	0	0	1	1	1	1	0	1	1	0	0	0	0	0
7802	1	10	N06458	5	3	16	29	162.6	No education	0	0	0	.02	6	Moderately Food Insecure	1	3	1	0	0	0		1	1	0	1	0	0	0	0	0	0	0	0	0	0	0	1	1	1	1	0	0	0	0	0	0	0	0
7803	1	10	N04681	4	1	9	28	154.45	Secondary (>5y)	9	10	0	.08	0	Food Secure	1	0	0	0	0	0	0			0	1	0	1	0	0	0	0	0	0	0	0	0	1	1	1	1	1	1	1	0	1	0	0	0
7804	1	10	N04681	3	0	7	25	152.55	Secondary (>5y)	16	14	0	.1	0	Food Secure	1	0	0	0	0	0				0	1	1	0	0	0	0	0	0	0	0	0	0	1	1	1	1	1	0	0	1	0	0	1	1
7805	1	10	N06479	7	2	9	24	143.35	Secondary (>5y)	9	6	0	.2	0	Food Secure	1	0	0	0	0	0	0			1	1	1	1	0	0	0	0	0	0	0	0	0	1	0	0	1	0	0	0	1	0	0	0	0
7806	1	10	N06479	5	2	5	24	146.05	Secondary (>5y)	6	5	0	.02	0	Food Secure	1	0	0	0	0	0	0	0		1	1	1	1	0	0	0	0	0	0	1	1	1	1	1	1	1	1	0	0	1	0	0	0	0
7807	1	10	N06524	10	3	10	20	159.8	Secondary (>5y)	10	9	0	.28	0	Food Secure	1	0	1	0	0	0	0	0		1	1	1	1	0	0	0	1	1	0	1	1	0	1	0	0	1	1	1	1	1	0	0	1	1
7808	1	10	N06524	10	3	10	27	144.15	Secondary (>5y)	10	10	0	.28	0	Food Secure	1	0	1	0	0	0	0	0		1	1	1	1	0	0	0	1	1	0	1	1	0	1	0	0	1	1	1	1	1	0	0	1	1
7901	1	10	N05160	6	2	6	18		Secondary (>5y)	8	9	0	.26	0	Food Secure	1	0	0	0	0	0	0		1	1	1	0	1	1	0	0	1	1	1	0	0	0	1	1	1	1	0	0	0	1	0	0	0	0
7902	1	10	N05160	2	1	12	16		Secondary (>5y)	9	0	0	.12	0	Food Secure	0	0	1	0	0	0				0	1	0	1	0	0	0	0	0	0	0	0	0	1	1	1	1	1	1	1	1	0	0	0	0
7903	1	10	N05268	4	0	7	19	148.9	Secondary (>5y)	10	10	0	.15	0	Food Secure	1	0	0	0	0	0				1	1	0	1	0	0	0	0	0	0	0	0	0	1	0	0	1	0	0	0	1	0	1	1	0
7904	1	10	N06453	3	1	13	25	157.75	Secondary (>5y)	10	8	1	.03	4	Mildly Food Insecure	0	1	1	0	0	0		0		0	1	0	1	0	0	0	0	0	0	0	0	0	1	1	1	1	0	0	0	1	0	0	1	0
7905	1	10	N06453	6	1	14	22	153.7	Secondary (>5y)	9	9	0	.15	0	Food Secure	0	1	1	0	0	0		0		1	1	1	1	0	0	0	1	1	1	0	0	0	1	0	0	1	0	0	0	1	0	0	1	1
7906	1	10	N06473	2	0	7	17	154	Secondary (>5y)	7	7	1	.07	0	Food Secure	0	0	0	0	0	0				0	1	1	0	0	0	0	1	1	0	0	0	0	1	0	0	1	0	0	0	1	0	0	0	0
7907	1	10	N06473	5	2	5	17	150.5	Secondary (>5y)	10	9	0	.12	0	Food Secure	0	0	1	0	0	0		0		1	1	1	1	1	0	0	0	0	0	0	0	0	1	1	1	1	1	1	1	1	0	0	1	1
8001	1	10	N06479	9	3	9	23	146.75	Secondary (>5y)	8	5	0	.05	0	Food Secure	1	0	0	0	0	0	0	0	0	1	1	1	1	0	0	0	1	1	1	0	0	0	1	1	1	1	1	1	1	1	0	0	1	1
8002	1	10	N06479	3	0	3	23	155.6	Secondary (>5y)	8	3	0	.18	0	Food Secure	1	0	0	0	0	0				1	1	1	1	0	0	0	1	1	1	0	0	0	1	1	1	1	1	1	1	1	0	0	1	0
8003	1	10	N06458	4	0	4	18	146.45	Secondary (>5y)	8	4	0	.04	5	Mildly Food Insecure	1	0	0	0	0	0				1	1	0	0	0	0	0	0	0	0	0	0	0	1	1	1	1	1	0	0	1	0	0	1	0
8004	1	10	N06458	6	4	18	34	150.55	No education	0	0	0	.02	16	Moderately Food Insecure	1	0	0	0	0	0	1	1	1	0	1	0	0	0	0	0	1	1	0	0	0	0	1	0	0	1	0	0	0	1	0	0	0	0
8005	1	10	N06524	3	1	9	25	162.35	Secondary (>5y)	8	5	0	.04	0	Food Secure	1	1	1	0	0	0		0		0	1	0	0	0	0	0	0	0	0	0	0	0	1	0	0	1	1	0	0	1	0	0	0	1
8006	1	10	N06524	6	1	9	17	158.05	Secondary (>5y)	9	5	0	.07	0	Food Secure	1	0	1	0	0	0				1	1		0	0	0	0	1	1	1	0	0	0	1	1	1	1	1	0	0	1	0	0	0	0
8007	1	10	N04681	4	0	10	25	148.7	Primary (1-5y)	5	1	0	.04	0	Food Secure	1	0	0	0	0	0				1	1	0	1	0	0	0	0	0	0	0	0	0	1	0	0	1	0	0	0	0	0	0	0	0
8008	1	10	N04681	5	3	10	25	144.9	Primary (1-5y)	4	5	0	.03	0	Food Secure	1	0	0	0	0	0	0	0		0	1	0	0	0	0	0	0	0	0	0	0	0	1	1	1	1	0	0	0	1	0	0	1	1
8101	1	11	N06229	8	1	8	28	148.55	Secondary (>5y)	9	5	0	.32	0	Food Secure	1	0	0	0	0	0		0		1	1	0	1	0	0	0	0	0	0	1	1	1	1	1	1	1	0	0	0	1	0	1	1	0
8102	1	11	N06229	8	1	8	18	146.75	Secondary (>5y)	10	9	0	.32	0	Food Secure	1	0	0	0	0	0		0		1	1	0	1	0	0	0	0	0	0	1	1	1	1	1	1	1	0	0	0	1	0	1	1	0
8103	1	11	N05267	4	2	6	26	149.8	Secondary (>5y)	7	2	0	.09	0	Food Secure	1	0	0	0	0	0	0	0		1	1	1	1	0	0	0	0	0	0	0	0	0	1	0	0	1	0	0	0	0	0	0	0	0
8104	1	11	N06453	10	5	10	19	147.05	Secondary (>5y)	10	10	0	.12	0	Food Secure	1	0	1	0	0	0	0	0	1	1	1	1	1	0	0	0	1	1	1	0	0	0	1	1	1	1	0	0	0	1	0	0	1	0
8106	1	11	N06485	4	0	4	19	148.1	Secondary (>5y)	7	8	0	.24	0	Food Secure	1	1	1	0	0	0				1	1	1	1	0	0	0	0	0	0	0	0	0	1	1	1	1	1	1	1	1	0	0	1	0
8107	1	11	N05359	4	2	9	29	149.45	Secondary (>5y)	10	3	0	.02	0	Food Secure	1	1	0	0	0	0	0	0		0	1	1	1	0	0	0	0	0	0	1	1	0	1	0	0	1	0	0	0	1	0	0	0	0
8108	1	11	N05359	2	0	10	20	153.3	Secondary (>5y)	8	7	0	.03	0	Food Secure	1	1	1	0	0	0				0	1		0	0	0	0	0	0	0	0	0	0	1	0	0	1	1	0	0	1	0	1	0	0
8201	1	11	N05359	8	0	8	21	151.5	Secondary (>5y)	10	10	0	.08	0	Food Secure	1	1	1	0	0	0	0			1	1	1	1	0	0	0	0	0	0	0	0	0	1	0	0	1	0	0	0	1	0	0	1	0
8202	1	11	N05359	8	0	8	18	147.3	Secondary (>5y)	8	10	0	.08	0	Food Secure	1	1	0	0	0	0				1	1	1	1	0	0	0	0	0	0	0	0	0	1	0	0	1	0	0	0	1	0	0	1	0
8203	1	11	N05359	9	2	9	25	154.7	Secondary (>5y)	10	10	0		0	Food Secure	1	1	1	0	0	0	0	0		1	1	1	1	0	0	0	0	0	0	0	0	0	1	0	0	1	1	1	1	1	0	0	1	1
8204	1	11	N05267	13	5	13	18	151.25	Secondary (>5y)	8	12	1	.3	0	Food Secure	1	0	0	0	0	0	0	0	0	1	1	1	1	1	0	0	0	0	0	0	0	0	1	1	1	1	1	1	1	1	0	0	1	1
8205	1	11	N06485	7	3	10	32	154.6	No education	0	7	0	.03	10	Moderately Food Insecure	0	1	0	0	0	0	0			0	1		0	0	0	0	1	1	0	0	0	0	1	0	0	1	1	0	0	1	0	0	0	0
8206	1	11	N06485	6	2	6	20	149.6	Secondary (>5y)	7	2	0	.04	0	Food Secure	1	1	0	0	0	0	0	0		1	1	0	0	0	0	0	0	0	0	1	1	1	1	1	1	1	1	0	0	1	0	0	1	0
8207	1	11	N06229	5	3	14	30	148.75	Primary (1-5y)	5	0	0	.05	0	Food Secure	1	10	1	0	0	0	0	0	1	0	1	0	1	0	0	0	1	0	0	0	0	0	0	0	0	1	0	0	0	0	0	0	0	0
8208	1	11	N06229	3	0	19	20	145.25	Secondary (>5y)	8	4	0	.04	0	Food Secure	1	0	0	0	0	0				1	1	0	0	0	0	0	0	0	0	0	0	0	1	0	0	1	0	0	0	1	0	0	0	0
8301	1	11	N05267	8	2	8	24	154.25	Secondary (>5y)	12	10	1	.16	0	Food Secure	1	0	0	0	0	0		0		1	1	1	1	0	1	0	0	0	0	0	0	0	1	0	0	1	0	0	0	1	0	1	0	0
8302	1	11	N05359	8	3	8	20	162.05	Secondary (>5y)	7	9	0	.4	0	Food Secure	1	1	1	0	0	0	0	0		1	1		1	0	0	0	0	0	0	0	0	0	1	0	0	1	0	0	0	1	0	0	1	0
8303	1	11	N05359	7	2	12	19	154.25	Secondary (>5y)	8	9	0	.1	0	Food Secure	1	1	0	0	0	0	0	0	1	1	1	1	1	0	0	0	0	0	0	0	0	0	1	0	0	1	1	1	1	1	0	0	1	0
8305	1	11	N06485	5	3	8	26	149.95	Secondary (>5y)	9	12	1	.1	0	Food Secure	1	1	0	0	0	0	0	1		0	1	0	0	0	0	0	1	1	0	0	0	0	1	0	0	1	0	0	0	1	0	0	1	0
8306	1	11	N06229	2	0	5	22	139.6	Secondary (>5y)	9	8	0	.1	0	Food Secure	1	0	0	0	0	0				0	1	0	1	0	0	0	0	0	0	0	0	0	1	0	0	1	0	0	0	1	0	0	1	0
8307	1	11	N06229	3	1	3	27	148.4	Secondary (>5y)	9	9	0	.1	0	Food Secure	1	1	0	0	0	0		0		1	1	0	0	0	0	0	0	0	0	0	0	0	1	0	0	1	1	1	1	1	0	0	1	0
8308	1	11	N06229	5	1	5	19	155.8	Secondary (>5y)	10	9	0	.2	0	Food Secure	1	0	0	0	0	0				1	1	1	1	0	0	0	0	0	0	0	0	0	1	1	1	1	0	0	0	1	0	0	1	0
8401	1	11	N06485	4	1	4	27	153.55	Secondary (>5y)	10	9	1	.2	0	Food Secure	0	1	1	0	0	0		0		1	1	1	1	0	0	0	1	1	0	0	0	0	1	0	0	1	0	0	0	1	0	0	1	1
8402	1	11	N06485	6	1	13	23	158.8	Secondary (>5y)	7	7	0	.1	0	Food Secure	1	1	0	0	0	0	0	0		1	1	1	0	0	0	0	1	1	1	0	0	0	1	1	1	1	0	0	0	1	0	0	1	0
8403	2	11	N06485	7	1	13	23	154.4	Secondary (>5y)	6	10	0	.1	0	Food Secure	1	1	0	0	0	0	0		0	1	1	0	1	1	0	0	1	1	1	0	0	0	1	1	1	1	0	0	0	1	0	0	0	0
8404	1	11	N06229	4	0	9	20	156.25	Secondary (>5y)	7	7	0	.2	0	Food Secure	1	2	0	0	0	0		0		1	1	1	1	0	0	0	1	1	0	0	0	0	1	0	0	1	0	0	0	0	0	0	0	0
8405	1	11	N06229	4	0	4	20	148.95	Secondary (>5y)	8	10	1	.3	0	Food Secure	1	1	0	0	0	0				1	1	1	1	0	0	0	0	0	0	1	1	1	1	1	1	1	1	1	1	1	1	0	1	1
8406	1	11	N05267	8	2	8	33	150.9	Secondary (>5y)	12	12	1	.3	0	Food Secure	1	0	0	0	0	0	0	0		1	1	1	1	0	0	0	1	1	0	0	0	0	1	0	0	1	1	1	1	1	0	0	1	0
8407	1	11	N05359	5	1	7	22	160.05	Secondary (>5y)	9	9	0		0	Food Secure	1	1	1	0	0	0			0	1	1	1	1	1	0	0	1	1	1	0	0	0	1	1	1	1	0	0	0	1	1	0	0	0
8408	1	11	N05359	4	2	11	20	153.3	Primary (1-5y)	1	4	1	.1	0	Food Secure	1	1	1	0	0	0	0	0		0	1		1	0	0	0	0	0	0	1	0	0	0	0	0	1	0	0	0	1	0	0	0	0
8501	1	11	N05359	4	0	4	18	148.9	Secondary (>5y)	6	8	0	.24	0	Food Secure	1	1	1	0	0	0				1	1		0	0	0	0	0	0	0	0	0	0	1	0	0	1	0	0	0	1	0	0	1	0
8502	1	11	N05359	6	1	6	21	149.15	Secondary (>5y)	12	10	0	.36	0	Food Secure	1	1	0	0	0	0			1	1	1	1	1	1	0	0	0	0	0	0	0	0	1	1	1	1	0	0	0	1	1	0	1	1
8503	1	11	N06229	8	2	8	21	153.55	Secondary (>5y)	12	7	1	.1	0	Food Secure	1	1	0	0	0	0	0	0		1	1	0	1	0	0	0	0	0	0	0	0	0	1	0	0	1	0	0	0	0	0	0	0	0
8504	1	11	N06229	4	0	4	20	154.7	Secondary (>5y)	8	9	0	.14	0	Food Secure	1	1	0	0	0					1	1	0	1	0	0	0	0	0	0	0	0	0	1	0	0	1	0	0	0	1	0	0	0	0
8505	1	11	N06485	6	1	11	19	144.05	Secondary (>5y)	9	14	0		0	Food Secure	1	1	0	0	0	0			0	1	1		0	1	0	0	0	0	0	0	0	0	1	0	0	1	0	0	0	1	0	0	1	0
8506	1	11	N06485	6	2	6	20	158.5	Secondary (>5y)	8	9	0	.1	0	Food Secure	1	1	0	0	0	0	0	0		1	1		0	0	0	0	0	0	0	0	0	0	1	0	0	1	1	1	1	1	0	0	0	0
8507	1	11	N06516	6	3	6	16	155.85	Secondary (>5y)	6	9	0	.18	1	Food Secure	1	0	0	0	0	0	0	0		1	1	0	0	0	0	0	0	0	0	0	0	0	1	0	0	1	0	0	0	1	1	0	1	0
8508	1	11	N06516	8	4	8	22	145.3	Secondary (>5y)	9	5	0	.27	5	Moderately Food Insecure	1	0	0	0	0	0	0	0		1	1	0	1	0	0	0	1	1	0	0	0	0	1	0	0	1	0	0	0	1	0	0	0	0
8601	1	11	N05359	4	1	12	25	155.9	Secondary (>5y)	8	7	0	.1	0	Food Secure	1	1	0	0	0	0	0	0		0	1		0	1	0	0	0	0	0	0	0	0	1	0	0	1	0	0	0	1	0	1	0	0
8602	1	11	N05359	4	1	4	25	143.45	Secondary (>5y)	10	5	0	.7	4	Moderately Food Insecure	1	1	0	0	0	0		1		1	1		0	0	0	0	0	0	0	0	0	0	0	0	0	1	0	0	0	1	0	0	0	0
8603	1	11	N06473	4	0	11	18	153.75	Secondary (>5y)	9	9	0	.18	0	Food Secure	1	0	1	0	0	0				0	1	1	0	0	0	0	0			0						1	0	0	0	0	0	0	0	0
8604	1	11	N06485	5	1	5	20	147.95	Secondary (>5y)	9	6	0	.24	0	Food Secure	1	1	1	0	0	0	0			1	1	1	1	0	0	0	0	0	0	0	0	0	1	0	0	1	0	0	0	0	0	0	0	0
8605	1	11	N06516	5	0	11	20	152.15	Secondary (>5y)	9	5	1	.15	4	Mildly Food Insecure	1	0	1	0	0	0	0			1	1	0	1	0	0	0	0	0	0	1	1	0	1	0	0	1	0	0	0	1	0	0	1	0
8606	1	11	N06229	3	1	12	24	148	Secondary (>5y)	9	5	0	.05	0	Food Secure	1	2	1	0	0	0		1		0	1	0	1	1	1	0	0	0	0	0	0	0	1	0	0	1	1	1	1	1	0	0	0	0
8607	1	11	N06479	14	4	14	20	142.45	Secondary (>5y)	10	5	1	.2	3	Mildly Food Insecure	1	0	0	0	0	0	0	0	1	1	1	0	1	0	0	0	0	0	0	0	0	0	1	0	0	1	0	0	0	1	0	0	1	0
8608	1	11	N05268	5	2	21	28	156.1	Secondary (>5y)	8	10	0	.2	0	Food Secure	0	2	0	0	0	0	0	0		1	1	1	0	0	0	0	0	0	0	1	1	0	1	0	0	1	0	1	1	1	1	0	1	1
8701	1	11	N06453	4	2	4	41	144.3	No education	0	0	1	.09	0	Food Secure	1	0	0	0	0	0	0			1	1	1	1	0	0	0	1	1	1	0	0	0	1	1	1	1	1	1	1	0	0	0	0	0
8702	1	11	N06453	2	0	9	19	154.15	Secondary (>5y)	9	5	1	.12	1	Food Secure	1	1	1	0	0	0				0	1	0	1	0	0	0	1	1	0	0	0	0	1	0	0	1	0	0	0	0	0	0	0	0
8703	1	11	N06473	4	2	10	27	153.25	Secondary (>5y)	7	5	1	.23	0	Food Secure	1	2	1	0	0	0	0	0		0	1	0	1	0	0	0	0			0						1	0	0	0	0	0	0	0	0
8704	1	11	N06473	6	2	6	19		Secondary (>5y)	8	5	0	.4	0	Food Secure	1	0	0	0	0	0	0	0		1	1	0	1	0	0	0	0	0	0	0	0	0	1	1	1	1	1	0	0	0	1	0	0	0
8705	1	11	N05160	2	0	10	21		Secondary (>5y)	9	5	0	.07	0	Food Secure	1	0	1	0	0	0				0	1	0	0	0	0	0	0	0	0	0	0	0	1	0	0	1	0	0	0	1	1	1	0	0
8706	1	11	N05160	4	0	8	18	148.35	Secondary (>5y)	10	10	0		0	Food Secure	1	0	0	0	0	0				1	1	0	0	0	0	0	0	0	0	1	1	0	1	0	0	1	1	1	1	1	0	0	0	0
8707	1	11	N05268	8	2	8	20	145.95	Secondary (>5y)	9	8	0	.1	0	Food Secure	1	2	0	0	0	0		1		1	1	0	1	0	0	0	0	0	0	0	0	0	1	1	1	1	0	0	0	1	0	1	1	0
8708	1	11	N05268	3	1	8	23	143.9	Secondary (>5y)	9	10	0	.9	0	Food Secure	1	0	0	0	0	0		0		1	1	1	1	0	0	0	0	0	0	0	0	0	1	1	1	1	0	0	0	0	0	0	0	0
8801	1	11	N06458	4	1	4	25	150.65	Secondary (>5y)	12	12	0		2	Mildly Food Insecure	1	0	1	0	0	0			0	1	1	0	1	0	0	0	0	0	0	1	1	1	1	1	1	1	0	0	0	1	0	1	0	0
8802	1	11	N06458	2	0	8	18	140.65	Secondary (>5y)	6	5	0	.05	0	Food Secure	1	0	1	0	0	0				0	1	1	0	0	0	0	0	0	0	0	0	0	1	0	0	1	0	0	0	0	0	0	0	0
8804	1	11	N06524	6	2	6	23	152.95	Secondary (>5y)	8	8	0	.1	0	Food Secure	1	0	1	0	0	0			1	1	1		0	0	0	0	0	0	0	0	0	0	1	0	0	1	0	0	0	1	0	1	0	0
8805	1	11	N06479	4	2	4	30	148.85	Secondary (>5y)	10	5	0	.1	0	Food Secure	1	0	1	0	0	0	0			0	1	0	1	0	0	0	0	0	0	0	0	0	1	0	0	1	0	0	0	1	0	0	0	0
8806	1	11	N06479	5	2	5	20	149.85	Secondary (>5y)	9	5	0	.22	2	Moderately Food Insecure	1	0	0	0	0	0	0			1	1		1	0	0	0	0	0	0	0	0	0	0	0	0	1	0	0	0	0	0	0	0	0
8807	1	11	N04681	3	1	10	30	143.8	Secondary (>5y)	10	10	0	.1	0	Food Secure	1	0	0	0	0	0		1		0	1	0	0	0	0	0	0	0	0	0	0	0	1	0	0	1	0	0	0	0	0	0	0	0
8808	1	11	N04681	4	1	8	25	148.85	Secondary (>5y)	8	7	0	.08	0	Food Secure	1	0	0	0	0	0			0	0	1	0	1	1	0	0	0	0	0	0	0	0	1	0	0	1	0	0	0	1	0	1	0	0
8901	1	12	N05359	3	1	7	27		Secondary (>5y)	6	8	0	.05	0	Food Secure	1	1	1	0	0	0	0			0	1	1	1	0	0	0	0	0	0	0	0	0	1	0	0	1	1	0	0	0	0	0	0	0
8902	1	12	N06458	3	1	8	30	145.35	Secondary (>5y)	7	0	0	.05	6	Moderately Food Insecure	1	1	1	0	0	0		1		0	1	0	0	0	0	0	0	0	0	0	0	0	1	1	1	1	1	0	0	0	0	0	0	0
8904	1	12	N06524	4	2	4	29	145.85	Primary (1-5y)	3	0	0	.07	3	Mildly Food Insecure	1	0	0	0	0	0	0	0		1	1	0	1	0	0	0	0	0	0	0	0	0	1	0	0	1	1	0	0	0	0	0	0	0
8905	1	12	N05359	3	1	3	21		Primary (1-5y)	5	1	0	.02	2	Mildly Food Insecure	1	2	1	0	0	0		1		1	0		0	1	0	0	0	0	0	0	0	0	1	0	0	1	1	0	0	0	0	0	0	0
8906	1	12	N06524	4	1	4	17	146.35	Primary (1-5y)	5	9	0		8	Moderately Food Insecure	1	0	1	0	0	0				1	1	1	1	0	0	0	0	0	0	0	0	0	1	1	1	1	1	0	0	0	0	0	0	0
8907	1	12	N06458	3	1	5	28	148.25	No education	0	0	0		6	Moderately Food Insecure	1	1	1	0	1	0		1		0	1	0	0	0	0	0	0	0	0	0	0	0	1	0	0	1	1	0	0	0	0	0	0	0
8908	1	12	N06458	5	0	5	19	150.25	Secondary (>5y)	6	8	0	.32	6	Moderately Food Insecure	1	0	0	0	0	0				1	1	0	1	0	0	0	0	0	0	0	0	0	1	0	0	1	1	0	0	1	0	0	0	0
9001	1	12	N06453	5	0	5	18	146.5	Secondary (>5y)	6	5	0	.14	0	Food Secure	1	1	0	0	0	0				1	1	1	1	0	0	0	0	0	0	0	0	0	1	0	0	1	0	0	0	1	0	0	0	0
9002	1	12	N06453	2	0	11	19	147.9	Primary (1-5y)	5	0	0	.02	0	Food Secure	1	0	1	0	1	0				0	1	1	1	0	0	0	0	0	0	0	0	0	1	0	0	1	1	0	0	0	0	0	0	0
9003	1	12	N06473	3	1	3	22	135.45	No education	0	0	0	.06	0	Food Secure	1	1	1	0	1	0			1	1	1	0	0	0	1	1	0			0						1	1	0	0	0	0	0	0	0
9005	1	12	N05160	4	1	20	26	148.25	No education	0	5	0	.05	0	Food Secure	1	0	0	0	0	0	0			0	1	0	1	0	0	0	0	0	0	0	0	0	1	0	0	1	1	0	0	0	0	0	0	0
9006	1	12	N06485	5	1	5	18	139.2	Primary (1-5y)	5	6	0	.1	0	Food Secure	1	1	1	0	0	0	0			1	1		0	0	0	0	0	0	0	0	0	0	1	1	1	1	0	0	0	0	0	0	0	0
9007	1	12	N05160	6	3	6	21	156	Primary (1-5y)	5	0	1	.11	0	Food Secure	1	0	0	0	0	0		0	1	1	1	1	0	0	0	0	0	0	0	0	0	0	1	0	0	1	0	0	0	1	0	0	0	0
9102	1	12	N06524	4	1	5	19	142.65	No education	0	0	1	.16	0	Food Secure	1	1	1	0	0	0	0			0	1	0	1	0	0	0	0	0	0	0	0	0	1	0	0	1	0	0	0	0	0	0	0	0
9103	1	12	N05359	6	2	6	20		Secondary (>5y)	9	2	0	.24	0	Food Secure	1	0	0	0	0	0	0			1	1		0	0	0	0	0	0	0	0	0	0	1	0	0	1	0	0	0	0	0	0	0	0
9104	1	12	N05359	6	2	6	19	140.7	Primary (1-5y)	5	0	1	.8	0	Food Secure	1	1	0	0	0	0	0			1	1	0	0	0	0	0	0	0	0	0	0	0	1	0	0	1	0	0	0	1	0	0	0	0
9105	1	12	N06458	3	2	3	35	146.25	Secondary (>5y)	8	5	0	.15	2	Mildly Food Insecure	1	0	0	0	0	0	0			1	1	0	1	0	0	0	0	0	0	0	0	0	1	1	1	1	0	0	0	1	0	1	0	0
9106	1	12	N06458	12	6	12	26	156.05	Secondary (>5y)	9	9	0	.24	2	Mildly Food Insecure	1	0	0	0	0	0	0	0	1	1	1	0	1	0	0	0	0	0	0	1	1	1	1	1	1	1	0	0	0	1	0	0	0	0
9107	1	12	N06479	9	3	9	38	152.7	Secondary (>5y)	8	12	0	.35	0	Food Secure	1	0	0	0	0	0	0	0	0	1	1	0	0	0	0	0	0	0	0	0	0	0	1	0	0	1	0	0	0	1	1	1	0	0
9108	1	12	N06479	6	2	6	22		Primary (1-5y)	5	8	0	.18	4	Mildly Food Insecure	1	0	0	0	0	0	0	0		1	1	0	1	0	0	0	0	0	0	0	0	0	1	0	0	1	0	0	0	0	0	0	0	0
9201	1	12	N05160	7	0	7	24	145.6	Secondary (>5y)	12	12	0	.18	0	Food Secure	1	0	0	0	0	0				1	1	0	1	0	0	0	0	0	0	0	0	0	1	1	1	1	1	0	0	1	0	1	0	0
9202	1	12	N05160	7	4	7	31	140.65	No education	0	0	1	.07	7	Moderately Food Insecure	1	0	0	0	0	0	0	0	1	1	1	0	0	0	0	0	0	0	0	0	0	0	1	0	0	1	0	0	0	0	0	0	0	0
9203	1	12	N06453	5	1	10	20	148.6	Secondary (>5y)	7	8	0	.17	0	Food Secure	0	3	1	0	1	1	1			0				0	0	0	0	0	0	0	0	0	1	0	0	1	0	0	0	0	0	0	0	0
9204	1	12	N06453	3	1	17	21	154.45	Secondary (>5y)	8	0	1	.1	0	Food Secure	0	2	0	0	0	0			1	0	1	1	1	0	0	0	0	0	0	0	0	0	1	0	0	1	1	0	0	0	0	0	0	0
9205	1	12	N06485	6	3	6	32	159.55	Secondary (>5y)	7	5	1	.35	0	Food Secure	1	1	1	0	0	0	0	0		1	1	1	1	0	0	0	0	0	0	0	0	0	1	0	0	1	0	0	0	0	0	0	0	0
9206	1	12	N06485	5	3	6	29	150.3	No education	0	4	0	.04	8	Moderately Food Insecure	1	1	0	0	0	0	0	0		1	1	1	1	0	0	0	1	1	0	0	0	0	1	0	0	1	0	0	0	0	0	0	0	0
9207	1	12	N06473	4	1	4	32	154.4	Secondary (>5y)	8	9	1	.93	2	Mildly Food Insecure	1	0	0	0	0	0	0			1	1	1	1	0	0	0	0	0	0	0	0	0	1	0	0	1	0	0	0	0	0	0	0	0
9208	1	12	N06473	3	1	5	27	147.25	No education	0	0	1	.04	0	Food Secure	1	0	0	0	0	0	0			0	1	0	1	0	0	0	0	0	0	0	0	0	1	0	0	1	0	0	0	0	1	0	0	0
9301	1	12	N06479	3	1	10	23	146.8	Primary (1-5y)	4	5	0	.1	5	Moderately Food Insecure	1	0	0	0	0	0		0		0	1		0	0	0	0	0	0	0	1	1	0	1	0	0	1	0	0	0	1	0	0	0	0
9302	1	12	N06479	5	2	9	17	142.55	Primary (1-5y)	4	4	0	.05	0	Food Secure	1	0	0	0	0	0		0		0	1	0	0	0	0	0	1	1	0	0	0	0	1	0	0	1	0	0	0	0	0	0	0	0
9303	1	12	N05359	2	0	6	18	151.4	Primary (1-5y)	4	4	0	.02	2	Mildly Food Insecure	1	0	0	0	0	0				0	1	1	1	0	0	0	0	0	0	0	0	0	1	0	0	1	0	0	0	0	0	0	0	0
9304	1	12	N05359	5	2	8	31	146.3	No education	0	5	0	.08	2	Mildly Food Insecure	1	1	1	0	0	0	0	0		0	1	0	0	0	0	0	0	0	0	0	0	0	0	0	0	1	0	0	0	0	0	0	0	0
9305	1	12	N06458	3	1	6	16	154.2	Primary (1-5y)	5	8		.03	6	Moderately Food Insecure	1	0	0	0	0	0				0	1	0	1	0	0	0	0	0	0	0	0	0	1	0	0	1	0	0	0	1	0	1	0	0
9306	1	12	N06458	3	0	13	19	151.05	Secondary (>5y)	9	10	0	.08	8	Moderately Food Insecure	1	0	1	0	0	0				0	1	0	0	0	0	0	0	0	0	0	0	0	1	0	0	1	0	0	0	1	0	0	0	0
9307	1	12	N06524	8	2	26	20	145.7	Primary (1-5y)	5	6	0	.06	0	Food Secure	1	0	0	0	0	0		0	1	1	1	0	0	0	0	0	0	0	0	1	1	1	1	1	1	1	0	0	0	1	0	0	0	0
9308	1	12	N06524	3	1	14	22		Secondary (>5y)	7	7	1	.08	0	Food Secure	1	0	1	0	1	1		1		0				0	0	0	0	0	0	0	0	0	1	1	1	1	1	0	0	0	0	0	0	0
9401	1	12	N06473	8	2	8	29	149.9	Secondary (>5y)	10	9	0	1.4	0	Food Secure	1	0	0	0	0	0		0	1	1	1	1	1	0	0	0	0	0	0	0	0	0	1	1	1	1	0	0	0	1	0	0	1	0
9402	1	12	N06485	5	1	5	20	155.3	Secondary (>5y)	7	12	1	.35	0	Food Secure	1	1	1	0	0	0			0	1	1	1	1	0	0	0	1	1	0	0	0	0	1	0	0	1	0	0	0	0	1	0	0	0
9403	1	12	N06485	4	2	9	23	134	Primary (1-5y)	2	0	1	.01	6	Moderately Food Insecure	1	1	1	0	0	0		0	1	0	1	1	1	0	0	0	0	0	0	0	0	0	1	1	1	1	0	0	0	0	0	0	0	0
9404	1	12	N06453	5	3	5	36		No education	0	0	1	.15	0	Food Secure	1	1	1	0	0	0	0	0		1	1	1	0	0	0	0	0	0	0	0	0	0	1	0	0	1	0	0	0	1	0	0	1	0
9405	1	12	N06453	3	1	3	20	152.55	No education	0	0	0	.05	0	Food Secure	1	3	0	0	1	1		1		0				0	0	0	0			0						1	0	0	0	0	0	0	0	0
9407	1	12	N05160	3	1	3	17	156.6	No education	0	0	0	.12	0	Food Secure	1	0	0	0	0	0				1	1	1	1	0	0	0	1	1	0	0	0	0	1	0	0	1	0	0	0	0	1	0	0	0
9408	1	12	N06473	3	1	7	25	151.9	Secondary (>5y)	9	9	0	.55	9	Moderately Food Insecure	1	0	1	0	0	0		0		0	1	0	0	0	0	0	0	0	0	0	0	0	1	1	1	1	0	0	0	1	0	0	0	0
9501	1	12	N06479	14	3	14	25	145.65	Secondary (>5y)	9	7	1	.55	0	Food Secure	1	0	0	0	0	0		1	1	1	1	0	1	0	0	0	0	0	0	1	1	0	1	0	0	1	0	0	0	1	0	1	0	0
9502	1	12	N06524	3	0	3	19	153.95	Secondary (>5y)	9	9	0		0	Food Secure	0	0	1	0	0	0				1	1	0	1	0	0	0	0	0	0	0	0	0	1	0	0	1	0	0	0	0	1	0	0	0
9503	1	12	N06524	6	2	11	18	153.65	Secondary (>5y)	9	3	1	.04	0	Food Secure	1	25	0	0	0	0	0		1	1	1	0	0	0	0	0	0	0	0	0	0	0	1	0	0	1	0	0	0	0	0	0	0	0
9505	1	12	N06458	4	2	4	28	141.7	No education	0	0	1	.2	6	Moderately Food Insecure	1	0	0	0	0	0	0	0		1	1	0	0	0	0	0	0	0	0	0	0	0	1	0	0	1	0	0	0	0	1	0	0	0
9506	1	12	N06458	4	2	7		153.85	Secondary (>5y)	6	3	0	.09	2	Mildly Food Insecure	1	1	1	0	0	0	0			0	1	0	0	0	0	0	1	1	0	0	0	0	1	1	1	1	0	0	0	0	0	0	0	0
9507	1	12	N05359	4	2	4	33	155.5	Secondary (>5y)	6	0	0	.17	2	Mildly Food Insecure	1	0	0	0	0	0	0			1	1	1	1	0	0	0	0	0	0	0	0	0	1	0	0	1	0	0	0	1	0	0	0	0
9508	1	12	N06524	3	1	8	23	158.5	Secondary (>5y)	9	12	0	.12	0	Food Secure	1	0	0	0	0	0		0		1	1	0	0	0	0	0	0	0	0	0	0	0	1	1	1	1	1	0	0	0	0	0	0	0
9601	1	12	N06453	9	4	9	35	149.55	Primary (1-5y)	2	1	1	.15	0	Food Secure	1	0	0	0	0	0	0		1	1	1	0	0	0	0	0	0	0	0	0	0	0	1	0	0	1	0	0	0	1	0	1	0	0
9602	1	12	N06453	3	0	9	22	141.4	Secondary (>5y)	10	6	0	.05	0	Food Secure	1	1	1	0	0	0				1	1	1	1	0	0	0	0	0	0	0	0	0	1	0	0	1	0	0	0	0	0	0	0	0
9603	1	12	N06485	2	0	18	20		Primary (1-5y)	4	0	0		17	Severely Food Insecure	1	1	1	0	0	0				0	0		0	0	0	0	0	0	0	0	0	0	1	0	0	0	0	0	0	0	0	0	0	0
9604	1	12	N06485	3	1	6	25	156.85	No education	0	0	0	.04	0	Food Secure	1	2	1	0	0	0			0	0	1	0	1	1	0	0	0			0						1	0	0	0	0	1	0	0	0
9605	1	12	N06473	4	3	4	34	143.4	Primary (1-5y)	2	5	0	.35	0	Food Secure	1	0	0	0	0	0	0	0		1	1	0	0	0	0	0	0	0	0	0	0	0	1	0	0	1	1	1	1	0	0	0	0	0
9606	1	12	N06473	8	3	8	17	155.15	Secondary (>5y)	6	3	0	.7	0	Food Secure	1	0	0	0	1	0	0	1		0	0			0	0	0	0	0	0	0	0	0	1	0	0	1	0	0	0	1	1	1	0	0
9607	1	12	N05160	2	0	7	21		Primary (1-5y)	5	5	0	.18	0	Food Secure	1	0	0	0		0				0	1	0	1	0	0	0	0	0	0	0	0	0	1	1	1	1	0	0	0	0	0	0	0	0
9608	1	12	N05160	2	1	2	26	156	Secondary (>5y)	9	5	0	.18	0	Food Secure	1	0	0	0		0	0			1	1	1	1	0	0	0	0	0	0	1	1	0	1	0	0	1	1	1	1	1	0	1	0	0
9701	1	13	N06524	4	1	4	25		Secondary (>5y)	7	7	0	.06	0	Food Secure	0	0	1	0	0	0	0			1	0	0	0	0	0	0	0	0	0	0	0	0	1	0	0	1	0	0	0	0	0	0	0	0
9702	1	13	N06524	8	1	8	22	152.65	Secondary (>5y)	12	9	0		0	Food Secure	1	0	0	0	0	0			1	1	1	1	1	0	0	0	0	0	0	1	1	1	1	1	1	1	0	0	0	1	0	0	0	1
9703	1	13	N06458	4	1	4	24	153.05	Secondary (>5y)	9	6	0	.16	8	Moderately Food Insecure	1	0	0	0	0	0		0		1	1	0	0	0	0	0	1	1	1	0	0	0	1	0	0	1	0	0	0	1	0	1	0	0
9704	1	13	N06458	3	2	8	35	150.05	Secondary (>5y)	7	5	0	.18	0	Food Secure	1	0	0	0		0	0			1	1	0	1	0	0	0	0	0	0	1	1	1	1	1	1	1	0	0	0	1	0	0	0	0
9705	1	13	N05359	5	2	7	17		Secondary (>5y)	6	2	0	.28	2	Mildly Food Insecure	1	20	1	0	0	0		0		1	1	0	0	0	0	0	0	0	0	0	0	0	1	0	0	1	0	0	0	1	0	0	0	0
9706	1	13	N05359	4	1	4	30	143.4	Secondary (>5y)	8	0	0		4	Mildly Food Insecure	1	0	0	0	1	1		1		0				0	0	0	0	0	0	0	0	0	1	0	0	1	0	0	0	0	0	0	0	0
9707	1	13	N06479	2	0	7	25	138.4	Secondary (>5y)	6	4	1	.05	9	Moderately Food Insecure	1	0	0	0	0	0				0	1	0	0	0	0	0	0	0	0	0	0	0	1	0	0	1	0	0	0	0	1	0	0	0
9708	1	13	N05359	2	0	9	18		Secondary (>5y)	9	9	1	.1	2	Mildly Food Insecure	1	0	0	0	0	0				0	1	0	1	0	0	0	0	0	0	0	0	0	1	0	0	1	0	0	0	1	0	0	0	0
9801	1	13	N06473	4	2	4	32	146.75	Primary (1-5y)	2	5	0	.1	0	Food Secure	1	0	0	0	0	0	0			1	1	1	1	0	0	0	1	1	1	0	0	0	1	1	1	1	0	0	0	1	0	0	1	0
9804	1	13	N06473	5	1	5	23	146.4	Secondary (>5y)	12	15	0	.35	0	Food Secure	1	0	0	0	1	0	0			1	1	1	1	0	0	0	0	0	0	0	0	0	1	1	1	1	1	1	1	1	1	0	1	0
9805	1	13	N05160	10	4	10	21	157.75	Secondary (>5y)	9	10	1	.35	0	Food Secure	1	0	0	0	0	0	0		1	1	1	1	1	0	0	0	1	1	1	0	0	0	1	1	1	1	0	0	0	0	0	1	0	0
9806	1	13	N05160	5	1	13	21	159.05	Secondary (>5y)	9	16	0	.05	0	Food Secure	1	0	0	0	0	0		0		1	1	0	0	1	0	0	0	0	0	0	0	0	1	1	1	1	0	0	0	1	1	0	1	0
9807	1	13	N06453	5	1	5	18	154.05	Secondary (>5y)	10	10	0	.29	0	Food Secure	1	1	1	0	0	0	0			1	1	1	1	0	0	0	0	0	0	0	0	0	1	1	1	1	1	1	1	1	0	0	1	1
9901	1	13	N06524	7	5	7	38	152.7	Secondary (>5y)	7	9	0	.6	0	Food Secure	1	0	0	0	0	0	0		1	1	1	0	0	0	0	0	0	0	0	0	0	0	1	1	1	1	0	0	0	0	1	0	0	0
9902	1	13	N06524	6	3	6	23		Primary (1-5y)	4	9	1	.06	4	Mildly Food Insecure	1	3	1	0	0	0	0	1	1	0	1	0	0	0	0	0	0	0	0	1	0	0	0	0	0	1	0	0	0	0	0	0	0	0
9903	1	13	N06458	5	3	5	34	147.6	Primary (1-5y)	5	4	0	.17	9	Moderately Food Insecure	1	2	1	0	0	0	0			0	1	0	1	0	0	0	0	0	0	0	0	0	1	1	1	1	0	0	0	0	0	0	0	0
9904	1	13	N06458	4	2	4	26	151.75	Secondary (>5y)	6	10	0	.36	0	Food Secure	1	0	0	0	0	0		0		1	1	0	1	0	0	0	0	0	0	1	1	1	1	1	1	1	0	0	0	1	0	1	0	0
9905	1	13	N05359	2	0	6	21	139.45	Primary (1-5y)	4	3	1		2	Mildly Food Insecure	1	0	0	0	0	0				0	1	1	1	0	0	0	0	0	0	0	0	0	1	1	1	1	0	0	0	1	0	0	0	0
9906	1	13	N06479	4	2	4	30	151.8	Secondary (>5y)	9	4	0	.2	0	Food Secure	1	0	0	0	0	0	0	0		1	1	0	0	0	0	0	0	0	0	0	0	0	1	1	1	1	0	0	0	1	0	1	0	0
9907	1	13	N06479	7	3	7	30	153.45	Secondary (>5y)	10	14	0		9	Moderately Food Insecure	1	0	0	0	0	0	0			1	1	0	0	0	0	0	0	0	0	0	0	0	1	0	0	1	0	0	0	0	0	0	0	0
9908	1	13	N05359	5	1	5	25	155	Secondary (>5y)	7	10	0	1.9	0	Food Secure	1	0	0	0	0	0		0		1	1	1	1	0	0	0	0	0	0	0	0	0	1	0	0	1	0	0	0	1	0	0	1	0
10002	1	13	N06473	3	1	5	23	159.85	Secondary (>5y)	9	5	0	.55	0	Food Secure	1	0	0	0	0	0		0		0	1	0	1	0	0	0	0	0	0	0	0	0	1	0	0	1	0	0	0	1	0	0	0	0
10003	1	13	N06485	5	1	8	25	151	Secondary (>5y)	10	16	0	.05	0	Food Secure	1	0	0	0	0	0			1	0	1	1	1	1	0	0	1	1	1	0	0	0	1	1	1	1	1	1	1	1	1	1	0	0
10004	1	13	N05160	10	5	19	16	146.75	Secondary (>5y)	6	9	0	.14	0	Food Secure	1	0	0	0	0	0	0			1	1	0	1	0	0	0	0	0	0	0	0	0	1	1	1	1	0	1	1	1	0	1	0	0
10005	1	13	N05160	10	5	19	17	148.6	Secondary (>5y)	6	10	0	.14	0	Food Secure	1	0	1	0	0	0	0			1	1	0	1	0	0	0	0	0	0	0	0	0	1	1	1	1	0	0	0	1	0	1	0	0
10006	1	13	N06453	6	3	6	21	153.65	Secondary (>5y)	6	9	0	.06	0	Food Secure	1	1	0	0	0	0	0	0		1	1	0	0	0	0	0	0	0	0	0	0	0	1	0	0	1	0	0	0	0	0	0	0	0
10007	1	13	N06453	5	1	5	16	150.25	Secondary (>5y)	9	8	0	.12	0	Food Secure	0	1	0	0	0	0				1	1	1	1	0	0	0	1	1	0	0	0	0	1	0	0	1	0	0	0	0	0	0	0	0
10101	1	13	N06458	4	1	20	26		Secondary (>5y)	6	8	0		5	Moderately Food Insecure	1	0	0	0	0	0		0		0	1	0	0	0	0	0	0	0	0	0	0	0	1	0	0	1	0	0	0	1	0	0	0	0
10102	1	13	N06458	4	2	10	28	152	Secondary (>5y)	6	8	0	.15	6	Moderately Food Insecure	1	0	0	0	0	0		0	0	0	1	0	0	1	0	0	0	0	0	0	0	0	1	0	0	1	1	1	1	0	0	0	0	0
10103	1	13	N06524	4	2	20	27	151.05	Secondary (>5y)	8		0		0	Food Secure	1	0	1	0	0	0		0	1	0	1	0	0	0	0	0	0	0	0	0	0	0	1	1	1	1	0	0	0	1	0	0	0	0
10104	1	13	N06524	5	2	5	26	145.95	Primary (1-5y)	3		1		0	Food Secure	1	0	1	0	0	0	0			1	1	1	1	0	0	0	0	0	0	0	0	0	1	0	0	1	0	0	0	0	0	0	0	0
10105	1	13	N05359	3	0	5	20	146.8	Secondary (>5y)	12	5	0	.1	0	Food Secure	1	0	0	0	0	0				1	1	1	1	0	0	0	0	0	0	0	0	0	1	0	0	1	1	0	0	1	0	1	0	0
10106	1	13	N05359	5	1	5	25	152.1	Secondary (>5y)	9	12	0	.1	4	Moderately Food Insecure	1	0	0	0	0	0	0			1	1	1	1	0	0	0	0	0	0	0	0	0	1	1	1	1	0	0	0	0	0	0	0	0
10107	1	13	N06479	7	3	17	18	147.75	Secondary (>5y)	6	5	0	.1	0	Food Secure	1	0	0	0	0	0		0		1	1		1	0	0	0	0	0	0	0	0	0	1	0	0	1	0	0	0	1	0	0	1	0
10108	1	13	N06479	5	3	8	16	158.05	Secondary (>5y)	7	9	0	.03	0	Food Secure	1	0	0	0	0	0				1	1	0	0	0	0	0	0	0	0	0	0	0	1	1	1	1	0	0	0	0	0	0	0	0
10201	1	13	N06453	3	1	5	30	152	Primary (1-5y)	5	0	1	.14	0	Food Secure	0	1	0	0	0	0			0	0	1	1	1	1	0	0	1	1	1	0	0	0	1	1	1	1	1	1	1	1	1	0	1	0
10202	1	13	N06485	4	2	4	29	159.05	Secondary (>5y)	7	4	1	.08	1	Food Secure	1	1	0	0	0	0	0			1	1	1	1	0	0	0	0	0	0	0	0	0	1	0	0	1	0	0	0	0	0	0	0	0
10203	1	13	N05160	3	1	7	24	147.45	Primary (1-5y)	5	0	0	.35	0	Food Secure	1	0	1	0	1	1		1		0				0	0	0	0	0	0	0	0	0	1	0	0	1	0	0	0	1	1	1	0	0
10204	1	13	N06453	9	3	9		148.7	Secondary (>5y)	9	8	0	.21	0	Food Secure	0	1	1	0	0	0			0	1	1	1	1	1	0	0	0	0	0	0	0	0	1	1	1	1	1	1	1	1	0	0	1	1
10205	1	13	N06473	3	1	15	23	150.5	Secondary (>5y)	7	0	1	.07	0	Food Secure	1	0	0	0	0	0			1	1	1	1	1	0	0	0	0	0	0	0	0	0	1	0	0	1	0	0	0	0	0	0	0	0
10206	1	13	N06473	2	0	7	20	152.55	No education	0	9	1	.14	3	Mildly Food Insecure	1	0	0	0	0	0				0	1	1	1	0	0	0	0	0	0	1	1	0	1	0	0	1	0	0	0	0	0	0	0	0
10207	1	13	N06485	5	1	5	32	157.9	Secondary (>5y)	9	0	0	.07	4	Moderately Food Insecure	1	0	0	0	0	0		0		0	1	0	1	0	0	0	0	0	0	0	0	0	1	0	0	1	1	0	0	0	0	0	0	0
10301	1	13	N06458	5	0	5	19	148.35	Secondary (>5y)	10	7	0	.36	0	Food Secure	1	0	0	0	0	0				1	1	0	1	0	0	0	1	1	1	0	0	0	1	1	1	1	1	1	1	1	0	0	1	0
10302	1	13	N06458	5	0	5	19	157.85	Secondary (>5y)	10	9	0	.37	0	Food Secure	1	0	0	0	0	0				1	1	0	1	0	0	0	1	1	1	0	0	0	1	1	1	1	1	1	1	1	0	0	1	0
10303	1	13	N06524	3	1	8	26	151.45	Secondary (>5y)	10	8	0	.18	0	Food Secure	1	0	0	0	0	0			1	0	1	1	1	0	0	0	0	0	0	1	1	0	1	0	0	1	0	0	0	1	0	0	0	0
10304	1	13	N06524	6	3	6	18	151.9	Secondary (>5y)	6	8	0	.35	0	Food Secure	1	0	0	0	0	0	0		1	1	1	0	1	0	0	0	1	1	1	0	0	0	1	1	1	1	0	0	0	1	0	0	1	0
10305	1	13	N06479	3	0	11	26	162.15	Secondary (>5y)	9	14	1	.12	0	Food Secure	1	0	0	0	0	0				0	1	0	0	0	0	0	0	0	0	0	0	0	1	0	0	1	0	0	0	1	0	0	1	1
10306	1	13	N06479	6	3	6	17	156.1	Secondary (>5y)	10	8	0	.35	7	Moderately Food Insecure	1	0	0	0	0	0		0		1	1		1	0	0	0	1	1	1	0	0	0	1	1	1	1	0	0	0	1	1	1	0	0
10307	1	13	N05359	2	0	8	18		Secondary (>5y)	9	0	1		2	Mildly Food Insecure	1	0	1	0	0	0				0	1	0	1	0	0	0	0	0	0	0	0	0	1	1	1	1	0	0	0	0	0	0	0	0
10308	1	13	N05359	4	2	4	30	154.85	Secondary (>5y)	7	10	0		0	Food Secure	1	0	0	0	0	0	0	0		1	1	1	1	0	0	0	0	0	0	0	0	0	1	1	1	1	1	1	1	1	0	0	0	0
10401	1	13	N06485	5	2	5	40	148	No education	0	0	0	.38	0	Food Secure	1	0	0	0	0	0	0			1	1	0	1	0	0	0	0	0	0	0	0	0	1	1	1	1	1	0	0	1	0	1	0	0
10402	1	13	N06485	4	1	4	25	148.85	Secondary (>5y)	12	10	0	.54	0	Food Secure	1	0	0	0	0	0	0			1	1	1	1	0	0	0	0	0	0	1	1	1	1	1	1	1	0	0	0	1	1	0	1	1
10403	1	13	N06473	5	3	5	32	150.75	Secondary (>5y)	8	9	0	.24	0	Food Secure	0	0	0	0	0	0	0		0	1	1	1	1	0	0	0	1	1	1	1	1	1	1	1	1	1	1	1	1	1	0	0	1	1
10404	1	13	N06473	8	3	8	15	151.65	Secondary (>5y)	7	12	0	.2	0	Food Secure	1	0	1	0	1	0	0	0	1	1	1	1	1	0	0	0	1	1	0	0	0	0	1	0	0	1	0	0	0	1	1	0	1	0
10405	1	13	N06453	5	2	18	32	147.25	Secondary (>5y)	6	8	0	.03	5	Mildly Food Insecure	1	2	0	0	0	0	0			0	1	0	1	0	0	0	1	1	0	0	0	0	1	0	0	1	0	0	0	0	0	0	0	0
10406	1	13	N06453	3	1	6	21	151.55	Secondary (>5y)	8	10	0		0	Food Secure	1	1	1	0	0	0	0			1	1		0	0	0	0	0	0	0	0	0	0	1	0	0	1	0	0	0	0	0	0	0	0
10407	1	13	N05160	4	1	4	22	155.95	Secondary (>5y)	9	9	0		0	Food Secure	1	0	0	0	0	0		0		1	1	0	0	0	0	0	1	1	1	0	0	0	1	1	1	1	1	0	0	1	1	0	1	0
10408	1	13	N05160	4	0	7	24	148.4	Secondary (>5y)	9	10	0		0	Food Secure	1	0	0	0	0	0				1	1	0	0	0	0	0	0	0	0	1	1	0	1	0	0	1	0	0	0	1	0	0	0	0
10501	1	14	N06458	2	0	9	35	151.7	Primary (1-5y)	4	0	0	.17	0	Food Secure	1	0	1	0	0	0				1	1	0	0	0	0	0	1	1	1	0	0	0	1	1	1	1	0	0	0	1	0	1	0	0
10502	1	14	N06458	3	1	3	25	156.1	Secondary (>5y)	8	0	0	.21	2	Mildly Food Insecure	1	0	0	0	0	0				1	1	0	1	0	0	0	1	1	1	0	0	0	1	1	1	1	0	0	0	0	0	0	0	0
10504	1	14	N06524	4	2	17	31	142.5	No education	0	0	0		0	Food Secure	1	1	1	0	0	0	0		1	0	1	1	1	0	0	0	0	0	0	0	0	0	1	0	0	1	0	0	0	0	0	0	0	0
10505	1	14	N05359	4	0	4	18	143.45	Secondary (>5y)	6	0	1	.09	0	Food Secure	1	0	0	0	0	0				1	1	0	0	0	0	0	0	0	0	0	0	0	1	1	1	1	1	0	0	0	0	0	0	0
10506	1	14	N05359	2	0	7	20	148.8	Secondary (>5y)	7	9	0	.2	0	Food Secure	1	0	0	0	0	0				0	1	1	1	0	0	0	0	0	0	1	1	1	1	1	1	1	0	0	0	0	0	0	0	0
10507	1	14	N06479	2	1	13	17	147.75	Secondary (>5y)	9	6	0	.05	0	Food Secure	1	0	1	0	0	0				0	1	0	0	0	0	0	0	0	0	0	0	0	0	0	0	1	0	0	0	0	0	0	0	0
10508	1	14	N06479	4	2	4	28	147.4	Primary (1-5y)	5	1	0	.09	0	Food Secure	1	0	0	0	0	0	0	0		1	1	0	1	0	0	0	0	0	0	0	0	0	1	0	0	1	1	0	0	0	0	0	0	0
10601	1	14	N06473	5	1	5	31	143.6	Primary (1-5y)	5	10	1	.17	0	Food Secure	1	0	1	0	0	0			1	1	1	1	1	1	0	0	0	0	0	0	0	0	1	0	0	1	0	0	0	1	0	0	1	0
10602	1	14	N06485	5	1	5	22	152.75	Secondary (>5y)	9	10	0		0	Food Secure	1	0	0	0	0	0		0		1	1	1	1	0	0	0	0	0	0	0	0	0	1	1	1	1	0	0	0	0	0	0	0	0
10603	1	14	N05160	2	1	2	25	159.95	Secondary (>5y)	9	9	0		0	Food Secure	0	0	1	0		0			1	1	1	0	0	1	0	0	1	1	1	0	0	0	1	1	1	1	1	0	0	1	0	0	1	0
10604	1	14	N05160	3	1	7	20	158	Secondary (>5y)	9	10	0	.26	0	Food Secure	1	0	1	0	0	0		0		0	1	1	0	0	0	0	0	0	0	0	0	0	1	0	0	1	0	0	0	1	0	0	1	0
10605	1	14	N06453	4	0	4	22	151.45	Secondary (>5y)	10	10	0	.3	0	Food Secure	1	1	1	0	0	0				1	1	1	0	0	0	0	0	0	0	0	0	0	1	0	0	1	0	0	0	1	0	0	0	1
10606	1	14	N06453	3	0	3	18	150.15	Secondary (>5y)	9	9	0	.08	0	Food Secure	1	1	1	0	0	0				1	1	0	1	0	0	0	1	1	1	0	0	0	1	1	1	1	1	0	0	1	0	0	1	1
10607	1	14	N06473	4	2	9	29	150	Secondary (>5y)	7	8	0	.04	0	Food Secure	1	0	0	0	0	0	0		0	1	1	1	1	0	0	0	0	0	0	0	0	0	1	0	0	1	0	0	0	1	0	0	1	0
10701	1	14	N06524	3	1	9	25	142.85	Secondary (>5y)	10	10	0	.03	0	Food Secure	1	1	1	0	0	0			0	0	1	0	0	1	0	0	0	0	0	0	0	0	1	0	0	1	0	0	0	1	1	0	0	0
10702	1	14	N06524	6	1	6	20	156.15	Secondary (>5y)	8	8	0	.52	0	Food Secure	0	0	1	0	0	0				1	1	0	0	0	0	0	1	1	0	0	0	0	1	1	1	1	0	0	0	1	0	0	1	0
10703	1	14	N06479	5	3	7	24	148.25	No education	0	8	0	.05	5	Mildly Food Insecure	0	0	1	0	0	0	0	0		0	1	0	0	0	1	0	0	0	0	1	1	0	1	0	0	1	0	0	0	1	0	0	1	0
10704	1	14	N05359	5	2	9	25	159.1	Secondary (>5y)	9	12	0	.14	0	Food Secure	1	0	0	0	0	0	0	0		1	1	1	1	0	0	0	1	1	1	0	0	0	1	1	1	1	0	0	0	0	0	0	1	0
10705	1	14	N06458	3	1	3	28	160.8	Secondary (>5y)	10	10	0	.16	2	Mildly Food Insecure	0	0	1	0	0	0		0		1	1	1	1	0	0	0	1	1	1	0	0	0	1	1	1	1	1	1	1	1	0	0	1	0
10706	1	14	N06458	4	2	4	30	159.2	Secondary (>5y)	10	9	0	.36	3	Mildly Food Insecure	1	0	1	0	0	0	0		0	1	1	0	1	1	0	0	1	1	1	0	0	0	1	1	1	1	0	0	0	0	0	0	0	0
10707	1	14	N06479	5	2	9	21	142.85	No education	0	5	0	.03	4	Mildly Food Insecure	1	0	0	0	0	0		0	1	1	1		0	0	0	0	0	0	0	0	0	0	1	1	1	1	0	0	0	0	0	0	0	0
10708	1	14	N05359	5	2	10	25	150.4	Secondary (>5y)	9	0	1	.35	2	Mildly Food Insecure	1	0	0	0	0	0		1		0	1	1	1	0	0	0	0	0	0	0	0	0	1	1	1	1	1	0	0	0	0	0	0	0
10801	1	14	N06473	3	1	5	27	152.7	Secondary (>5y)	9	8	0	.35	0	Food Secure	1	0	0	0	0	0		0		0	1	1	1	0	0	0	0	0	0	0	0	0	1	0	0	1	0	0	0	1	0	0	1	0
10802	1	14	N06473	4	2	10	31	147.8	Secondary (>5y)	9	5	0	.08	0	Food Secure	1	0	1	0	0	0	0			0	1	1	1	0	0	0	0	0	0	0	0	0	1	1	1	1	0	0	0	1	0	0	1	0
10803	1	14	N06453	4	1	4	22	152.1	Secondary (>5y)	9	8	0	.07	0	Food Secure	1	1	0	0	0	0		1		1	1	0	1	0	0	0	0	0	0	0	0	0	1	1	1	1	0	0	0	0	0	0	0	0
10805	1	14	N06485	4	2	4	25	148.35	Secondary (>5y)	7	6	0	.18	0	Food Secure	1	0	0	0	0	0	0	0		1	1	1	1	0	0	0	1	1	0	0	0	0	1	0	0	1	1	1	1	1	0	0	1	1
10807	1	14	N05160	5	0	5	22	155.15	Secondary (>5y)	12	16	0	.7	0	Food Secure	1	0	1	0	0	0				1	1	0	0	0	0	0	0	0	0	0	0	0	1	0	0	1	1	1	1	1	0	0	1	1
10901	1	14	N06458	2	0	8	26	152.55	Primary (1-5y)	4	5	0	.13	0	Food Secure	0	0	0	0	0	0				0	1	0	0	0	0	0	0	0	0	0	0	0	1	0	0	1	0	0	0	0	0	0	0	0
10902	1	14	N06458	4	2	15	30	159.9	Primary (1-5y)	3	0	0		4	Mildly Food Insecure	1	0	0	0	0	0	0			0	1	0	0	0	0	0	0	0	0	0	0	0	1	0	0	1	1	0	0	0	0	0	0	0
10903	1	14	N06524	4	2	4	27		Secondary (>5y)	10	9	0	.1	0	Food Secure	1	0	0	0	0	0	0	0		1	1	0	1	0	0	0	1	1	1	0	0	0	1	1	1	1	0	0	0	0	1	0	0	0
10904	1	14	N06524	5	1	17	22	155.6	Secondary (>5y)	9	7	0	.08	4	Mildly Food Insecure	1	0	0	0	0	0			1	1	1	0	0	0	0	0	0	0	0	0	0	0	1	0	0	1	0	0	0	1	0	0	0	0
10905	1	14	N05359	4	2	4	30	154.45	Primary (1-5y)	1	5	1	.04	6	Moderately Food Insecure	1	0	0	0	0	0	0	0		1	1	0	1	0	0	0	0	0	0	0	0	0	1	0	0	1	0	0	0	0	1	0	0	0
10906	1	14	N05359	3	1	8	26	152	Secondary (>5y)	7	5	0	.3	0	Food Secure	1	0	1	0	0	0		0		0	1	1	1	0	0	0	0	0	0	0	0	0	1	0	0	1	0	0	0	1	0	0	0	0
10907	1	14	N06479	2	0	12	27	151	Secondary (>5y)	6	5	0	.35	0	Food Secure	1	0	0	0	0	0				0	1	0	0	0	0	0	0	0	0	0	0	0	1	0	0	1	0	0	0	1	0	0	0	0
10908	1	14	N06479	7	2	7	18	158	Secondary (>5y)	11	14	0	.7	8	Moderately Food Insecure	1	0	0	0	0	0		1		1	1	0	0	0	0	0	0	0	0	0	0	0	1	0	0	1	0	0	0	0	0	0	0	0
11001	1	14	N05160	3	1	8	20	154.05	Secondary (>5y)	7	10	0	.09	0	Food Secure	1	0	1	0	0	0		0		1	1	0	1	0	0	0	1	1	1	0	0	0	1	1	1	1	0	0	0	1	0	0	1	0
11002	1	14	N05160	3	0	3	20	153.6	Secondary (>5y)	9	9	0	.87	0	Food Secure	0	0	1	0	0	0				1	1	1	1	0	0	0	1	1	1	0	0	0	1	1	1	1	1	1	1	1	1	0	1	0
11003	1	14	N06473	7	3	7	24	157.3	Secondary (>5y)	9	9	0	.3	0	Food Secure	0	0	1	0	0	0	0	0		1	1	1	0	1	0	0	1	1	0	1	1	0	1	0	0	1	0	0	0	1	0	0	1	1
11004	1	14	N06473	7	1	7	18	151.6	Primary (1-5y)	5	5	0	.09	0	Food Secure	1	1	1	0	0	0			1	0	1	1	1	0	0	0	0			0						1	0	0	0	1	1	0	0	0
11005	1	14	N06485	3	1	10	20	147.1	Secondary (>5y)	10	9	1	.02	11	Moderately Food Insecure	1	0	0	0	0	0		1		0	1	1	1	1	0	0	1	1	0	0	0	0	1	0	0	1	1	0	0	1	0	0	0	0
11006	1	14	N06453	3	0	5	18	156.4	Secondary (>5y)	9	5	0	.25	2	Mildly Food Insecure	1	1	0	0	0	0				1	1	1	1	0	0	0	0	0	0	0	0	0	1	0	0	1	0	0	0	1	1	0	0	0
11007	1	14	N06453	4	1	4	17	143.55	Secondary (>5y)	10	10	0	.35	0	Food Secure	0	0	0	0	0	0				1	1	1	1	0	0	0	1	1	1	0	0	0	1	0	0	1	1	1	1	1	0	0	1	1
11008	1	14	N05160	7	3	7	30	149.5	No education	0		0		0	Food Secure	1	0	0	0	0	0	0	0	1	1	1	0	1	0	0	0	0	0	0	1	1	0	1	0	0	1	0	0	0	0	0	0	0	0
11101	1	14	N05359	4	1	4	16	152.6	Secondary (>5y)	7	9	0	.1	0	Food Secure	1	30	1	0	0	0				1	1	0	0	0	0	0	0	0	0	0	0	0	0	0	0	1	0	0	0	1	0	0	1	1
11102	1	14	N05359	6	2	6	32	151.6	Secondary (>5y)	8	7	0	.1	6	Moderately Food Insecure	1	0	1	0	0	0	0			1	1	1	1	0	0	0	0	0	0	0	0	0	0	0	0	1	0	0	0	0	0	0	0	0
11103	1	14	N06458	6	1	6	24	154.2	Secondary (>5y)	7	8	0	.36	2	Mildly Food Insecure	1	0	0	0	0	0		0		1	1	0	0	0	0	0	0	0	0	0	0	0	1	0	0	1	1	1	1	1	0	0	1	1
11104	1	14	N06458	3	1	7	28	157.6	Secondary (>5y)	9	12	1		0	Food Secure	1	0	0	0	0	0	0	0		0	1		0	0	0	0	0	0	0	1	1	0	1	0	0	1	0	0	0	1	0	0	1	0
11105	1	14	N06524	9	2	9	18	141.2	Secondary (>5y)	12	14	0	.18	0	Food Secure	1	0	1	0	0	0	0	0		1	1	0	0	0	0	0	0	0	0	0	0	0	1	0	0	1	0	0	0	1	0	0	1	1
11106	1	14	N06524	10	2	10	25	156.7	Secondary (>5y)	9	9	0		0	Food Secure	0	1	1	0	0	0	0	0		1	1	0	0	0	0	0	0	0	0	0	0	0	1	0	0	1	0	0	0	1	0	0	1	1
11107	1	14	N06479	3	1	8	25	144.3	Secondary (>5y)	7	11	0	.12	0	Food Secure	1	0	1	0	0	0	0			1	1	1	0	0	0	0	0	0	0	0	0	0	1	0	0	1	0	0	0	0	0	0	1	0
11108	1	14	N06479	3	1	9	22	157.65	Secondary (>5y)	9	7	0	.18	0	Food Secure	1	0	0	0	0	0		0		0	1	1	0	0	0	0	0	0	0	0	0	0	1	0	0	1	0	0	0	1	0	1	0	0
11201	1	14	N06453	2	0	2	23		Secondary (>5y)	9	10	0	.21	0	Food Secure	1	1	0	0		0				1	1	1	1	0	0	0	1	1	1	0	0	0	1	1	1	1	0	0	0	1	0	0	1	0
11202	1	14	N06453	7	1	12	22		Secondary (>5y)	7	2	0	.3	0	Food Secure	1	4	1	0	0	0		0		1	1	0	1	0	0	0	0	0	0	1	1	0	1	0	0	1	0	0	0	0	0	0	0	0
11203	1	14	N05160	3	1	11	25	158.45	Secondary (>5y)	8	5	0		2	Moderately Food Insecure	1	0	1	0	0	0		0		0	0		0	0	0	0	0	0	0	0	0	0	1	0	0	0	0	0	0	0	0	0	0	0
11204	1	14	N05160	5	2	5	26	151.85	Primary (1-5y)	5	8	0	.35	0	Food Secure	1	0	0	0	0	0		0		1	1	0	1	0	0	0	0	0	0	1	1	0	1	0	0	1	0	0	0	1	0	0	1	0
11205	1	14	N06473	4	1	4	17	157.15	Secondary (>5y)	8	9	0	.18	0	Food Secure	1	0	1	0	0	0				1	1	1	0	0	0	0	1	1	1	0	0	0	1	1	1	1	0	0	0	1	0	0	1	1
11206	1	14	N06453	3	1	3	27	158.45	Secondary (>5y)	6	3	0	.15	0	Food Secure	1	3	1	0	0	0	0			1	1	0	1	0	0	0	0	0	0	0	0	0	1	1	1	1	0	0	0	1	0	1	0	1
11207	1	14	N06516	6	0	6	21	141.95	Secondary (>5y)	12	9	0	.35	0	Food Secure	1	1	1	0	0	0				0	1	1	1	0	0	0	0	0	0	0	0	0	1	0	0	1	0	0	0	1	0	0	1	1
11301	1	15	N06458	12	4	39	22	154.5	Secondary (>5y)	9	4	0	.5	0	Food Secure	0	0	0	0	0	0	0	0	1	1	1	0	1	0	0	0	1	1	0	0	0	0	1	0	0	1	1	0	0	1	0	0	1	0
11302	1	15	N06458	4	2	4	30	152.1	Secondary (>5y)	9	5	0	.16	2	Mildly Food Insecure	0	0	1	0	0	0	0	1		1	1	0	1	0	0	0	0	0	0	0	0	0	1	1	1	1	0	0	0	1	0	0	1	0
11303	1	15	N05359	5	2	5	15	154.25	Primary (1-5y)	5	6	0	.06	0	Food Secure	1	0	1	0	0	0	0			1	1	1	1	0	0	0	0	0	0	1	1	1	1	1	1	1	0	0	0	1	0	0	1	0
11304	1	15	N05359	3	1	8	20	153.6	Secondary (>5y)	7	2	1	.55	0	Food Secure	1	0	0	0	0	0			0	0	1	1	1	1	0	0	0	0	0	0	0	0	1	0	0	1	0	0	0	1	0	0	1	0
11305	1	15	N06524	4	1	4	23	145.25	Primary (1-5y)	5	5	0	.09	0	Food Secure	0	0	0	0	0	0		0		1	1	1	1	0	0	0	1	1	1	1	0	0	0	0	0	1	1	1	1	1	0	0	1	1
11306	1	15	N06524	4	0	4	18	152.35	Secondary (>5y)	9	12	0	.09	0	Food Secure	1	1	1	0	0	0				1	1	0	0	0	0	0	0	0	0	0	0	0	1	0	0	1	0	0	0	1	0	0	0	0
11307	1	15	N04681	3	0	6	21	155.15	Secondary (>5y)	8	5	0	.11	0	Food Secure	1	0	1	0	0	0				1	1	1	1	0	0	0	0	0	0	0	0	0	1	1	1	1	0	1	1	1	0	0	0	0
11308	1	15	N04681	4	1	7	25	155.15	Secondary (>5y)	6	9	1		0	Food Secure	1	1	0	0	0	0		0		0	1	1	0	0	0	0	0	0	0	0	0	0	1	0	0	1	1	1	1	1	0	0	0	0
11401	1	15	N06453	2	1	9	25	154	Secondary (>5y)	6	5	0	.05	0	Food Secure	1	1	1	0		0	0			0	1	0	1	0	0	0	0	0	0	0	0	0	1	1	1	1	0	0	0	0	0	0	0	0
11402	1	15	N05160	9	3	9	25	159.55	Secondary (>5y)	10	12	0	.35	0	Food Secure	1	0	1	0	0	0	0	0	0	1	1	1	0	0	0	0	1	1	0	0	0	0	1	0	0	1	0	0	0	0	0	1	0	0
11403	1	15	N06516	2	0	5	22	149.2	Secondary (>5y)	9	2	0	.03	3	Mildly Food Insecure	1	0	0	0	0	0				0	1	0	0	0	0	0	0	0	0	0	0	0	1	0	0	1	1	0	0	0	0	0	0	0
11404	1	15	N06473	7	2	12	19		Secondary (>5y)	8	9	0	.35	0	Food Secure	1	0	1	0	0	0			0	1	1	1	1	1	0	0	0	0	0	0	0	0	1	1	1	1	1	1	1	0	0	0	0	0
11405	1	15	N06453	6	2	6	16	153.5	Secondary (>5y)	8	8	0	.35	0	Food Secure	1	3	1	0	0	0	0			1	1	0	0	0	0	0	0			0						1	0	0	0	0	0	0	0	0
11406	1	15	N06516	2	0	8	19	149.8	Secondary (>5y)	7	10	1	.08	0	Food Secure	1	1	0	0	0	0				0	1	1	1	0	0	0	1	1	0	0	0	0	1	0	0	1	0	0	0	1	0	0	0	0
11407	1	15	N06516	5	0	5	21	148.55	Secondary (>5y)	12	10	0	1.4	0	Food Secure	1	0	1	0	0	0				1	1	1	1	0	0	0	1	1	1	0	0	0	1	1	1	1	0	0	0	1	0	0	0	0
11501	1	15	N06458	5	1	13	18	150.6	Secondary (>5y)	6	3	0	.04	4	Mildly Food Insecure	1	0	1	0	0	0				1	1	0	0	0	0	0	0	0	0	0	0	0	1	0	0	1	0	0	0	1	1	0	1	0
11502	1	15	N06458	8	1	13	22	155.3	Secondary (>5y)	8	0	0	.05	4	Mildly Food Insecure	1	0	1	0	0	0		0		1	1	0	1	0	0	0	0	0	0	0	0	0	1	0	0	1	0	0	0	1	0	0	1	0
11503	1	15	N06524	4	1	23	24	151	Primary (1-5y)	5	5	0	.02	2	Mildly Food Insecure	1	0	1	0	0	0		0		1	1	0	1	0	0	0	0	0	0	0	0	0	1	0	0	1	0	0	0	1	0	0	1	0
11504	1	15	N06524	4	1	8	22	147.2	Secondary (>5y)	9	0	1	.35	0	Food Secure	1	0	1	0	0	0	0			1	1	0	0	0	0	0	0	0	0	0	0	0	1	0	0	1	0	0	0	1	0	0	1	1
11505	1	15	N04681	3	0	8	18	158.35	Secondary (>5y)	10	7	1		0	Food Secure	1	0	0	0	0	0				1	1	0	1	0	0	0	0	0	0	0	0	0	1	0	0	1	0	0	0	1	0	0	1	1
11506	1	15	N04681	5	1	15	24	149.3	Secondary (>5y)	9	9	0		0	Food Secure	0	0	0	0	0	0		0		1	1	1	1	0	0	0	1	1	1	0	0	0	1	1	1	1	1	1	1	1	0	0	1	1
11507	1	15	N05359	5	1	5	22	152.4	Secondary (>5y)	9	9	0	.27	0	Food Secure	1	0	1	0	0	0		0		1	1	0	1	0	0	0	0	0	0	0	0	0	1	0	0	1	1	0	0	1	0	0	1	1
11601	1	15	N06473	2	1	3	30	151.05	Secondary (>5y)	9	2	0	.17	0	Food Secure	1	0	1	0		0	0			1	1	0	1	0	0	0	0	0	0	0	0	0	1	1	1	1	0	0	0	1	1	0	1	1
11602	1	15	N06516	2	1	10	31	147.2	Primary (1-5y)	5	0	0	.15	1	Food Secure	1	0	1	0		0	0			1	1	1	1	0	0	0	0	0	0	0	0	0	1	0	0	1	0	0	0	1	0	0	1	1
11603	1	15	N06453	4	1	15	26	153.8	Primary (1-5y)	5	8	0	.05	6	Moderately Food Insecure	1	2	0	0	0	0	0			1	1	0	0	0	0	0	0	0	0	1	1	0	1	0	0	1	0	0	0	1	0	0	0	0
11604	1	15	N05160	4	1	14	29	147.15	Secondary (>5y)	9	2	1	.04	0	Food Secure	1	0	1	0	0	0	0			1	1	0	1	0	0	0	0	0	0	0	0	0	1	0	0	1	0	0	0	1	0	0	0	0
11605	1	15	N05160	5	0	5	20	149.3	Secondary (>5y)	12	12	0	.35	0	Food Secure	0	0	1	0	0	0				1	1	1	1	0	0	0	0	0	0	0	0	0	1	1	1	1	1	1	1	1	1	0	1	1
11606	1	15	N06473	2	0	2	22	156.45	Secondary (>5y)	7	5	0	.7	0	Food Secure	1	0	1	0	0	0				1	1	1	1	0	0	0	0	0	0	1	1	1	1	1	1	1	0	1	1	0	0	0	0	0
11607	1	15	N06453	5	2	5	27	155.2	Primary (1-5y)	5	5	0	.1	0	Food Secure	1	1	1	0	0	0	0	0		1	1	1	0	1	0	0	0	0	0	0	0	0	1	1	1	1	1	1	1	1	0	0	1	1
11608	1	15	N06516	5	0	5	16	145.05	Secondary (>5y)	8	9	0	.15	0	Food Secure	1	0	0	0	0	0				1	1	1	1	0	0	0	0	0	0	1	1	1	1	1	1	1	0	0	0	1	0	0	1	1
11701	1	15	N06524	5	0	9	18		Secondary (>5y)	7	5	0		0	Food Secure	1	0	0	0	0	0				0	1	0	0	0	0	0	0	0	0	0	0	0	1	1	1	1	0	0	0	1	0	0	1	1
11702	1	15	N06524	4	2	11	28	153.75	Secondary (>5y)	6	0	1	.02	0	Food Secure	1	0	1	0	0	0	0	0		1	1	1	1	0	0	0	0	0	0	0	0	0	1	1	1	1	0	0	0	1	0	0	1	1
11703	1	15	N06458	2	0	2	24	142.65	Secondary (>5y)	9	3	0	.05	8	Moderately Food Insecure	1	0	0	0	0	0				1	1	0	1	0	0	0	0	0	0	0	0	0	1	1	1	1	0	0	0	1	0	0	0	0
11704	1	15	N05359	2	0	14	18		Primary (1-5y)	4	6	0	.02	6	Moderately Food Insecure	1	1	1	0	0	0				0	1	1	1	0	0	0	0	0	0	0	0	0	0	0	0	1	1	0	0	0	0	0	0	0
11705	1	15	N05359	2	0	5	22	153.55	Primary (1-5y)	4	4	0		0	Food Secure	1	0	0	0	0	0				1	1	1	1	0	0	0	0	0	0	0	0	0	1	0	0	1	1	0	0	0	0	0	0	0
11706	1	15	N05359	5	2	5	30	147.55	Secondary (>5y)	8	7	0	.35	0	Food Secure	1	0	0	0	0	0	0			1	1	1	1	0	0	0	0	0	0	0	0	0	1	1	1	1	0	0	0	1	0	0	1	0
11707	1	15	N04681	3	1	19	20	150.8	No education	0	2	0	.02	0	Food Secure	1	0	0	0	0	0		0		0	1	0	1	0	0	0	0	0	0	0	0	0	1	1	1	1	1	0	0	0	0	0	0	0
11708	1	15	N04681	3	0	11	19	148.9	Secondary (>5y)	8	8	0	.3	0	Food Secure	1	0	0	0	0	0				0	1	0	1	0	0	0	0	0	0	0	0	0	1	0	0	1	0	0	0	1	0	0	1	0
11801	1	15	N05160	5	1	5	27	159.55	No education	0	0	1		12	Severely Food Insecure	0	0	0	0	0	0			1	1	1	0	1	0	0	0	0			0						0	0	0	0	1	0	1	0	0
11802	1	15	N06453	3	0	3	19	152.55	Secondary (>5y)	8	7	0	.08	0	Food Secure	1	2	1	0	0	0				1	1	0	0	0	0	0	0	0	0	0	0	0	1	1	1	1	1	1	1	1	0	0	1	0
11803	1	15	N06473	6	3	6	25	145.95	Secondary (>5y)	9	10	0	.4	0	Food Secure	1	0	1	0	0	0	0	0		1	1	0	0	0	0	0	0	0	0	0	0	0	1	0	0	1	1	1	1	1	0	0	1	0
11804	1	15	N06516	7	3	7	28	154.2	Primary (1-5y)	5	6	0	.16	3	Mildly Food Insecure	1	0	0	0	0	0	0	0		1	1	0	0	0	0	0	0	0	0	0	0	0	1	0	0	1	0	0	0	1	0	0	1	1
11805	1	15	N06473	2	0	11	19	147	Secondary (>5y)	12	10	0	.04	0	Food Secure	1	0	1	0	0	0				1	1	0	1	0	0	0	1	1	0	0	0	0	1	0	0	1	1	1	1	1	0	1	1	0
11806	1	15	N06473	5	2	5	18	147.1	Secondary (>5y)	8	8	0	.08	0	Food Secure	1	0	1	0	0	0				1	1	0	1	0	0	0	0	0	0	1	1	0	1	0	0	1	0	0	0	1	0	0	1	1
11901	1	15	N06479	5	1	8	18	149.1	Secondary (>5y)	8	9	0	.08	0	Food Secure	0	0	1	0	0	0				1	1	1	1	0	0	0	0	0	0	0	0	0	1	1	1	1	1	1	1	1	0	0	1	1
11902	1	15	N06479	3	1	7	26	150	Primary (1-5y)	5	9	0	.07	0	Food Secure	1	0	0	0	0	0		0		1	1		0	0	0	0	0	0	0	0	0	0	1	0	0	1	1	0	0	1	0	0	1	0
11903	1	15	N05359	4	2	14	30	154.85	Primary (1-5y)	3	0	0	.02	0	Food Secure	1	0	0	0	0	0	0	0		0	1	0	1	0	0	0	0	0	0	0	0	0	1	1	1	1	0	0	0	1	0	0	0	1
11905	1	15	N06524	6	1	6	28		Secondary (>5y)	10	8	0		0	Food Secure	0	1	1	0	0	0	0			1	1	0	1	0	0	0	0	0	0	0	0	0	1	0	0	1	0	0	0	1	0	0	1	0
11907	1	15	N06458	4	2	4	38	149.25	No education	0	0	0		0	Food Secure	1	1	1	0	0	0	0			1	1	0	1	0	0	0	0	0	0	1	1	1	1	1	1	1	1	1	1	1	0	0	1	0
11908	1	15	N06458	3	1	3	23	143.25	Secondary (>5y)	7	0	0		6	Mildly Food Insecure	1	0	0	0	0	0			0	1	1	0	1	0	0	0	0	0	0	0	0	0	1	0	0	1	0	0	0	1	0	0	1	0
12001	1	15	N06516	5	1	10	24	162.1	Secondary (>5y)	7	12	0	.08	0	Food Secure	0	0	1	0	0	0		0		1	1	1	1	0	0	0	1	1	1	0	0	0	1	1	1	1	1	1	1	1	0	0	1	1
12002	1	15	N06453	2	0	3	20	152.25	Secondary (>5y)	8	10	0	.04	6	Moderately Food Insecure	1	1	1	0	0	0				0	1	0	1	0	0	0	0	0	0	0	0	0	1	1	1	1	0	0	0	1	0	0	1	0
12003	1	15	N05160	3	1	7	25	143.15	Secondary (>5y)	9	12	0	1.05	0	Food Secure	0	0	1	0	0	0		0		1	1	1	1	0	0	0	0	0	0	0	0	0	1	1	1	1	0	0	0	1	0	0	1	1
12004	1	15	N06473	5	1	5	19	155.35	Secondary (>5y)	6	8	0	.18	0	Food Secure	1	0	1	0	0	0	0			1	1	1	1	0	0	0	0	0	0	0	0	0	1	0	0	1	0	0	0	1	0	0	1	0
12005	1	15	N06453	4	1	7	21	151.2	Secondary (>5y)	9	9	0	.07	0	Food Secure	0	1	1	0	0	0			0	0	1	0	1	1	0	0	0	0	0	0	0	0	1	0	0	1	0	0	0	1	0	0	1	1
12006	1	15	N06473	4	0	4	20	152.15	No education	0	0	1	1.05	0	Food Secure	0	0	0	0	0	0				1	1	0	1	0	0	0	0	0	0	0	0	0	1	0	0	1	1	1	1	1	1	0	1	1
12007	1	15	N06516	2	0	2	19	158.3	Secondary (>5y)	10	9	0	.7	0	Food Secure	0	0	1	0		0				1	1	1	1	0	0	0	0	0	0	0	0	0	1	1	1	1	1	1	1	1	0	0	1	1
12008	1	15	N05160	3	1	7	22	149	Primary (1-5y)	5	8	0	.02	0	Food Secure	1	0	0	0	0	0		0		0	1	0	0	0	0	0	0	0	0	0	0	0	1	1	1	1	1	0	0	1	1	1	0	0
12101	1	16	N04681	4	1	19	23	158.1	Secondary (>5y)	10	8	0	.15	0	Food Secure	1	0	0	0	0	0	0			1	1	1	1	0	0	0	0	0	0	0	0	0	1	0	0	1	0	0	0	1	0	0	1	0
12102	1	16	N04681	7	1	16	20	154.75	Secondary (>5y)	12	12	0		0	Food Secure	1	0	1	0	0	0			0	1	1	1	1	0	0	0	0	0	0	0	0	0	1	1	1	1	0	1	1	1	0	0	1	1
12103	1	16	N05359	3	1	7	23		Secondary (>5y)	9	7	0	.02	0	Food Secure	1	0	0	0	0	0		0		0	1	0	0	1	0	0	0	0	0	0	0	0	1	1	1	1	0	0	0	1	0	0	1	0
12104	1	16	N05359	3	0	3	18	153.3	Secondary (>5y)	7	9	0	.3	0	Food Secure	1	0	0	0	0	0				1	1	1	1	0	0	0	0	0	0	0	0	0	1	0	0	1	0	0	0	1	0	0	1	0
12105	1	16	N06458	4	0	7	20	147.75	Secondary (>5y)	7	5	0	.2	0	Food Secure	1	0	0	0	0	0				1	1	0	1	0	0	0	0	0	0	0	0	0	1	1	1	1	0	0	0	1	0	0	1	0
12106	1	16	N06458	2	0	17	22	142.35	Secondary (>5y)	8	8	0	.04	0	Food Secure	1	0	0	0	0	0				0	1	0	0	0	0	0	0	0	0	1	0	0	1	1	1	1	0	0	0	0	0	0	0	0
12107	1	16	N06524	5	2	5	27	154.85	Secondary (>5y)	7	5	1	.73	2	Mildly Food Insecure	1	0	1	0	0	0	0	0		0	1	0	1	0	0	0	0	0	0	0	0	0	1	1	1	1	1	0	0	1	0	0	0	0
12108	1	16	N06524	5	1	5	18	139.55	Secondary (>5y)	8	9	1	.08	0	Food Secure	0	0	1	0	0	0		0		1	1	0	1	0	0	0	0	0	0	0	0	0	1	1	1	1	0	0	0	1	0	0	1	1
12201	1	16	N06473	7	2	10	21	157.5	Secondary (>5y)	12		1		0	Food Secure	1	0	1	0	0	0			0	1	1	1	1	0	0	0	0	0	0	0	0	0	1	1	1	1	0	1	1	1	0	0	1	1
12202	1	16	N05160	5	1	5	18	148.1	Secondary (>5y)	10	10	0	.35	0	Food Secure	1	0	0	0	0	0				1	1	1	0	0	0	0	0	0	0	1	1	1	1	1	1	1	1	0	0	1	0	0	1	1
12203	1	16	N06516	9	3	9	24	156.8	Primary (1-5y)	5	6	0	.17	2	Mildly Food Insecure	0	0	0	0	0	0			1	1	1	1	0	1	0	0	1	1	1	0	0	0	1	1	1	1	1	1	1	1	0	0	1	1
12204	1	16	N06453	3	1	3	21		Secondary (>5y)	9	10	0	.22	0	Food Secure	0	1	1	0	0	0			0	1	1	0	1	1	0	0	0			0						1	0	0	0	1	0	0	0	0
12205	1	16	N06453	3	1	7	22	153.75	Secondary (>5y)	10	10	0	.17	0	Food Secure	0	1	1	0	0	0		0		0	1	1	1	1	0	0	1	1	1	0	0	0	1	0	0	1	0	0	0	1	0	0	1	0
12206	1	16	N06516	2	0	12	20	158	Secondary (>5y)	9	8	1	.87	0	Food Secure	1	0	1	0	0	0				0	1	0	1	0	0	0	0	0	0	0	0	0	1	0	0	1	0	0	0	1	0	0	0	0
12207	1	16	N05160	3	1	8	24	152.85	Primary (1-5y)	5	0	0		0	Food Secure	1	0	1	0	0	0	0			0	1	1	0	0	0	0	0	0	0	0	0	0	1	0	0	1	1	0	0	0	0	0	1	0
12301	1	16	N06524	7	2	7	22	148.8	Secondary (>5y)	9	5	0	.12	0	Food Secure	0	0	1	0	0	0	0		1	1	1	0	1	0	0	0	0	0	0	0	0	0	1	0	0	1	0	0	0	1	0	0	1	0
12302	1	16	N05359	6	1	6	20	145.95	Secondary (>5y)	8	8	0	.7	0	Food Secure	1	0	1	0	0	0	0			1	1	0	1	0	0	0	0	0	0	1	1	1	1	1	1	1	0	0	0	1	0	0	1	0
12303	1	16	N06524	2	1	2	18	153.5	Secondary (>5y)	9	9	0	.52	0	Food Secure	1	0	1	0	0	0				1	1	0	1	0	0	0	0	0	0	0	0	0	1	1	1	1	0	0	0	1	0	0	1	1
12304	1	16	N06524	3	1	14	25	147.95	Primary (1-5y)	5	7	0		0	Food Secure	1	1	1	0	0	0		0		0	1	0	1	0	0	0	0	0	0	0	0	0	1	1	1	1	0	0	0	1	0	0	1	0
12306	1	16	N06458	3	1	3	26	148.1	Secondary (>5y)	9	4	0	.1	0	Food Secure	0	0	0	0		0		0		1	1	0	1	0	0	0	1	1	1	0	0	0	1	1	1	1	1	1	1	1	0	0	1	0
12307	1	16	N04681	5	3	13	32	148.55	Primary (1-5y)	5	0	1	.1	0	Food Secure	1	0	0	0	0	0	0	0		1	1	0	1	0	1	0	0	0	0	0	0	0	1	0	0	1	0	0	0	1	0	0	0	0
12308	1	16	N04681	3	1	3	22		Secondary (>5y)	9	5	0	.04	0	Food Secure	0	0	1	0	0	0		0		1	1	1	1	0	0	0	0	0	0	1	1	1	1	1	1	1	1	1	1	1	0	0	1	0
12401	1	16	N06453	3	0	3	19	152	Secondary (>5y)	9	10	0	.15	0	Food Secure	1	0	1	0	0	0				1	1	1	1	0	0	0	1	1	0	0	0	0	1	0	0	1	1	1	1	1	0	0	1	1
12402	1	16	N05160	5	1	5	29	162.25	Secondary (>5y)	10	5	0	.18	0	Food Secure	1	0	1	0	0	0	0			1	1	0	0	0	0	0	0	0	0	1	1	1	1	1	1	1	1	1	1	1	1	0	1	1
12403	1	16	N06516	2	0	9	18	140.35	Secondary (>5y)	6	7	0	.1	5	Mildly Food Insecure	1	2	1	0	0	0				0	1	0	0	0	0	0	0	0	0	0	0	0	0	0	0	1	1	0	0	1	0	0	1	0
12404	1	16	N06473	3	1	9	25	151.15	Primary (1-5y)	5	4	0	.08	0	Food Secure	1	0	0	0	0	0	0			0	1	0	1	0	0	0	0	0	0	0	0	0	1	0	0	1	0	0	0	1	0	0	0	0
12405	1	16	N06473	5	1	9	21	152.9	Primary (1-5y)	4	7	0	.35	0	Food Secure	1	0	1	0	0	0	0			1	1	0	1	0	0	0	0	0	0	0	0	0	1	1	1	1	0	0	0	1	0	1	1	0
12406	1	16	N06516	3	1	9	23	150	Primary (1-5y)	5	5	0	.5	0	Food Secure	1	1	0	0	0	0	0			0	1	0	0	0	0	0	0	0	0	1	0	0	0	0	0	1	1	0	0	1	0	0	0	0
12407	1	16	N05160	3	1	4	28	146.55	Secondary (>5y)	10	10	0	.05	0	Food Secure	1	0	1	0	0	0		0		1	1	0	0	0	0	0	0			0						1	0	0	0	1	0	0	1	1
12501	1	16	N04681	4	2	4	28	147.45	Primary (1-5y)	5	0	0	.4	6	Moderately Food Insecure	1	0	0	0	0	0	0	0		1	1	1	1	0	0	0	1	1	0	0	0	0	1	0	0	1	0	0	0	1	0	0	1	0
12502	1	16	N04681	4	2	4	22	149.75	Secondary (>5y)	9	8	1	.3	0	Food Secure	1	0	0	0	0	0		0		1	1		1	0	0	0	0	0	0	0	0	0	1	1	1	1	0	0	0	1	0	0	1	0
12503	1	16	N06524	3	0	13	19	145.7	Secondary (>5y)	12	10	0	.04	0	Food Secure	0	0	1	0	0	0				1	1	1	1	0	0	0	1	1	1	0	0	0	1	1	1	1	1	1	1	1	0	0	1	1
12504	1	16	N04681	8	1	8	21	154.05	Secondary (>5y)	10	12	0	1.75	0	Food Secure	0	0	1	0	0	0			0	1	1	1	1	0	0	0	1	1	1	0	0	0	1	1	1	1	1	1	1	1	0	0	1	1
12505	1	16	N05359	3	1	7	25	149.65	Secondary (>5y)	8	9	0	.02	0	Food Secure	1	0	1	0	0	0	0			0	1	0	0	0	0	0	0	0	0	0	0	0	1	1	1	1	0	0	0	1	0	0	1	1
12506	1	16	N05359	6	2	13	23	145.8	Primary (1-5y)	5	3	1	.08	6	Moderately Food Insecure	1	0	0	0	0	0			1	0	1	1	1	0	0	0	0	0	0	0	0	0	1	0	0	1	0	0	0	1	0	0	0	0
12507	1	16	N06458	3	1	3	25	152.1	Secondary (>5y)	8	12	0	.26	4	Mildly Food Insecure	1	0	0	0	0	0		0		0	1	1	1	0	0	0	0	0	0	0	0	0	1	1	1	1	0	0	0	1	0	0	1	0
12508	1	16	N06458	6	2	6	26	139.55	Primary (1-5y)	5	8	0	.27	0	Food Secure	1	0	0	0	0	0	0		0	1	1	1	1	1	0	0	1	1	1	0	0	0	1	1	1	1	0	1	1	1	0	0	1	0
12602	1	16	N06516	4	0	6	18	142.4	Secondary (>5y)	10	9	0	.05	9	Severely Food Insecure	1	1	1	0	0	0				1	1	1	0	0	0	0	0	0	0	0	0	0	1	0	0	1	0	0	0	1	0	0	1	0
12604	1	16	N05160	6	1	6	20	151.2	Secondary (>5y)	12	14	0	.53	0	Food Secure	0	0	0	0	0	0		0		1	1	1	1	0	0	0	0	0	0	0	0	0	1	1	1	1	0	0	0	1	0	0	1	0
12605	1	16	N06473	3	1	7	22	148.75	Secondary (>5y)	7	5	0	.06	0	Food Secure	1	0	0	0	0	0		1		0	1	0	0	0	1	0	0	0	0	0	0	0	1	0	0	1	0	0	0	0	0	0	0	0
12606	1	16	N06516	6	2	6		147.15	Secondary (>5y)	9	9	0	.04	7	Severely Food Insecure	1	0	0	0	0	0	0	0		1	1	0	0	0	0	0	0	0	0	0	0	0	1	0	0	1	0	0	0	1	0	0	0	0
12701	1	16	N05359	3	1	3	22	154.7	Secondary (>5y)	7	4	1	.2	0	Food Secure	1	2	1	0	0	0		1		1	1	1	1	0	0	0	0	0	0	1	0	0	0	0	0	1	0	0	0	1	0	1	0	0
12702	1	16	N06458	6	1	6	20	153.45	Secondary (>5y)	9	8	0	.7	6	Moderately Food Insecure	0	0	0	0	0	0		0		1	1	0	1	0	0	0	0	0	0	0	0	0	1	1	1	1	0	0	0	1	0	0	1	0
12703	1	16	N06458	4	2	11	27	150.9	Secondary (>5y)	7	6	1		6	Moderately Food Insecure	1	1	1	0	0	0	0	0		0	1	0	1	0	0	0	0	0	0	0	0	0	0	0	0	1	0	0	0	1	0	1	0	0
12704	1	16	N04681	4	1	11	24	147.55	No education	0	4	0	.14	0	Food Secure	1	0	1	0	0	0		0		0	0	0	1	0	0	0	0	0	0	0	0	0	0	0	0	1	0	0	0	1	0	0	1	0
12705	1	16	N04681	4	1	11	20	146.15	Secondary (>5y)	8	8	0	.1	0	Food Secure	1	2	1	0	0	0	0			1	1	0	1	0	0	0	0	0	0	0	0	0	0	1	0	1	1	1	1	1	0	0	1	0
12706	1	16	N06524	4	1	4	22	149.5	Secondary (>5y)	7	3	0		0	Food Secure	1	0	0	0	0	0		0		1	0	0	1	0	0	0	0	0	0	0	0	0	1	0	0	1	0	0	0	1	0	0	1	0
12707	1	16	N06524	2	0	2	18	152.35	Secondary (>5y)	6	9	0	.1	0	Food Secure	1	1	1	0	0	0				1	1	0	1	0	0	0	0	0	0	1	0	0	0	0	0	1	0	0	0	1	0	0	1	0
12801	1	16	N05160	2	1	2	17		Secondary (>5y)	7	10	0	.7	0	Food Secure	1	0	0	0		0				1	1	0	0	0	0	0	0	0	0	0	0	0	1	0	0	1	1	1	1	1	0	0	1	0
12802	1	16	N06516	4	2	4	26	155.7	Primary (1-5y)	5	5	0	.1	1	Food Secure	1	2	1	0	0	0	0	1		1	1	0	0	0	0	0	0	0	0	1	0	0	0	0	0	1	0	0	0	0	0	0	0	0
12803	1	16	N06473	4	1	4	22	158.3	Secondary (>5y)	9	4	1	.17	0	Food Secure	1	0	1	0	0	0		0		1	1	1	1	0	0	0	0	0	0	0	0	0	1	0	0	1	0	0	0	1	0	0	1	0
12804	1	16	N06453	3	1	3	21	151.85	Primary (1-5y)	2	5	0	.03	3	Mildly Food Insecure	1	5	1	0	0	0		0		1	1	0	1	0	0	0	0	0	0	0	0	0	1	1	1	1	1	0	0	0	0	0	0	0
12805	1	16	N06516	9	4	9	27	154.5	Secondary (>5y)	9	0	0	1.05	0	Food Secure	1	0	0	0	0	0	0	1		1	1	0	1	0	0	0	0	0	0	0	0	0	1	1	1	1	0	0	0	1	0	0	0	0
12806	1	16	N06473	3	1	3	25	147.85	Secondary (>5y)	9	14	0	2.8	0	Food Secure	1	0	1	0	0	0		0		1	1	1	1	0	0	0	1	1	1	0	0	0	1	1	1	1	1	1	1	1	0	0	1	0
12901	1	17	N06458	7	1	7	18	140.95	Secondary (>5y)	9	10	0		2	Mildly Food Insecure	1	0	0	0	0	0			0	1	1	0	0	0	0	0	0	0	0	1	1	1	1	1	1	1	1	1	1	1	0	0	1	1
12902	1	17	N06458	12	5	19	25	144.4	Secondary (>5y)	9	9	0	1.44	0	Food Secure	0	0	0	0	0	0	0	0		1	1	1	0	1	0	0	0	0	0	0	0	0	1	1	1	1	0	1	1	1	0	0	1	1
12903	1	17	N05359	5	2	5	32	155.75	Secondary (>5y)	9	9	0	.88	0	Food Secure	1	0	1	0	0	0	0	0		1	1	1	1	0	0	0	0	0	0	0	0	0	1	1	1	1	0	0	0	1	0	0	1	0
12904	1	17	N05359	9	2	9	18	148.5	Secondary (>5y)	9	4	0	.35	0	Food Secure	1	0	1	0	0	0		0	1	1	1	0	0	0	0	0	0	0	0	0	0	0	1	1	1	1	0	0	0	0	0	0	0	0
12905	1	17	N06524	5	1	5	17	145.35	Secondary (>5y)	7	9	0	.12	0	Food Secure	1	0	1	0	0	0				1	1	1	1	0	0	0	0	0	0	0	0	0	1	0	0	1	0	0	0	1	0	0	1	0
12906	1	17	N06524	4	2	13	31	133.6	Secondary (>5y)	6	5	0	.06	0	Food Secure	1	0	0	0	0	0	0	0		1	1	0	1	0	0	0	0	0	0	0	0	0	1	0	0	1	0	0	0	1	0	0	0	0
12907	1	17	N04681	4	1	18	22	146.95	Primary (1-5y)	4	4	0	.1	0	Food Secure	1	0	0	0	0	0	0			1	1	0	1	0	0	0	0	0	0	0	0	0	1	1	1	1	0	0	0	1	1	0	1	1
12908	1	17	N04681	2	0	12	20	146.55	Secondary (>5y)	12	6	0	.02	0	Food Secure	1	0	0	0	0	0				0	1	0	1	0	0	0	0	0	0	0	0	0	1	0	0	1	1	1	1	1	0	0	0	0
13001	1	17	N06516	5	1	9	25	145.4	Secondary (>5y)	10	8	0	.35	0	Food Secure	1	0	1	0	0	0		0		0	1	1	0	0	0	0	0	0	0	0	0	0	1	1	1	1	0	0	0	1	0	0	1	1
13002	1	17	N05160	6	1	6	18	155.2	Secondary (>5y)	10	12	0	.35	0	Food Secure	0	0	0	0	0	0		0		1	1	1	1	0	0	0	1	1	1	0	0	0	1	1	1	1	1	1	1	1	1	0	1	1
13003	1	17	N05160	6	1	6	26	162.05	Secondary (>5y)	14	16	0	.35	0	Food Secure	0	0	0	0	0	0		0		1	1	1	1	0	0	0	1	1	1	0	0	0	1	1	1	1	1	1	1	1	1	0	1	1
13004	1	17	N06473	5	1	5	22	153	Secondary (>5y)	10	10	0	.17	0	Food Secure	1	0	0	0	0	0	0			1	1		0	0	0	0	0	0	0	0	0	0	1	1	1	1	0	0	0	1	0	0	1	1
13005	1	17	N06453	5	3	5	25	152.55	Secondary (>5y)	10	8	0	.35	0	Food Secure	0	0	0	0		0	0	0		1	1	1	1	0	0	0	1	1	1	0	0	0	1	1	1	1	0	0	0	1	0	0	1	1
13006	1	17	N06473	5	2	8	26	149.25	Secondary (>5y)	7	12	1	.06	0	Food Secure	1	0	0	0	0	0	0	0		0	1		0	0	0	0	0	0	0	0	0	0	1	1	1	1	1	1	1	1	0	0	1	1
13007	1	17	N06453	3	1	11	19	151.75	Primary (1-5y)	5	8	0	.03	6	Moderately Food Insecure	1	0	1	0	0	0		1		0	1	0	1	0	1	1	0	0	0	1	1	1	1	1	1	1	1	0	0	1	0	0	0	0
13101	1	17	N04681	7	1	7	20	152.9	Secondary (>5y)	9	12	0	2.55	0	Food Secure	0	0	1	0	0	0			0	1	1	1	1	1	0	0	0	0	0	1	1	0	1	0	0	1	0	1	1	1	0	0	1	1
13102	1	17	N04681	4	2	11	25	154.55	Secondary (>5y)	7	9	1	.05	4	Mildly Food Insecure	0	0	1	0	0	0	0	0		0	1	1	0	0	0	0	0	0	0	0	0	0	1	1	1	1	0	0	0	1	0	0	0	0
13103	1	17	N06458	8	2	8	28	146.3	Secondary (>5y)	9	9	0	.42	2	Mildly Food Insecure	0	0	0	0	0	0		0		1	1	0	1	0	0	0	0	0	0	0	0	0	1	0	0	1	0	0	0	1	0	0	1	1
13104	1	17	N06458	3	0	14	19	149.75	Secondary (>5y)	9	10	0	.01	0	Food Secure	0	0	1	0	0	0				0	1	0	1	0	0	0	0	0	0	0	0	0	1	0	0	1	0	0	0	1	0	0	0	0
13105	1	17	N06524	9	2	9	27	154.85	Secondary (>5y)	10	9	0	.32	0	Food Secure	1	1	1	0	0	0	0	0		1	1	1	1	0	0	0	0	0	0	0	0	0	1	1	1	1	0	0	0	1	0	0	1	1
13106	1	17	N06524	9	2	9	18	147.3	Secondary (>5y)	9	9	0	.32	0	Food Secure	1	1	0	0	0	0	0	0		1	1	1	1	0	0	0	0	0	0	0	0	0	1	1	1	1	0	0	0	1	0	0	1	1
13107	1	17	N05359	4	1	4	23	154.6	Primary (1-5y)	5	5	0	.17	0	Food Secure	1	0	0	0	0	0		0		1	1	1	1	0	0	0	0	0	0	0	0	0	1	0	0	1	0	0	0	1	0	0	1	0
13108	1	17	N05359	3	1	8	26	141.45	Secondary (>5y)	12	14	0	.08	0	Food Secure	1	0	1	0	0	0		0		0	1	0	0	0	0	0	0	0	0	1	0	0	1	0	0	1	0	0	0	1	0	0	1	1
13201	1	17	N06516	2	0	9	18	141.2	Secondary (>5y)	9	9	0	.03	0	Food Secure	1	0	1	0	0	0				0	1	0	0	0	0	0	0	0	0	0	0	0	1	0	0	1	0	0	0	1	0	1	0	0
13202	2	17	N06516	4	0	9	25	159.3	Primary (1-5y)	3	3	0	.03	0	Food Secure	1	0	1	0	0	0		0		0	1	0	0	0	0	0	0	0	0	0	0	0	1	0	0	1	0	0	0	1	0	1	0	0
13203	1	17	N06453	2	1	7	27	152.8	Secondary (>5y)	9	10	0	.03	0	Food Secure	0	0	1	0		0	0			0	1	1	1	0	0	0	1	1	0	0	0	0	1	1	1	1	1	1	1	1	0	0	1	0
13204	1	17	N05160	3	1	5	21	151.85	Secondary (>5y)	12	14	0		0	Food Secure	1	0	1	0	0	0			0	0	1	0	0	1	0	0	0	0	0	0	0	0	1	1	1	1	0	0	0	1	0	0	1	1
13205	1	17	N06473	2	0	11	16	133.25	Primary (1-5y)	2	0	0	.02	0	Food Secure	1	0	0	0	0	0				0	1	0	1	0	0	0	0	0	0	0	0	0	1	0	0	1	0	0	0	0	0	0	0	0
13206	1	17	N06453	5	2	7	23	159.2	Secondary (>5y)	12	16	0	.05	0	Food Secure	1	1	1	0	0	0		0		0	1	1	1	1	0	0	1	1	0	0	0	0	1	0	0	1	0	0	0	1	0	0	1	0
13207	1	17	N05160	5	1	5	26	145	Secondary (>5y)	9	9	0	.79	0	Food Secure	1	0	0	0	0	0	0			1	1	1	1	0	0	0	0	0	0	1	1	0	1	0	0	1	0	1	1	1	0	0	1	1
13208	1	17	N06473	11	4	11	22		Secondary (>5y)	8	8	0	.17	0	Food Secure	1	0	1	0	0	0		0	1	1	1		0	1	0	0	1	1	1	0	0	0	1	1	1	1	0	0	0	1	0	0	1	1
13301	1	17	N05359	7	3	13	18	143.05	Secondary (>5y)	6	8	0	.2	0	Food Secure	0	0	1	0	0	0	0			1	1	1	1	0	0	0	0	0	0	0	0	0	1	1	1	1	1	1	1	0	0	0	0	1
13302	1	17	N05359	3	1	3	26	153.45	Secondary (>5y)	9	9	0	.17	0	Food Secure	1	0	0	0	0	0		0		1	1	1	1	0	0	0	0	0	0	0	0	0	1	1	1	1	1	1	1	1	0	0	1	1
13303	1	17	N06458	5	1	10	27	151.4	Secondary (>5y)	6	5	0	.02	3	Mildly Food Insecure	1	0	1	0	0	0	0	0		0	1	1	0	0	0	0	0	0	0	0	0	0	1	0	0	1	0	0	0	1	0	0	1	0
13304	1	17	N06458	3	1	11	26	148.4	No education	0	7	0	.05	4	Mildly Food Insecure	1	0	0	0	0	0		0		0	1	0	1	0	0	0	1	1	0	0	0	0	1	0	0	1	0	0	0	1	0	0	0	0
13305	1	17	N06524	3	1	3	20	155.25	Secondary (>5y)	8	10	0	.04	0	Food Secure	0	0	1	0	0	0			1	1	1	0	1	0	0	0	0	0	0	0	0	0	1	1	1	1	1	1	1	1	0	0	0	1
13306	1	17	N06524	5	0	5	19	156.85	Secondary (>5y)	7	7	0	.18	0	Food Secure	1	0	1	0	0	0				1	1	0	1	0	0	0	1	1	1	0	0	0	1	1	1	1	1	1	1	1	0	0	1	0
13307	1	17	N06479	4	2	6	25	142.05	Secondary (>5y)	6	4	0	.07	4	Moderately Food Insecure	1	0	0	0	0	0		0	0	1	1	0	1	0	0	0	1	1	0	0	0	0	1	0	0	1	0	0	0	0	1	0	0	0
13308	2	17	N06479	2	2	6	25	151.3	Secondary (>5y)	6	5	0	.07	0	Food Secure	1	0	0	0	0	0				0	1	0	1	0	0	0	0	0	0	0	0	0	1	0	0	1	0	0	0	0	0	0	0	0
13401	1	17	N06473	4	3	14	29	147.25	Secondary (>5y)	6	5	0	.24	0	Food Secure	1	0	1	0		0	0	0		0	1	0	0	0	0	0	0	0	0	0	0	0	1	0	0	1	0	0	0	1	0	1	0	1
13402	1	17	N06516	3	1	5	22	154.4	Secondary (>5y)	9	9	0	.21	0	Food Secure	0	0	0	0	0	0		0		1	1	1	0	0	0	0	0	0	0	0	0	0	1	1	1	1	0	1	1	1	0	0	0	1
13403	1	17	N06453	9	1	9	19	149.9	Secondary (>5y)	9	8	0	.2	8	Moderately Food Insecure	1	1	0	0	0	0			1	1	1	1	1	0	0	0	1	1	1	0	0	0	1	1	1	1	0	0	0	1	0	0	1	0
13405	1	17	N06453	3	1	7	18	151.8	Secondary (>5y)	8	10	0	.17	0	Food Secure	1	0	0	0	0	0			1	0	1	1	1	0	0	0	1	1	1	0	0	0	1	1	1	1	1	1	1	1	0	0	0	1
13406	1	17	N06473	3	1	8	24	147.85	Secondary (>5y)	6	5	0	.17	0	Food Secure	1	0	1	0	0	0			1	0	1	1	0	0	0	0	0	0	0	0	0	0	1	0	0	1	0	0	0	1	0	0	0	0
13407	1	17	N06516	3	0	3	28	153.4	Primary (1-5y)	5	9	1	.35	0	Food Secure	1	0	0	0	0	0				1	0	0	1	0	0	0	0	0	0	0	0	0	1	1	1	1	0	0	0	1	0	0	1	0
13408	1	17	N05160	6	2	13	27	142.65	Secondary (>5y)	10	8	1	.05	0	Food Secure	1	0	1	0	0	0	0	0		1	1	0	0	0	0	0	0	0	0	0	0	0	1	1	1	1	0	0	0	1	0	0	0	0
13501	1	17	N06524	6	1	6	17	151.25	Secondary (>5y)	7	7	0	.06	0	Food Secure	1	0	1	0	0	0				1	1	0	1	0	0	0	0	0	0	1	1	1	1	1	1	1	1	1	1	0	0	0	0	0
13502	1	17	N06524	3	1	3	30	155	Secondary (>5y)	9	10	0	.05	0	Food Secure	0	0	0	0	0	0		0		1	1	0	1	0	0	0	1	1	1	0	0	0	1	1	1	1	1	1	1	1	0	0	1	1
13503	1	17	N05359	6	1	6	21	155.45	Secondary (>5y)	12	12	0	.07	0	Food Secure	1	0	0	0	0	0				1	1	1	1	0	0	0	0	0	0	0	0	0	1	1	1	1	1	1	1	1	0	0	1	0
13504	1	17	N05359	3	1	6	20	156.15	Secondary (>5y)	7	5	0	.02	0	Food Secure	1	0	1	0	0	0			1	0	1	1	1	0	0	0	0	0	0	1	1	0	1	0	0	1	0	0	0	1	0	0	1	0
13505	1	17	N06458	2	0	6	20		Secondary (>5y)	6	6	0	.01	0	Food Secure	1	0	0	0	0	0				0	1	0	1	0	0	0	0	0	0	0	0	0	0	0	0	1	1	0	0	0	0	0	0	0
13506	1	17	N06458	6	1	6	17	149.65	Primary (1-5y)	5	0	0	.04	4	Mildly Food Insecure	1	0	0	0	0	0				0	1	1	0	0	0	0	0	0	0	1	1	1	1	1	1	1	0	0	0	1	0	0	1	0
13507	1	17	N06479	2	0	12	18	159.4	Secondary (>5y)	7	12	0		0	Food Secure	0	0	0	0	0	0				1	1	1	1	0	0	0	1	1	1	0	0	0	1	1	1	1	1	1	1	1	0	0	1	1
13508	1	17	N06458	3	1	10	28	150.9	No education	0	0	0	.05	7	Moderately Food Insecure	1	0	0	0	0	0	0			0	0	0	0	0	0	0	0	0	0	1	1	0	1	0	0	1	1	0	0	0	0	0	0	0
13601	1	17	N06453	3	1	8	28		Secondary (>5y)	10	12	0	.21	0	Food Secure	1	1	0	0	0	0		0		1	1	1	1	1	0	0	1	1	1	0	0	0	1	1	1	1	0	0	0	1	0	0	1	1
13602	1	17	N05160	9	5	9	16	156.75	Secondary (>5y)	7	8	0	1.05	0	Food Secure	1	0	0	0	0	0	0			1	1	0	1	0	0	0	0	0	0	1	1	0	1	0	0	1	0	0	0	1	0	0	1	0
13603	1	17	N06516	7	0	11	18		Secondary (>5y)	10	10	0	.52	0	Food Secure	1	0	0	0	0	0	0			1	1	0	0	0	0	0	0	0	0	0	0	0	1	1	1	1	0	0	0	0	0	0	0	0
13604	1	17	N06473	3	1	10	26	152.3	Secondary (>5y)	8	9	0	.52	0	Food Secure	1	0	1	0	0	0	0			1	1	1	1	0	0	0	0	0	0	0	0	0	1	0	0	1	0	0	0	1	1	0	1	0
13605	1	17	N06516	2	0	2	20	133.55	Secondary (>5y)	6	0	0	.04	0	Food Secure	1	0	0	0	0	0				0	0	0	0	0	0	0	0	0	0	1	1	0	1	0	0	1	1	0	0	0	0	0	0	0
13606	1	17	N06453	4	2	4	17	153.7	Secondary (>5y)	10	9	0	.05	0	Food Secure	1	1	0	0	0	0	0			1	1		0	0	0	0	0	0	0	0	0	0	1	0	0	1	0	0	0	1	0	0	1	1
13607	1	17	N06473	3	1	3	29	155.8	Secondary (>5y)	6	4	0	.08	0	Food Secure	1	0	0	0	0	0	0			1	1	1	0	0	0	0	1	1	0	0	0	0	1	0	0	1	1	1	1	1	1	0	1	0
13608	1	17	N05160	3	1	3	18	149.6	No education	0	0	0	1.05	0	Food Secure	1	0	1	0	0	0			1	1	1	0	0	0	0	0	0	0	0	1	1	1	1	1	1	1	0	1	1	1	0	0	1	0
13701	1	18	N05359	4	1	6	22	147.7	Primary (1-5y)	4	3	0	.04	0	Food Secure	1	0	1	0	0	0		0		1	1	1	1	0	0	0	0	0	0	0	0	0	1	0	0	1	0	0	0	0	0	0	0	0
13702	1	18	N05359	3	1	7	25	149	Primary (1-5y)	5	2	1	.06	0	Food Secure	1	0	0	0	0	0		0		0	1	0	0	0	0	0	0	0	0	0	0	0	1	0	0	1	0	0	0	1	0	0	1	0
13703	1	18	N06524	3	1	16	16	153.85	Primary (1-5y)	5	8	0	.08	0	Food Secure	1	0	1	0	0	0				0	1	0	1	0	0	0	0	0	0	0	0	0	1	1	1	1	0	0	0	0	0	0	0	0
13704	1	18	N06524	7	3	10	16		Secondary (>5y)	8	0	0	.05	0	Food Secure	1	1	1	0	0	0			1	0	1	0	1	0	0	0	0	0	0	0	0	0	1	0	0	1	0	0	0	0	0	0	0	0
13705	1	18	N06458	6	0	6	20	154.4	Secondary (>5y)	12	10	0	.7	0	Food Secure	0	0	0	0	0	0				1	1	1	1	0	0	0	1	1	1	0	0	0	1	1	1	1	0	0	0	1	0	0	1	1
13706	1	18	N06458	5	3	20	26	147.4	No education	0	0	0	.03	4	Mildly Food Insecure	1	0	0	0	0	0	0	0		0	1	0	0	0	0	0	0	0	0	0	0	0	1	0	0	1	0	0	0	1	0	0	1	0
13707	1	18	N04681	4	2	9	22	145	Secondary (>5y)	6	5	1		0	Food Secure	1	0	0	0	0	0	0		0	0	1	0	1	1	0	0	0	0	0	0	0	0	1	1	1	1	0	0	0	0	0	0	0	0
13708	1	18	N04681	5	1	5	18	154.65	Secondary (>5y)	8	8	0	.17	0	Food Secure	1	0	1	0	0	0		0		1	1	0	1	0	0	0	0			0						1	0	0	0	1	0	0	1	0
13801	1	18	N06473	7	2	8	27	151.75	Secondary (>5y)	8	9	0	2.45	0	Food Secure	0	0	0	0	0	0	0	0		1	1	1	1	0	0	0	0	0	0	0	0	0	1	0	0	1	0	0	0	1	0	0	1	1
13802	1	18	N06453	3	1	3	41	147.7	No education	0	5	1	.35	0	Food Secure	1	0	0	0	0	0	0			1	1	1	1	0	0	0	0	0	0	0	0	0	1	1	1	1	1	1	1	1	0	0	1	1
13803	1	18	N06473	6	2	9	27		Secondary (>5y)	10	8	0	.1	0	Food Secure	1	0	1	0	0	0	0			1	1	0	1	0	0	0	0	0	0	0	0	0	1	0	0	1	0	0	0	1	0	0	1	1
13804	1	18	N06453	3	1	8	28	149.25	Secondary (>5y)	7	10	0	.1	0	Food Secure	1	1	1	0	0	0	0			1	1	1	0	0	0	0	1	1	1	0	0	0	1	1	1	1	0	0	0	1	0	0	1	1
13805	1	18	N06516	3	1	11	19	150.5	Secondary (>5y)	7	7	0	.05	0	Food Secure	1	0	0	0	0	0			0	0	1	0	1	0	0	0	0	0	0	1	1	1	1	1	1	1	0	0	0	1	0	0	0	0
13806	1	18	N05160	6	2	14	36	147.65	Secondary (>5y)	8	0	1		12	Moderately Food Insecure	1	2	1	0	0	1	0			0	1	0	0	0	0	0	0			0						1	0	0	0	1	0	0	0	0
13807	1	18	N05160	8	4	17	24	144.05	Secondary (>5y)	9	12	0	.35	0	Food Secure	0	0	0	0	0	0	0	1		1	1	0	1	1	0	0	0	0	0	0	0	0	1	1	1	1	1	1	1	1	1	1	1	1
13901	1	18	N06458	8	2	8	18	146.05	Secondary (>5y)	7	5	0	.13	4	Mildly Food Insecure	1	0	1	0	0	0	0	0		1	1	0	0	0	0	0	0	0	0	1	1	0	1	0	0	1	1	0	0	1	0	0	1	0
13902	1	18	N06458	3	1	3	25	149	Secondary (>5y)	10	10	0	.05	0	Food Secure	0	0	1	1		0	0			1	1	0	1	0	0	0	0	0	0	1	1	0	1	0	0	1	1	1	1	1	0	0	1	1
13903	1	18	N06524	4	2	14	27	146.9	Primary (1-5y)	2	0	0	.05	2	Mildly Food Insecure	1	0	1	0	0	0		0		0	1	0	1	0	0	0	0	0	0	0	0	0	1	0	0	1	0	0	0	0	0	0	0	0
13904	1	18	N06524	7	2	7	18	146.4	Secondary (>5y)	6	7	0	.24	0	Food Secure	1	0	1	0	0	0		0		1	1	0	1	0	0	0	0	0	0	1	1	1	1	1	1	1	0	0	0	1	0	0	1	1
13905	1	18	N05359	7	3	7	27	148.15	Secondary (>5y)	6	5	0	.04	4	Moderately Food Insecure	1	0	0	0	0	0	0	0	0	1	1	0	1	1	0	0	0	0	0	0	0	0	1	1	1	1	0	0	0	1	0	0	0	0
13906	1	18	N04681	5	3	5	24	152.55	Primary (1-5y)	5	5	1	.17	0	Food Secure	1	0	0	0	0	0	0	0	0	0	1	0	1	0	0	0	0			0						1	1	1	1	0	0	0	0	0
14001	1	18	N06453	10	2	45	20	147.35	Secondary (>5y)	9	9	0	.02	0	Food Secure	1	0	0	0	0	0		1		1	1	1	0	0	0	0	0	0	0	0	0	0	1	0	0	1	1	0	0	1	0	0	1	0
14002	1	18	N06453	10	2	45	19	141.2	Secondary (>5y)	7	6	0	.02	0	Food Secure	1	1	1	0	0	0		1		1	1	1	1	0	0	0	0	0	0	0	0	0	1	0	0	1	0	0	0	1	0	0	1	0
14003	1	18	N06516	5	3	5	24	155.15	Secondary (>5y)	9	8	0	.1	5	Mildly Food Insecure	1	0	1	0	0	0	0	0	0	1	1	0	0	1	0	0	0	0	0	0	0	0	1	1	1	1	1	1	1	1	0	0	1	0
14004	1	18	N05160	7	3	7	23	142.1	Secondary (>5y)	9	9	0	.11	0	Food Secure	1	0	0	0	0	0	0	0		1	1	1	0	0	0	0	1	1	1	0	0	0	1	1	1	1	1	1	1	1	0	0	1	0
14005	1	18	N06473	2	1	5	26	151.95	Secondary (>5y)	10	9	0	.35	0	Food Secure	1	0	1	0		0	0			0	1	1	1	0	0	0	0	0	0	0	0	0	1	0	0	1	0	0	0	1	0	0	1	1
14006	1	18	N06516	3	1	7	23	147.55	Secondary (>5y)	9	8	0	.1	3	Mildly Food Insecure	1	0	0	0	0	0		0		0	1		0	0	0	0	0	0	0	0	0	0	1	0	0	1	0	0	0	1	0	0	0	0
14007	1	18	N06473	4	1	4	21	158.95	Secondary (>5y)	8	8	0	.08	0	Food Secure	1	0	0	0	0	0			0	1	1	1	1	1	0	0	0	0	0	0	0	0	1	0	0	1	0	0	0	1	0	0	1	0
14008	1	18	N05160	6	2	6	18	148.85	Secondary (>5y)	10	8	0	.07	0	Food Secure	1	0	0	0	0	0	0			1	1	0	1	0	0	0	1	1	1	0	0	0	1	1	1	1	1	0	0	1	0	0	1	0
14101	1	18	N06458	2	0	16	21	147.45	Secondary (>5y)	8	4	0	.02	4	Mildly Food Insecure	1	0	0	0	0	0				0	1	0	0	0	0	0	0	0	0	0	0	0	1	0	0	1	1	0	0	1	0	0	0	0
14102	1	18	N06458	8	1	8	22	154.45	Secondary (>5y)	10	9	0	.27	7	Moderately Food Insecure	1	0	1	0	0	0				1	1	0	0	0	0	0	0	0	0	1	1	1	1	1	1	1	1	1	1	1	1	0	1	1
14103	1	18	N06524	2	0	11	19	150.15	Secondary (>5y)	10	5	0		0	Food Secure	1	0	0	0	0	0				1	1	0	1	0	0	0	1	1	1	0	0	0	1	1	1	1	1	1	1	1	0	0	0	0
14104	2	18	N06524	2	0	11	16		Primary (1-5y)	5	5	0		0	Food Secure	1	0	1	0		0				1	1	0	1	0	0	0	0	0	0	1	1	0	1	0	0	1	1	1	1	1	0	0	0	0
14105	1	18	N05359	5	3	5	30	136	Primary (1-5y)	4	4	0	.07	0	Food Secure	1	0	1	0	0	0	0	0		1	1	1	1	0	0	0	0	0	0	0	0	0	1	1	1	1	0	0	0	0	0	0	0	0
14106	1	18	N04681	8	1	8	20	159.6	Secondary (>5y)	10	14	0	.2	0	Food Secure	1	0	0	0	0	0	0			1	1	1	1	0	0	0	1	1	1	0	0	0	1	1	1	1	1	1	1	1	1	1	1	1
14107	1	18	N04681	3	1	14	25	144.7	Secondary (>5y)	7	6	0	.05	0	Food Secure	1	0	1	0	0	0		0		0	0	0	0	0	0	0	0	0	0	0	0	0	1	0	0	1	0	0	0	1	0	0	0	0
14108	2	18	N05359	6	1	14	35	151.4	Primary (1-5y)	1	1	1	.05	4	Mildly Food Insecure	1	0	0	0	0	0	0		0	0	0	0	0	1	0	0	0	0	0	0	0	0	1	0	0	1	0	0	0	1	0	0	0	0
14201	1	18	N06453	4	1	9	17	147.5	Secondary (>5y)	7	9	0	.08	0	Food Secure	1	0	0	0	0	0				1	1	1	1	0	0	0	0	0	0	0	0	0	1	0	0	1	0	0	0	1	0	0	1	0
14202	1	18	N06473	3	1	8	19	148.8	Secondary (>5y)	8	8	0	.08	0	Food Secure	1	0	1	0	0	0		1		0	1	0	0	0	0	0	0	0	0	0	0	0	1	0	0	1	0	0	0	0	0	0	0	0
14203	1	18	N06516	4	2	11	35	151.3	No education	0	5	0	.01	8	Moderately Food Insecure	1	0	0	0	0	0		0	1	0	1		0	0	0	0	0	0	0	0	0	0	1	0	0	1	0	0	0	1	0	0	0	0
14204	1	18	N05160	9	3	9	23	153.6	Secondary (>5y)	8	0	0		0	Food Secure	1	0	1	0	0	0		0	1	1	1	1	0	1	0	0	1	1	1	0	0	0	1	1	1	1	1	1	1	1	1	0	1	1
14205	1	18	N06516	4	0	4	20	152.55	Secondary (>5y)	12	10	0	.28	0	Food Secure	1	0	0	0	0	0				1	1	1	1	0	0	0	1	1	1	0	0	0	1	1	1	1	0	0	0	1	0	0	1	0
14206	1	18	N06473	3	1	9	21	153.95	Primary (1-5y)	5	0	0	.01	0	Food Secure	1	0	0	0	0	0		0		0	1	0	0	0	0	0	0	0	0	0	0	0	1	0	0	1	0	0	0	0	0	0	0	0
14207	1	18	N06453	3	1	3	28	158.85	Secondary (>5y)	7	12	0	.07	0	Food Secure	0	0	0	0	0	0	0			1	1	1	1	0	0	0	1	1	1	0	0	0	1	0	0	1	1	1	1	1	0	0	1	0
14208	1	18	N05160	4	2	10	24	149.7	Primary (1-5y)	4	5	1	.04	0	Food Secure	1	0	1	0	0	0		1		1	1	0	0	0	0	0	0	0	0	0	0	0	1	1	1	1	0	0	0	0	0	0	0	0
14301	1	18	N06524	3	1	11	20	150.2	Primary (1-5y)	5	5	0		1	Mildly Food Insecure	1	0	1	0	0	0		0		0	1	0	0	0	0	0	0	0	0	0	0	0	1	1	1	1	0	0	0	1	0	0	1	0
14302	1	18	N06524	8	2	8	20	141.65	Primary (1-5y)	5	6	0	.07	0	Food Secure	1	0	0	0	0	0	0			1	1	1	1	0	0	0	0	0	0	0	0	0	1	1	1	1	0	0	0	1	0	0	1	0
14303	1	18	N06458	4	0	8	21	143.3	Primary (1-5y)	5	5	0	.37	0	Food Secure	1	0	0	0	0	0				1	1	1	1	0	0	0	0	0	0	0	0	0	1	0	0	1	0	1	1	1	0	0	1	0
14304	1	18	N06458	8	1	14	18	147.65	Secondary (>5y)	8	6	0	.2	3	Mildly Food Insecure	1	0	0	0	0	0	0			1	1	0	1	0	0	0	1	1	0	0	0	0	1	0	0	1	1	1	1	1	0	0	1	0
14305	1	18	N06479	2	0	10	20	146.85	Primary (1-5y)	5	0	0		7	Moderately Food Insecure	1	0	1	0	0	0				0	1	0	1	0	0	0	0	0	0	0	0	0	1	0	0	1	0	0	0	1	0	0	0	0
14306	1	18	N06479	2	0	7	19		Secondary (>5y)	6	6	0		0	Food Secure	1	0	1	0	0	0				0	1	0	1	0	0	0	0	0	0	0	0	0	1	1	1	1	0	0	0	0	0	0	0	0
14307	1	18	N05359	4	0	4	18	140	Secondary (>5y)	9	10	0	.99	0	Food Secure	1	0	0	0	0	0				1	1	1	1	0	0	0	0	0	0	0	0	0	1	0	0	1	0	0	0	1	0	1	0	0
14308	1	18	N05359	8	2	8	20	160.1	Secondary (>5y)	10	8	0	.3	0	Food Secure	1	0	0	0	0	0	0			1	1	1	1	0	0	0	0	0	0	0	0	0	1	1	1	1	0	0	0	1	0	0	1	1
14401	1	18	N06473	4	2	13	27	146.2	No education	0	0	0	.3	0	Food Secure	1	0	1	0	0	0	0			0	1	0	0	0	0	0	0	0	0	0	0	0	1	0	0	1	0	0	0	1	0	0	0	0
14402	1	18	N06473	5	3	5	31	146.4	Primary (1-5y)	2	0	0	.35	6	Moderately Food Insecure	1	0	0	0	0	0	0	1		0	1	0	0	0	0	0	0	0	0	0	0	0	1	0	0	1	0	0	0	1	0	0	0	0
14403	1	18	N06453	3	1	19	25	151.45	Secondary (>5y)	10	8	1	.2	6	Moderately Food Insecure	1	1	1	0	0	0		0		0	1	1	0	0	0	0	0	0	0	1	1	0	1	0	0	1	0	0	0	0	0	0	0	0
14404	1	18	N05160	7	2	7	28	157.95	Secondary (>5y)	9	9	0	.35	0	Food Secure	1	0	1	0	0	0	0			1	1	1	1	0	0	0	0	0	0	0	0	0	1	1	1	1	1	1	1	1	1	0	1	1
14405	1	18	N06516	3	1	6	18		Secondary (>5y)	10	9	0	.21	0	Food Secure	1	0	0	0	0	0			0	1	1	1	1	0	0	0	1	1	1	0	0	0	1	1	1	1	1	1	1	1	0	0	1	1
14406	1	18	N06453	2	1	7	17	143.25	Primary (1-5y)	5	7	0	.05	2	Mildly Food Insecure	1	0	0	0	0	0				0	1	0	0	0	0	0	1	1	1	0	0	0	1	1	1	1	0	0	0	0	0	0	0	0
14501	1	19	N06524	4	2	20	24	157.15	Secondary (>5y)	7	10	1	.07	0	Food Secure	1	1	1	0	0	0	0	0		1	1	0	0	0	0	0	0	0	0	0	0	0	1	0	0	1	0	0	0	0	0	0	0	0
14502	1	19	N06524	5	2	17	17	137.35	Secondary (>5y)	8	5	0		0	Food Secure	1	0	0	0	0	0	0			0	1	0	1	0	0	0	0	0	0	1	1	1	1	1	1	1	1	1	1	0	0	0	0	0
14503	1	19	N06458	3	1	9	26	148.4	Secondary (>5y)	7	9	0	.09	4	Mildly Food Insecure	1	0	0	0	0	0		0		0	1	0	1	0	0	0	0	0	0	0	0	0	1	0	0	1	0	0	0	1	0	0	0	0
14504	1	19	N06458	7	0	7	29	144.7	Secondary (>5y)	7	10	0	.18	2	Mildly Food Insecure	1	0	0	0	0	0	0			1	1	0	0	0	0	0	0	0	0	0	0	0	1	0	0	1	0	0	0	1	0	1	0	0
14505	1	19	N06479	8	1	8	21	156.25	Secondary (>5y)	9	10	0		0	Food Secure	1	0	1	0	0	0		0		1	1	1	1	0	0	0	1	1	1	0	0	0	1	1	1	1	1	1	1	1	1	0	0	0
14506	1	19	N05359	7	2	7	28	134.25	Secondary (>5y)	7	1	0	.21	0	Food Secure	1	0	0	0	0	0		0	1	1	1	1	1	0	0	0	0	0	0	0	0	0	1	0	0	1	1	1	1	0	0	0	0	0
14507	1	19	N05359	7	2	7	20	153.65	Secondary (>5y)	7	10	0	.21	0	Food Secure	1	0	0	0	0	0		0	1	1	1	1	1	0	0	0	0	0	0	0	0	0	1	0	0	1	1	1	1	0	0	0	0	0
14601	1	19	N06453	5	1	5	21	153.95	Primary (1-5y)	5	5	0	.42	0	Food Secure	1	0	0	0	0	0		0		1	1	0	1	0	0	0	0	0	0	0	0	0	1	0	0	1	0	0	0	0	1	0	0	0
14603	1	19	N06473	4	1	6	26	150.35	Secondary (>5y)	9	12	0		0	Food Secure	1	0	0	0	0	0		0		1	1	1	1	0	0	0	0	0	0	0	0	0	1	0	0	1	0	0	0	0	1	0	0	0
14604	1	19	N06473	4	1	8	26	150	Secondary (>5y)	9	5	0	.07	0	Food Secure	1	5	1	0	0	0	1			0	0			0	0	0	0			0						1	0	0	0	0	0	0	0	0
14605	1	19	N06453	4	2	4	20	144.1	Primary (1-5y)	5	0	0	.14	0	Food Secure	1	1	1	0	1	1		1	1	0				0	0	0	0	0	0	0	0	0	1	0	0	1	0	0	0	0	1	0	0	0
14606	1	19	N06516	3	1	3	26	154.85	Secondary (>5y)	9	5	1	.35	1	Food Secure	1	0	0	0	0	0			1	1	0		0	0	0	0	1	1	1	0	0	0	1	1	1	1	0	0	0	0	1	0	0	0
14701	1	19	N06458	3	1	7	27	153.15	Primary (1-5y)	5	0	0	.17	0	Food Secure	1	0	0	0	0	0		0		1	1	0	0	0	0	0	0	0	0	0	0	0	1	0	0	1	0	0	0	0	0	0	0	0
14702	1	19	N06458	7	2	7	24	160.1	Primary (1-5y)	4	5	0	.09	7	Moderately Food Insecure	1	0	0	0	0	0		1		1	0	0	0	0	0	0	0	0	0	0	0	0	1	1	1	1	0	0	0	0	0	0	0	0
14704	1	19	N06524	2	0	5	28	146.8	No education	0	0	1	.07	0	Food Secure	1	0	1	0	0	0				1	1	0	1	0	0	0	0	0	0	0	0	0	1	0	0	1	0	0	0	0	0	0	0	0
14705	1	19	N05359	3	1	7	22	138.7	Primary (1-5y)	5	5	0	.08	0	Food Secure	1	0	1	0	0	0			0	0	1	1	1	1	0	0	0	0	0	0	0	0	1	1	1	1	0	0	0	0	0	0	0	0
14706	1	19	N06479	2	0	11	23		Primary (1-5y)	5	4	1	.16	3	Mildly Food Insecure	1	0	0	0	0	0				0	0	0	0	0	0	0	0	0	0	0	0	0	1	0	0	1	0	0	0	0	0	0	0	0
14707	1	19	N06479	3	1	22	25	145.2	Secondary (>5y)	8	12	0		0	Food Secure	1	0	1	0	0	0		0		0	1	0	0	0	0	0	0	0	0	0	0	0	0	0	0	1	0	0	0	1	1	0	0	0
14801	1	19	N06516	2	0	13	19	149.75	Secondary (>5y)	7	3	1	1.4	0	Food Secure	1	0	0	0	0	0				0	1	0	0	0	0	0	0	0	0	1	1	1	1	1	1	1	0	0	0	0	0	0	0	0
14802	1	19	N06453	11	4	11	19	136.6	Primary (1-5y)	5	3	0	.14	0	Food Secure	1	0	0	0	0	0	0	0	1	1	1	1	0	0	0	0	1	1	1	0	0	0	1	1	1	1	0	0	0	1	0	0	0	0
14803	1	19	N06473	3	1	7	28	147.35	Primary (1-5y)	5	4	1	.11	0	Food Secure	0	0	0	0	1	0		1		0	1	0	1	0	0	0	0	0	0	0	0	0	1	0	0	1	0	0	0	0	0	0	0	0
14804	1	19	N05160	9	3	12	20	157.4	Secondary (>5y)	8	9	0	.07	9	Severely Food Insecure	1	0	0	0	0	0	0		0	1	1	0	0	1	0	0	0	0	0	0	0	0	1	1	1	1	0	0	0	0	1	0	0	0
14805	1	19	N06453	4	0	4	20	143.05	Secondary (>5y)	7	5	0	.35	6	Moderately Food Insecure	1	1	0	0	0	0				1	1	0	0	0	0	0	0	0	0	0	0	0	1	1	1	1	0	0	0	1	1	1	0	0
14806	1	19	N06516	8	3	8	25	151.2	Secondary (>5y)	9	8	1	.11	1	Food Secure	1	0	1	0	0	0	0	0		1	1	0	0	0	0	0	0	0	0	0	0	0	1	0	0	1	0	0	0	1	1	0	0	0
14807	1	19	N06473	3	1	3	25	143.3	Secondary (>5y)	9	4	0	.28	0	Food Secure	1	0	0	0	0	0		0		1	1	0	0	0	0	0	0	0	0	0	0	0	1	0	0	1	0	0	0	0	1	0	0	0
14808	1	19	N05160	5	3	5	22	151.8	Primary (1-5y)	5	0	1	.07	0	Food Secure	1	0	0	0	0	0	0	1		0	1	0	1	0	0	0	0	0	0	0	0	0	1	1	1	1	0	0	0	0	0	0	0	0
14901	1	19	N06524	3	1	8	21	152.15	Primary (1-5y)	3	4	0	.04	0	Food Secure	1	0	0	0	0	0			1	0	1	0	1	0	0	0	0	0	0	0	0	0	1	1	1	1	0	0	0	0	0	0	0	0
14902	1	19	N06524	7	3	7	30	153.45	Primary (1-5y)	5	0	1	.21	0	Food Secure	1	0	1	0	0	0	0	1		0	1	0	1	0	0	0	0	0	0	0	0	0	1	0	0	1	0	0	0	0	0	0	0	0
14903	1	19	N06479	6	2	6	18	152.8	Primary (1-5y)	5	5	0	.07	0	Food Secure	1	0	0	0	0	0	0			1	1	0	0	0	0	0	0	0	0	0	0	0	1	0	0	1	0	0	0	0	0	0	0	0
14904	1	19	N06479	5	2	9	25	139.9	Primary (1-5y)	5	5	0	.03	10	Moderately Food Insecure	1	0	0	0	0	0	0	0		0	0	0	0	0	0	0	0	0	0	0	0	0	1	0	0	1	0	0	0	0	0	0	0	0
14905	1	19	N05359	3	1	5	23	154.15	Primary (1-5y)	5	5	0		0	Food Secure	1	0	0	0	0	0		0		0	1	1	1	0	0	0	0	0	0	0	0	0	1	0	0	1	0	0	0	1	0	0	0	0
14906	1	19	N05359	4	2	4	29	152.15	Secondary (>5y)	7	4	0	.45	4	Mildly Food Insecure	1	40	0	0	0	0		0		0	1	0	1	0	0	0	0	0	0	0	0	0	1	1	1	1	0	0	0	1	0	0	0	0
15001	1	19	N06473	3	1	11	25	150.5	Primary (1-5y)	4	4	0	.03	0	Food Secure	1	0	0	0	0	0		0		0	1	0	1	0	0	0	0	0	0	0	0	0	1	0	0	1	0	0	0	1	0	0	0	0
15002	1	19	N06453	5	3	10	34	159.05	Secondary (>5y)	10	12	0	.15	0	Food Secure	0	1	1	0	0	0	0			0	1	0	1	0	0	0	0	0	0	0	0	0	1	1	1	1	0	0	0	1	0	0	1	1
15003	1	19	N05160	9	3	9	25	147	Secondary (>5y)	8	0	0	1.05	0	Food Secure	1	0	0	0	0	0	0	0		1	1	1	0	0	0	0	0	0	0	0	0	0	1	0	0	1	0	1	1	1	0	0	1	1
15004	1	19	N06516	4	0	14	23	155.15	Secondary (>5y)	10	10	0	.04	0	Food Secure	1	0	1	0	0	0				1	1	0	0	0	0	0	0	0	0	0	0	0	1	0	0	1	1	0	0	1	0	0	0	0
15005	1	19	N05160	5	3	5	31		No education	0	7	0	.53	15	Severely Food Insecure	1	0	0	0	0	0	0			1	1	0	1	0	0	0	0	0	0	0	0	0	1	0	0	1	0	0	0	1	0	0	1	0
15006	1	19	N05160	9	3	9	24	156.15	Secondary (>5y)	9	0	0	1.05	0	Food Secure	1	0	1	0	0	0	0	0		1	1	1	0	0	0	0	0	0	0	0	0	0	1	1	1	1	0	1	1	1	0	0	1	1
15007	1	19	N06516	5	3	10	25	154.45	No education	0	0	0	.08	0	Food Secure	1	0	0	0	0	0	0		1	1	1	0	1	0	0	0	0	0	0	1	1	0	1	0	0	1	0	0	0	1	0	0	0	0
15101	1	19	N05359	3	1	17	25	148	Secondary (>5y)	6	9	0	.08	0	Food Secure	1	0	0	0	0	0		0		0	1	1	1	0	0	0	0	0	0	0	0	0	1	1	1	1	0	0	0	1	0	0	1	1
15102	1	19	N06524	23	7	23	20	150.85	Secondary (>5y)	12	12	0		0	Food Secure	0	0	1	0	0	0	0	0		1	1	1	1	0	0	0	1	1	1	1	1	0	1	0	0	1	1	1	1	1	0	0	1	1
15103	1	19	N06458	3	0	10	18	154.45	Secondary (>5y)	7	6	0	.04	7	Moderately Food Insecure	0	0	0	0	0	0				1	1	1	1	0	0	0	1	1	1	0	0	0	1	1	1	1	1	1	1	1	0	0	1	0
15104	1	19	N04681	3	1	18	24	151.4	No education	0	0	1	.04	0	Food Secure	0	0	1	0	0	0		0		0	1	0	1	0	0	0	0			0						1	0	0	0	1	0	1	0	0
15105	1	19	N06524	3	1	16	24	146.6	Primary (1-5y)	5	3	0	.08	0	Food Secure	1	0	0	0	0	0	0			1	1	0	1	0	0	0	0	0	0	0	0	0	1	1	1	1	1	1	1	1	0	0	1	0
15106	1	19	N06458	3	1	6	27		Secondary (>5y)	9	7	0	.7	2	Mildly Food Insecure	1	0	0	0	0	0	0			0	1	1	1	0	0	0	0	0	0	0	0	0	1	1	1	1	0	0	0	1	0	0	1	0
15108	1	19	N05359	4	2	11	30	153.95	Primary (1-5y)	5	8	0	.08	0	Food Secure	1	0	0	0	0	0	0			1	1	1	1	0	0	0	0	0	0	0	0	0	1	1	1	1	0	0	0	0	0	0	0	0
15201	1	19	N06516	6	1	6	20	145.05	Secondary (>5y)	12	10	1	1.05	7	Moderately Food Insecure	1	0	0	0	0	0	0			1	1	1	0	0	0	0	1	1	0	0	0	0	1	0	0	1	0	0	0	1	0	0	1	0
15202	1	19	N06453	3	1	3	22	151.7	Primary (1-5y)	5	5	1	.15	7	Moderately Food Insecure	1	0	0	0	0	0		1		0	1	1	0	0	0	0	0	0	0	0	0	0	1	0	0	1	0	0	0	1	0	0	0	0
15203	1	19	N06473	3	0	3	20	160	Secondary (>5y)	9	8	1	.52	0	Food Secure	1	0	1	0	0	0				1	0			0	0	0	0	0	0	0	0	0	1	0	0	1	0	0	0	1	0	0	1	0
15204	1	19	N05160	5	2	5	33	157.75	Secondary (>5y)	6	5	0	.25	0	Food Secure	1	0	0	0	0	0	0			1	1	0	1	0	0	0	0	0	0	0	0	0	1	0	0	1	0	0	0	1	0	0	1	0
15205	1	19	N06516	3	1	3	25	145.3	Primary (1-5y)	5	5	0	.4	0	Food Secure	1	0	1	0	0	0	0			1	1	1	1	0	0	0	0	0	0	1	1	1	1	1	1	1	1	1	1	1	0	0	1	0
15206	1	19	N06453	2	0	8	20	143.7	Secondary (>5y)	7	6	0	.11	0	Food Secure	1	0	1	0	0	0				0	1	0	1	0	0	0	0	0	0	0	0	0	1	0	0	1	0	0	0	1	0	0	0	0
15207	1	19	N06473	5	2	8	19	146.4	Primary (1-5y)	5	8	1	.17	0	Food Secure	1	1	1	0	0	0	0			1	1	0	1	0	0	0	0			0						1	0	0	0	1	0	0	0	0
15208	1	19	N05160	3	1	7	16	159.2	Primary (1-5y)	5	8	0	.35	0	Food Secure	1	0	0	0	0	0				1	1	0	0	0	0	0	0	0	0	0	0	0	1	0	0	1	0	0	0	0	0	0	0	0
15301	1	20	N06524	2	1	11	17	148.75	Secondary (>5y)	6	6	0		0	Food Secure	1	0	1	0	0	0				0	1	0	0	0	0	0	0	0	0	0	0	0	1	0	0	1	0	0	0	1	0	0	1	0
15302	1	20	N06458	10	3	10	25		Secondary (>5y)	10	10	0	.52	0	Food Secure	0	0	0	0	0	0		0	0	1	1	0	1	0	0	0	1	1	0	1	1	0	1	0	0	1	1	1	1	1	0	0	1	1
15303	1	20	N04681	4	0	9	18	138.75	Secondary (>5y)	7	6	0	.06	0	Food Secure	0	0	0	0	0	0				1	1	1	1	0	0	0	0	0	0	1	1	1	1	1	1	1	0	0	0	1	0	0	0	0
15304	1	20	N05359	2	0	4	22		Primary (1-5y)	4	0	0	.05	11	Moderately Food Insecure	1	1	1	0	0	0				0	1	0	0	0	0	0	0	0	0	0	0	0	0	0	0	1	0	0	0	0	0	0	0	0
15305	1	20	N06458	3	1	5	26	151.95	Secondary (>5y)	9	0	0	.06	0	Food Secure	1	0	0	0	0	0		0		0	1	0	0	0	0	0	0	0	0	0	0	0	1	0	0	1	0	0	0	1	0	0	0	0
15306	1	20	N06524	3	1	9	21	157.3	Secondary (>5y)	8	9	0	.05	0	Food Secure	1	3	1	0	0	0		0		0	1	0	1	0	0	0	0			0						1	0	0	0	1	0	0	1	0
15307	1	20	N04681	5	0	5		158.9	Secondary (>5y)	7	10	0		0	Food Secure	0	0	1	0	0	0				1	1	0	1	0	0	0	0	0	0	0	0	0	1	1	1	1	0	0	0	1	0	0	1	0
15401	1	20	N06473	3	1	3	21	147.8	Secondary (>5y)	6	3	0	.3	0	Food Secure	1	0	0	0	0	0		0		1	1	1	0	0	0	0	0	0	0	0	0	0	1	0	0	1	0	0	0	0	0	0	0	0
15402	1	20	N05160	6	2	6	20	158.65	Secondary (>5y)	10	5	0	.25	0	Food Secure	1	0	1	0	0	0	0			1	1	1	0	0	0	0	0	0	0	0	0	0	1	1	1	1	0	0	0	1	1	0	1	0
15403	1	20	N06453	3	1	8	29	150.05	Secondary (>5y)	9	9	0	.08	0	Food Secure	1	0	1	0	0	0		1		0	1	0	0	0	0	0	0	0	0	1	1	0	1	0	0	1	0	0	0	1	0	0	0	1
15404	2	20	N06453	5	1	8	22	142.7	Secondary (>5y)	10	9	0	.08	0	Food Secure	1	0	1	0	0	0		0		0	1	0	0	0	0	0	0	0	0	0	0	0	1	0	0	1	0	0	0	1	0	0	1	0
15405	1	20	N06516	4	2	11	30	144.25	Primary (1-5y)	5	5	0	.5	7	Moderately Food Insecure	1	0	0	0	0	0	0			0	0		0	0	0	0	0	0	0	0	0	0	1	0	0	1	0	0	0	0	0	0	0	0
15406	1	20	N05160	5	2	14	41	148.75	Primary (1-5y)	4	0	0	.14	0	Food Secure	1	0	0	0	0	0		0		1	1	0	0	0	0	0	0	0	0	0	0	0	1	1	1	1	0	0	0	0	0	0	0	0
15501	1	20	N04681	4	1	4	25	154.75	Secondary (>5y)	9	9	0	.12	0	Food Secure	1	0	1	0	0	0		0		1	1	1	1	0	0	0	1	1	0	0	0	0	1	0	0	1	1	1	1	1	0	0	1	1
15502	1	20	N05359	4	2	6	24	154.3	Primary (1-5y)	2	6	0	.99	0	Food Secure	1	0	1	0	0	0		0	1	0	1	0	0	0	0	0	0	0	0	0	0	0	1	0	0	1	0	0	0	1	0	0	1	0
15503	1	20	N06524	5	2	5	33	153.35	Secondary (>5y)	7	7	1	.2	0	Food Secure	1	0	1	0	0	0	0			1	1	0	1	0	0	0	0	0	0	0	0	0	1	0	0	1	0	0	0	1	0	0	0	0
15505	1	20	N05359	4	1	14	25	138.2	No education	0	0	0	.17	0	Food Secure	1	0	0	0	0	0		0		1	1	1	1	0	0	0	0	0	0	0	0	0	1	0	0	1	1	1	1	1	0	0	0	0
15506	1	20	N06524	7	3	12	23	146.8	Secondary (>5y)	9	5	0	.16	0	Food Secure	1	0	0	0	0	0	0	1		0	1	0	0	0	0	0	0	0	0	0	0	0	1	0	0	1	0	0	0	1	0	0	0	0
15601	1	20	N05160	4	2	15	22	148	Secondary (>5y)	9	9	0	.14	0	Food Secure	1	0	0	0	0	0		0	0	0	1	1	0	1	0	0	0	0	0	0	0	0	1	0	0	1	0	0	0	1	0	0	0	0
15602	1	20	N06453	4	2	20	26	151.15	Primary (1-5y)	4	4	0	.04	3	Mildly Food Insecure	0	0	1	0	0	0	0			1	1	1	1	0	0	0	0	0	0	1	1	1	1	1	1	1	1	1	1	1	0	0	1	0
15604	1	20	N06516	5	1	5	21		Secondary (>5y)	10	10	0	1.05	0	Food Secure	0	0	1	0	0	0			0	1	1	1	1	1	0	0	1	1	1	0	0	0	1	1	1	1	1	1	1	1	0	0	1	1
15606	1	20	N06473	2	0	24	27	145.85	Secondary (>5y)	12	12	0	.06	0	Food Secure	0	0	1	0	0	0				1	1	0	0	0	0	0	1	1	1	0	0	0	1	1	1	1	1	1	1	1	0	0	1	1
15607	1	20	N06453	3	2	27	26	160.95	Secondary (>5y)	9	9	0	.08	0	Food Secure	0	0	1	0		0		0		1	1	1	1	0	0	0	1	1	1	0	0	0	1	1	1	1	1	1	1	1	0	0	1	0
15701	1	20	N06458	3	1	5	27	153.95	Secondary (>5y)	10	5	0	.03	2	Mildly Food Insecure	1	0	0	0	0	0		0		0	1	1	0	0	0	0	0	0	0	0	0	0	1	1	1	1	0	0	0	1	0	0	0	0
15702	1	20	N06524	5	1	11	20	139.75	Secondary (>5y)	9	5	0	.07	0	Food Secure	1	0	1	0	0	0				1	1	0	1	0	0	0	0	0	0	0	0	0	1	0	0	1	0	0	0	0	0	0	0	0
15703	1	20	N04681	2	0	4	20	150.35	Primary (1-5y)	2	0	0		0	Food Secure	1	0	0	0	0	0				0	1	0	1	0	0	0	0	0	0	0	0	0	1	0	0	1	1	0	0	1	0	0	0	0
15704	1	20	N05359	2	0	3	20	153.2	Secondary (>5y)	10	8	0	.02	0	Food Secure	1	0	1	0	0	0				0	1	0	1	0	0	0	0	0	0	0	0	0	1	0	0	1	0	0	0	0	0	1	0	0
15705	1	20	N04681	4	1	4	20	154.95	Secondary (>5y)	6	6	0	.06	0	Food Secure	1	0	1	0	0	0		0		0	1	0	0	0	0	0	0	0	0	0	0	0	1	0	0	1	0	0	0	1	0	0	1	0
15706	1	20	N06524	5	2	5	17	147.5	Secondary (>5y)	9	5	1	.1	0	Food Secure	0	1	1	0	0	0	0			1	1	1	1	0	0	0	0	0	0	0	0	0	1	1	1	1	0	0	0	1	1	0	0	0
15707	1	20	N06458	3	1	5	28	143.05	Secondary (>5y)	8	9	0	.2	0	Food Secure	1	0	0	0	0	0		0		0	1	1	1	0	0	0	1	1	1	0	0	0	1	1	1	1	0	0	0	1	0	0	1	0
15708	1	20	N05359	4	1	4	20	141.45	Primary (1-5y)	5	6	0	.7	0	Food Secure	1	0	0	0	0	0	0			1	1	0	0	0	0	0	0	0	0	0	0	0	1	0	0	1	0	1	1	1	0	1	1	1
15801	1	20	N05160	4	2	31	30	151.65	Secondary (>5y)	7	7	0	.53	0	Food Secure	1	0	0	0	0	0	0	0		1	1	1	1	0	0	0	0	0	0	0	0	0	1	0	0	1	1	1	1	1	0	0	1	1
15802	1	20	N06453	3	1	3	23	155.2	Secondary (>5y)	6	5	0	.21	0	Food Secure	0	1	1	0	0	0		0		1	1	1	1	0	0	0	0	0	0	0	0	0	1	0	0	1	1	1	1	1	0	0	1	1
15803	1	20	N06516	5	2	14	28	162.6	Secondary (>5y)	6	8	0	.35	0	Food Secure	0	0	0	0	0	0	0	0		1	1	1	1	0	0	0	0	0	0	0	0	0	1	1	1	1	1	1	1	1	0	0	1	1
15804	1	20	N06473	3	1	5	22	155.9	Secondary (>5y)	6	1	0	.08	4	Moderately Food Insecure	1	0	0	0	0	0		0		0	1	0	1	0	0	0	0	0	0	0	0	0	1	0	0	1	0	0	0	1	0	0	1	0
15805	1	20	N06453	2	0	12	19	151.45	Primary (1-5y)	2	5	0	.01	0	Food Secure	1	0	1	0	0	0				0	1	0	1	0	0	0	0	0	0	1	1	0	1	0	0	1	1	0	0	1	0	0	1	0
15806	1	20	N06473	5	1	5	18	148.75	Secondary (>5y)	10	12	0	.35	0	Food Secure	1	0	0	0	0	0				1	1	0	1	0	0	0	0	0	0	0	0	0	1	0	0	1	1	1	1	1	0	0	0	0
15901	1	20	N06458	4	1	13	28	150.6	Secondary (>5y)	8	8	0	.35	0	Food Secure	1	0	0	0	0	0		0		1	1	1	1	0	0	0	0	0	0	1	1	1	1	1	1	1	1	1	1	1	0	0	1	0
15902	1	20	N06524	2	0	15	19	148.35	Secondary (>5y)	7	5	0		0	Food Secure	1	0	1	0	0	0				0	1	0	1	0	0	0	0	0	0	0	0	0	1	0	0	1	0	0	0	1	0	0	1	0
15903	1	20	N04681	6	0	6	20	147.35	Secondary (>5y)	9	3	0	.22	0	Food Secure	0	0	1	0	0	0				1	1	1	1	0	0	0	1	1	1	0	0	0	1	1	1	1	1	1	1	1	0	0	1	1
15904	1	20	N05359	4	0	12	20	153.05	Primary (1-5y)	5	9	0	.99	0	Food Secure	1	0	1	0	0	0				0	1	0	0	0	0	0	0	0	0	0	0	0	1	0	0	1	1	1	1	1	0	0	0	0
15905	1	20	N06524	2	0	6	20	158.7	Secondary (>5y)	9	9	0		0	Food Secure	1	1	1	0	0	0				0	1	0	1	0	0	0	0	0	0	0	0	0	1	0	0	1	0	0	0	1	0	1	0	0
15906	1	20	N05359	2	0	21	19	147.8	Secondary (>5y)	7	5	0	.07	0	Food Secure	1	0	1	0	0	0				0	1	1	1	0	0	0	0	0	0	0	0	0	1	0	0	1	1	0	0	1	0	0	1	0
15907	1	20	N04681	5	1	11	26	148.8	Secondary (>5y)	9	5	0	.35	0	Food Secure	0	0	0	0	0	0		0		1	1	0	1	0	0	0	0	0	0	0	0	0	1	0	0	1	0	1	1	1	0	0	1	0
15908	1	20	N05359	5	0	5	20	155.15	Secondary (>5y)	7	0	0	.12	0	Food Secure	0	0	1	0	0	0				1	1	1	1	0	0	0	0	0	0	0	0	0	1	1	1	1	0	0	0	1	0	0	1	1
16001	1	20	N06473	3	1	3	35	156.4	Secondary (>5y)	8	10	0	.35	0	Food Secure	1	0	1	0	0	0	0			1	1	1	1	0	0	0	1	1	0	0	0	0	1	0	0	1	0	1	1	1	1	0	1	1
16002	1	20	N06453	4	0	16	31	150.2	Secondary (>5y)	8	12	0	.07	0	Food Secure	1	1	1	0	0	0				0	1	0	1	0	0	0	0	0	0	0	0	0	1	1	1	1	0	0	0	1	0	0	0	0
16003	1	20	N05160	3	1	12	28	152.4	Secondary (>5y)	10	9	1	.35	12	Severely Food Insecure	1	0	1	0	0	0	0			0	1	0	1	0	0	0	0	0	0	0	0	0	1	0	0	1	1	1	1	1	0	0	1	0
16004	1	20	N06516	4	2	8	25	156.55	Primary (1-5y)	3	5	0	.07	0	Food Secure	1	0	0	0	0	0	0	1		0	1	0	1	0	0	0	0	0	0	0	0	0	1	1	1	1	0	0	0	1	0	0	1	0
16005	1	20	N06473	7	0	7	21		Secondary (>5y)	12	14	0	.32	0	Food Secure	0	0	0	0	0	0				1	1	1	1	0	0	0	1	1	1	1	1	1	1	1	1	1	1	1	1	1	0	0	1	1
16007	1	20	N06453	5	2	5	35	146.15	Secondary (>5y)	8	10	0	.12	0	Food Secure	0	0	0	0	0	0	0			1	1	1	1	0	0	0	1	1	1	1	1	1	1	1	1	1	1	1	1	1	0	0	1	1
16008	1	20	N06516	4	2	11	24	154.5	No education	0	5	1	.05	0	Food Secure	1	0	0	0	0	0	0	0		0	1	0	1	0	0	0	0	0	0	0	0	0	1	1	1	1	0	0	0	0	0	0	0	0
16101	1	21	N06458	3	1	3	25	145.15	Secondary (>5y)	9	14	0	.18	0	Food Secure	0	0	0	0	0	0		0		1	1	1	1	0	0	0	0	0	0	0	0	0	1	1	1	1	1	1	1	0	0	0	0	0
16102	1	21	N06524	6	1	9	18	148	Secondary (>5y)	8	5	0		2	Mildly Food Insecure	1	3	1	0	0	0			1	0	0	0	0	0	0	0	0	0	0	0	0	0	0	0	0	1	0	0	0	0	0	0	0	0
16103	1	21	N04681	5	1	7	20	144.95	Secondary (>5y)	10	10	0	.15	0	Food Secure	1	0	0	0	0	0	0			1	1	0	1	0	0	0	0	0	0	0	0	0	1	1	1	1	0	0	0	0	0	0	0	0
16104	1	21	N05359	10	2	10	19	156.4	Secondary (>5y)	8	12	0	.17	0	Food Secure	1	4	1	0	0	0	0			1	1	0	1	0	0	0	0	0	0	0	0	0	1	0	0	1	0	0	0	1	0	1	0	0
16105	1	21	N04681	8	1	8	18		Secondary (>5y)	9	10	0	1.75	0	Food Secure	1	0	0	0	0	0	0			1	1	1	1	0	0	0	1	1	1	0	0	0	1	1	1	1	1	1	1	1	0	1	0	0
16106	1	21	N06524	3	1	5	23	141.9	Secondary (>5y)	8	6	0		0	Food Secure	1	1	1	0	0	0		0		0	1	0	0	0	0	0	0	0	0	0	0	0	1	1	1	1	0	0	0	1	0	0	0	0
16107	1	21	N06458	5	1	5	24	153	Secondary (>5y)	7	9	0		6	Moderately Food Insecure	1	1	1	0	0	0			1	1	1	0	1	0	0	0	0	0	0	0	0	0	1	1	1	1	0	0	0	1	0	1	0	0
16108	1	21	N05359	8	2	8	22	155.8	Secondary (>5y)	8	5	0	.85	0	Food Secure	1	2	1	0	0	0	0		1	1	1	0	0	0	0	0	0	0	0	1	1	0	1	0	0	1	1	1	1	1	0	0	0	0
16201	1	21	N06453	3	1	3	26	151.2	Primary (1-5y)	5	0	0	.04	0	Food Secure	1	1	0	0	0	0	0			0	1	1	1	0	0	0	0	0	0	0	0	0	1	0	0	1	0	0	0	1	0	0	0	0
16202	1	21	N05160	6	2	6	20	148.35	Primary (1-5y)	5	8	0	.04	0	Food Secure	1	0	1	0	0	0		1		1	0			0	1	0	0	0	0	0	0	0	1	1	1	1	1	0	0	1	0	1	0	0
16203	1	21	N06516	4	1	9	16	145.45	Secondary (>5y)	6	0	0	.61	0	Food Secure	1	0	0	0	0	0				1	1	0	0	0	0	0	0	0	0	0	0	0	1	0	0	1	1	0	0	1	0	0	0	0
16205	1	21	N05160	5	3	5	28	149.25	Primary (1-5y)	5	5	0	.07	0	Food Secure	1	0	0	0	0	0	0	0		1	1	0	0	0	0	0	0	0	0	1	1	1	1	1	1	1	0	0	0	1	0	0	0	0
16206	1	21	N06473	4	1	13	23	147.45	Primary (1-5y)	4	5	0	.06	0	Food Secure	1	0	1	0	1	1		1		0				0	0	0	0	0	0	0	0	0	1	0	0	1	0	0	0	1	0	0	0	0
16301	1	21	N06458	6	1	6	24	151.8	Secondary (>5y)	8	0	0	.27	2	Mildly Food Insecure	0	0	1	0	0	0		0		1	1	1	1	0	0	0	1	1	1	0	0	0	1	1	1	1	1	1	1	1	0	0	1	1
16302	1	21	N06524	2	0	4	20	152.2	Secondary (>5y)	7	9	0		0	Food Secure	1	0	1	0	0	0				0	1	0	1	0	0	0	0	0	0	0	0	0	1	0	0	1	0	0	0	1	0	0	1	1
16303	1	21	N04681	2	1	2	25	147.75	Secondary (>5y)	7	10	0	.1	0	Food Secure	0	0	1	0		0	0			1	1	1	1	0	0	0	1	1	1	0	0	0	1	1	1	1	1	1	1	1	0	0	1	1
16304	1	21	N05359	3	1	5	24	153.55	Secondary (>5y)	8	8	0	.99	4	Moderately Food Insecure	1	0	1	0	0	0		0		0	1	0	1	0	0	0	0	0	0	0	0	0	1	1	1	1	0	0	0	1	0	0	1	0
16305	1	21	N06524	4	2	4	28	160.6	Primary (1-5y)	5	9	0		0	Food Secure	0	0	0	0	0	0	0		0	1	1	1	1	0	0	0	1	1	1	0	0	0	1	1	1	1	1	1	1	1	0	0	1	1
16306	1	21	N06458	3	1	11	26	150.7	Secondary (>5y)	9	9	0	.19	0	Food Secure	0	0	0	0	0	0		0		0	1	1	1	0	0	0	1	1	1	0	0	0	1	1	1	1	0	0	0	1	0	0	0	1
16307	1	21	N05359	6	2	6	31	152.15	Secondary (>5y)	10	5	1	2.1	0	Food Secure	1	0	0	0	0	0	0			1	1	0	1	0	0	0	0	0	0	1	1	1	1	1	1	1	1	1	1	1	0	0	1	0
16308	1	21	N04681	5	3	5	25	163.55	Primary (1-5y)	4	5	0	1	0	Food Secure	0	0	0	0	0	0	0	0		1	1	0	1	0	0	0	0	0	0	0	0	0	1	0	0	1	0	1	1	1	0	0	1	1
16401	1	21	N05160	6	2	6	24	148.25	Secondary (>5y)	10	10	0	.05	0	Food Secure	0	0	0	0	0	0	0	0		1	1	1	0	0	0	0	1	1	1	0	0	0	1	1	1	1	1	1	1	1	0	0	1	1
16402	1	21	N06453	3	1	20	22	157.35	Secondary (>5y)	8	9	0	.15	0	Food Secure	0	0	0	0	0	0		0		0	1	1	0	0	0	0	1	1	0	1	1	0	1	0	0	1	1	1	1	1	0	0	1	1
16403	2	21	N06453	3	1	20	18	150.4	Secondary (>5y)	9	9	0	.15	0	Food Secure	0	0	0	0	0	0				1	1	1	0	0	0	0	1	1	0	1	1	0	1	0	0	1	1	1	1	1	0	0	1	1
16404	1	21	N06516	2	0	4	20	141.6	Primary (1-5y)	5	7	0	.05	7	Moderately Food Insecure	1	0	0	0	0	0				0	1	0	0	0	0	0	0	0	0	0	0	0	1	0	0	1	0	0	0	1	0	0	0	0
16405	1	21	N06473	2	0	8	19	151	Secondary (>5y)	10	9	0	.08	0	Food Secure	1	0	0	0	0	0				0	1	1	1	0	0	0	1	1	1	0	0	0	1	1	1	1	1	1	1	1	0	0	0	0
16406	1	21	N05160	8	2	8	18	148.35	Secondary (>5y)	10	12	0		0	Food Secure	0	0	1	0	0	0		0	1	1	1	1	0	1	0	0	0	0	0	0	0	0	1	0	0	1	1	1	1	1	1	0	1	1
16407	1	21	N06516	4	0	7	26	147.35	Secondary (>5y)	17	17	0	3.5	0	Food Secure	0	0	0	0	0	0				1	1	1	1	0	0	0	0	0	0	1	1	1	1	1	1	1	1	1	1	1	0	0	1	1
16501	1	21	N06458	2	1	9	32	143.9	Primary (1-5y)	4	0	0	.09	0	Food Secure	1	0	0	0		0	0			0	1	0	1	0	0	0	1	1	1	0	0	0	1	1	1	1	0	0	0	1	0	0	0	0
16502	1	21	N06524	3	1	13	25	157.75	Secondary (>5y)	8	2	0	.15	0	Food Secure	0	0	0	0	0	0		0		1	1	1	1	0	0	0	1	1	1	0	0	0	0	0	0	1	1	1	1	1	0	0	0	0
16503	1	21	N04681	3	1	3	25	153	Primary (1-5y)	5	5	0	.15	4	Mildly Food Insecure	1	0	0	0	0	0		0		0	1	0	1	0	0	0	0	0	0	1	1	0	1	0	0	1	0	0	0	1	0	0	0	0
16504	1	21	N05359	5	3	5	30	150.75	No education	0	2	0	.82	0	Food Secure	1	0	0	0	0	0	0	0		1	1	0	1	0	0	0	0	0	0	0	0	0	1	0	0	1	0	0	0	0	0	0	0	0
16505	1	21	N04681	3	1	3	25	156.7	Secondary (>5y)	10	12	0	.3	0	Food Secure	1	0	0	0	0	0			1	1	1	1	1	0	0	0	1	1	1	0	0	0	1	1	1	1	1	1	1	1	0	0	1	0
16506	1	21	N06458	4	0	4	18		Secondary (>5y)	10	14	0	.18	2	Mildly Food Insecure	1	0	0	0	0	0				1	1	0	0	0	0	0	0	0	0	0	0	0	1	0	0	1	0	0	0	1	0	0	1	0
16507	1	21	N06524	4	2	4	27	144.05	Primary (1-5y)	5	5	0	.1	0	Food Secure	1	0	1	0	0	0	0			1	1	1	1	0	0	0	1	1	1	0	0	0	1	1	1	1	1	1	1	0	0	0	0	0
16508	1	21	N05359	3	1	11	22	151.25	Primary (1-5y)	1	1	1	.05	6	Moderately Food Insecure	1	0	0	0	0	0		0		0	1	0	0	0	0	0	0	0	0	0	0	0	1	1	1	1	0	0	0	1	0	0	0	0
16601	1	21	N05160	5	0	9	18	150.6	Secondary (>5y)	9	9	0	.09	0	Food Secure	1	0	0	0	0	0				1	1	0	1	0	0	0	0	0	0	0	0	0	1	1	1	1	0	0	0	1	0	0	0	0
16602	1	21	N06453	2	0	13	21	160.2	Secondary (>5y)	6	5	0	.02	0	Food Secure	1	1	1	0	0	0				0	1	0	0	0	0	0	0	0	0	0	0	0	1	0	0	1	0	0	0	1	0	0	1	0
16603	1	21	N06473	2	0	6	20	143.85	Primary (1-5y)	2	1	0	.02	0	Food Secure	1	0	1	0	0	0				0	1	0	1	0	0	0	1	1	1	0	0	0	1	1	1	1	0	0	0	1	0	0	0	0
16604	1	21	N06516	2	0	9	18	155.65	Secondary (>5y)	6	8	0	.05	0	Food Secure	1	0	0	0	0	0				0	1	0	1	0	0	0	0	0	0	0	0	0	1	0	0	1	0	1	1	1	0	0	1	0
16605	1	21	N05160	3	1	3	35	156.2	No education	0	0	0	.04	0	Food Secure	1	5	1	0	0	0	0			1	1	0	0	0	0	0	0	0	0	0	0	0	0	1	0	1	0	0	0	1	0	0	0	0
16606	1	21	N06453	4	0	7	18	150.2	Secondary (>5y)	8	10	0	.17	0	Food Secure	1	0	1	0	0	0				0	1	0	0	0	0	0	0	0	0	0	0	0	1	0	0	1	0	0	0	1	0	0	1	0
16607	1	21	N06473	6	1	18	19		Primary (1-5y)	5	9	0	.09	0	Food Secure	1	0	1	0	1	0			1	0	1	0	0	0	0	0	0	0	0	0	0	0	1	0	0	1	0	0	0	1	0	0	1	0
16701	1	21	N06458	4	2	4	28	159	Secondary (>5y)	9	12	0	.52	0	Food Secure	0	0	0	0	0	0	0	0		1	1	1	1	0	0	0	0	0	0	0	0	0	1	0	0	1	1	1	1	1	0	0	1	1
16702	1	21	N06524	2	0	4	20	151.2	Primary (1-5y)	4	5	0	.07	0	Food Secure	1	0	0	0	0	0				0	1	0	1	0	0	0	0	0	0	0	0	0	1	0	0	1	1	0	0	1	0	0	1	0
16704	1	21	N05359	10	2	10	19	149.2	Secondary (>5y)	12	9	0	2.1	0	Food Secure	0	0	0	0	0	0		0	1	1	1	0	1	0	0	0	0	0	0	0	0	0	1	0	0	1	0	0	0	1	0	0	1	1
16705	1	21	N04681	12	4	12	24	155.1	Secondary (>5y)	9	5	0	1.05	0	Food Secure	0	0	0	0	0	0	0	0	0	1	1	1	1	0	0	0	1	1	1	0	0	0	1	1	1	1	1	1	1	1	0	0	1	1
16706	1	21	N06524	3	1	3	23	156.35	Primary (1-5y)	5	5	0	.17	0	Food Secure	1	0	0	0	0	0		0		1	1	0	0	0	0	0	0	0	0	0	0	0	1	0	0	1	0	0	0	1	0	0	1	0
16707	1	21	N06458	5	3	5	29	151.2	Primary (1-5y)	5	0	1	.7	0	Food Secure	0	0	0	0	0	0	0		1	1	1	1	1	0	0	0	1	1	1	0	0	0	1	1	1	1	1	1	1	1	0	0	1	1
16708	1	21	N05359	5	2	5	28	155.8	No education	0	9	1	.57	0	Food Secure	0	0	1	0	0	0	0	0		1	1	0	1	0	0	0	0	0	0	0	0	0	1	0	0	1	0	0	0	1	0	0	1	0
16801	1	21	N06453	4	2	4	17	142.65	No education	0	3	0	.09	6	Moderately Food Insecure	1	0	0	0	0	0				1	1	0	1	0	0	0	0	0	0	0	0	0	1	0	0	1	1	0	0	1	0	0	0	0
16802	1	21	N05160	3	1	16	20	158.65	Secondary (>5y)	9	9	0		0	Food Secure	0	0	1	0	0	0			0	0	1	0	0	1	0	0	0	0	0	0	0	0	1	1	1	1	1	1	1	1	0	0	1	0
16803	1	21	N06473	5	2	13	25	157.8	Secondary (>5y)	8	10	1	.17	0	Food Secure	1	0	1	0	0	0		0		0	1	0	1	1	0	0	0	0	0	0	0	0	1	0	0	1	0	0	0	0	0	0	1	0
16804	1	21	N06516	2	1	9	28	153.15	Secondary (>5y)	10	10	0	.1	0	Food Secure	1	0	0	0		0	0			0	1	0	0	0	0	0	0	0	0	0	0	0	1	0	0	1	0	0	0	1	0	0	1	0
16805	1	21	N06453	4	2	4	30	156.2	Secondary (>5y)	6	8	0	.08	8	Moderately Food Insecure	1	2	1	0	0	0		0	0	1	1	0	0	0	0	0	0			0						1	1	0	0	1	0	0	0	0
16806	1	21	N06473	4	2	8	32	163.6	Primary (1-5y)	5	0	1	.08	0	Food Secure	1	0	1	0	0	0	0			1	1	0	1	0	0	0	0	0	0	0	0	0	1	0	0	1	0	0	0	1	0	0	1	0
16807	1	21	N05160	4	0	9	19	147.3	Secondary (>5y)	10	12	0	.04	0	Food Secure	1	0	0	0	0	0				1	1	0	1	0	0	0	0	0	0	1	1	0	1	0	0	1	0	0	0	0	0	0	1	0
16901	1	22	N06458	4	1	4	23	154.5	Primary (1-5y)	5	7	0	.18	4	Mildly Food Insecure	1	0	1	0	0	0		1		1	1	0	1	0	0	0	0	0	0	0	0	0	1	1	1	1	0	0	0	1	0	0	0	0
16902	1	22	N06524	2	0	7	18		Primary (1-5y)	5	0	1		0	Food Secure	1	3	1	0	0	0				0	0	0	0	0	0	0	0	0	0	0	0	0	0	0	0	1	0	0	0	0	0	0	0	0
16903	1	22	N04681	6	1	6	20	148.95	Secondary (>5y)	10	9	0	.14	0	Food Secure	1	0	1	0	0	0	0			1	1	1	1	0	0	0	1	1	1	0	0	0	1	1	1	1	1	0	0	1	0	0	0	0
16904	1	22	N05359	4	1	4	32	142.25	No education	0	5	0	.1	4	Mildly Food Insecure	1	0	1	0	0	0	0			1	1	0	1	0	0	0	0	0	0	0	0	0	1	0	0	1	0	0	0	1	0	0	1	0
16905	1	22	N06524	4	2	8	25		Primary (1-5y)	1	1	1		0	Food Secure	1	0	1	0	1	1	1		1	0				0	0	0	0	0	0	0	0	0	1	0	0	1	0	0	0	0	0	0	0	0
16906	1	22	N06458	3	1	5	33	155.85	No education	0	0	0	.13	7	Moderately Food Insecure	1	0	0	0	0	0	0			0	1		0	0	0	0	0	0	0	0	0	0	1	0	0	1	0	0	0	1	0	0	0	0
16907	1	22	N05359	3	1	6	23	154.85	Secondary (>5y)	9	8	0	.99	0	Food Secure	1	0	0	0	0	0	0		0	0	1	0	1	0	0	0	0	0	0	0	0	0	1	1	1	1	1	1	1	1	0	0	1	0
16908	1	22	N04681	3	1	7	24	146.95	Primary (1-5y)	5	0	0	.1	0	Food Secure	1	0	0	0	0	0		0		0	1	0	1	0	0	0	0	0	0	1	1	0	1	0	0	1	1	0	0	1	0	0	0	0
17001	1	22	N06473	8	2	8	15	147.2	Secondary (>5y)	6	9	0	.7	2	Moderately Food Insecure	1	0	0	0	0	0	0		0	1	1	1	0	0	0	0	0	0	0	0	0	0	1	0	0	1	0	0	0	1	0	0	1	0
17002	1	22	N05160	5	1	5	22	143.65	Primary (1-5y)	5	10	0	3.15	0	Food Secure	1	1	0	0	0	0		0		1	1	0	1	0	0	0	0	0	0	0	0	0	1	1	1	1	0	0	0	0	0	0	0	0
17003	1	22	N06453	3	1	10	25	148	Secondary (>5y)	8	9	0	.14	0	Food Secure	1	0	1	0		0	0			1	1	1	1	0	0	0	1	1	1	0	0	0	1	1	1	1	1	1	1	0	0	0	0	0
17004	1	22	N06516	3	1	5	22	150.15	Primary (1-5y)	5	8	1	.17	2	Mildly Food Insecure	1	0	0	0	0	0		1		1	1	0	0	0	0	0	0	0	0	0	0	0	1	0	0	1	0	0	0	1	0	1	0	0
17005	1	22	N06473	5	1	6	18	151.75	Secondary (>5y)	9	7	0	.08	0	Food Secure	1	0	1	0	0	0				1	1	0	0	0	0	0	0	0	0	0	0	0	1	0	0	1	0	0	0	1	0	0	1	0
17006	1	22	N06453	3	1	5	24	146.7	Primary (1-5y)	5	5	0	.02	0	Food Secure	1	1	1	0	0	0			1	0	1	0	0	0	0	0	0	0	0	0	0	0	1	0	0	1	1	0	0	1	0	0	0	0
17101	1	22	N06458	3	1	3	29	152.9	No education	0	0	0	.06	6	Moderately Food Insecure	1	0	0	0	0	0	0			1	1	1	0	0	0	0	0	0	0	1	0	0	0	0	0	1	1	0	0	1	0	0	1	0
17102	1	22	N06524	4	2	4	17	149.2	Primary (1-5y)	4	8	0		0	Food Secure	1	1	0	0	0	0	0			1	1	1	1	0	0	0	0	0	0	0	0	0	1	0	0	1	0	0	0	1	0	0	1	0
17103	1	22	N04681	3	1	8	22	142.8	Primary (1-5y)	3	7	0	.15	0	Food Secure	1	0	0	0	0	0		0		0	1	0	1	0	0	0	0	0	0	0	0	0	1	0	0	1	1	0	0	1	1	0	0	0
17104	1	22	N05359	2	0	7	20		Primary (1-5y)	4	0	0	.02	2	Mildly Food Insecure	1	1	1	0	0	0				0	1	1	1	0	0	0	0	0	0	1	0	0	0	0	0	1	1	0	0	1	0	0	1	0
17105	1	22	N04681	3	1	6	24	150.7	Primary (1-5y)	5	3	0	.04	0	Food Secure	1	1	1	0	1	1		1		0				0	0	0	0			0						1	1	0	0	0	0	0	0	0
17107	1	22	N06524	2	0	8	20	158.7	Primary (1-5y)	5	8	0		0	Food Secure	1	1	1	0	0	0				0	1	0	1	0	0	0	0	0	0	0	0	0	1	0	0	1	1	0	0	1	0	0	0	0
17201	1	22	N06453	6	1	6	20	151.4	Secondary (>5y)	9	5	0	.17	0	Food Secure	1	3	1	0	0	0				1	1	1	1	0	0	0	1	1	0	0	0	0	1	0	0	1	1	0	0	1	0	0	0	0
17202	1	22	N06473	2	0	2	28	149.45	No education	0	12	0	.52	0	Food Secure	0	0	1	0	0	0				1	1	1	1	0	0	0	0	0	0	0	0	0	1	0	0	1	1	1	1	1	0	0	1	1
17203	1	22	N05160	6	1	6	22	155.1	Secondary (>5y)	12	10	0	.09	0	Food Secure	1	0	0	0	0	0	0			1	1	1	0	0	0	0	0	0	0	0	0	0	1	0	0	1	0	0	0	1	0	0	1	1
17204	1	22	N06516	5	1	5	19	158.7	Secondary (>5y)	8	8	1	.3	0	Food Secure	1	0	0	0	0	0		1		1	1	1	0	0	0	0	0	0	0	0	0	0	1	1	1	1	0	0	0	1	0	0	1	0
17205	1	22	N06453	3	1	3	23	154.75	Secondary (>5y)	6	5	0	.17	0	Food Secure	0	0	1	0	0	0		0		1	1	0	1	0	0	0	0	0	0	0	0	0	1	0	0	1	1	0	0	1	0	0	1	0
17206	1	22	N05160	3	1	3	23	149.2	No education	0	5	0	.11	0	Food Secure	0	0	1	0	0	0		0		0	1	0	0	0	0	0	0	0	0	0	0	0	1	0	0	1	1	1	1	1	0	0	0	0
17207	1	22	N06473	5	2	5	30	145.75	Primary (1-5y)	5	9	0	.35	0	Food Secure	1	0	1	0	0	0	0			1	1	1	0	0	0	0	0	0	0	0	0	0	1	1	1	1	1	1	1	1	0	0	1	1
17208	1	22	N06516	4	2	4	25	154.4	No education	0	14	0	.15	3	Mildly Food Insecure	1	0	0	0		0	0	0		1	1	0	1	0	0	0	0	0	0	0	0	0	1	1	1	1	0	0	0	0	0	0	0	0
17301	1	22	N06458	7	1	7	25	146.4	Primary (1-5y)	5	8	0	.14	4	Mildly Food Insecure	1	0	0	0	0	0		0		1	1	0	0	0	0	0	0	0	0	1	1	0	1	0	0	1	0	0	0	1	0	0	0	0
17302	1	22	N06524	7	2	11	22	150.15	Primary (1-5y)	5	0	0		0	Food Secure	1	1	0	0	0	0			1	0	1	0	1	0	0	0	0	0	0	1	1	1	1	1	1	1	0	0	0	0	0	0	0	0
17303	1	22	N04681	3	0	3	22	149.55	No education	0	0	1	.06	0	Food Secure	1	0	0	0	0	0				1	1	0	1	0	0	0	0	0	0	0	0	0	1	0	0	1	0	0	0	0	0	0	0	0
17304	1	22	N05359	5	1	5	20	146.7	Primary (1-5y)	5	10	0	.21	0	Food Secure	1	0	0	0	0	0	0			1	1	0	1	0	0	0	0	0	0	0	0	0	1	0	0	1	0	0	0	1	0	0	1	0
17305	1	22	N04681	6	2	6	21	156.9	Secondary (>5y)	8	6	0	.3	0	Food Secure	1	0	0	0	0	0	0			1	1	0	1	0	0	0	0	0	0	0	0	0	1	0	0	1	0	0	0	1	0	0	1	0
17306	1	22	N06524	5	0	5	20	155.95	Secondary (>5y)	6	6	0		0	Food Secure	1	0	0	0	0	0				1	1	0	1	0	0	0	0	0	0	0	0	0	1	0	0	1	0	0	0	1	0	0	1	0
17307	1	22	N06458	6	2	10	38	147.7	No education	0	5	1	.18	7	Moderately Food Insecure	1	0	0	0	0	0	0	1		0	1	0	0	0	0	0	0	0	0	0	0	0	1	1	1	1	0	0	0	1	0	0	1	0
17308	1	22	N05359	7	3	7	24	164.2	Secondary (>5y)	9	10	0	2.1	0	Food Secure	1	0	1	0	0	0		0	0	1	1	0	1	1	0	0	0	0	0	0	0	0	1	0	0	1	0	0	0	1	0	0	1	0
17401	1	22	N06453	2	0	8	19	151.3	Secondary (>5y)	7	5	0	.05	0	Food Secure	0	0	1	0	0	0				0	1	1	1	0	0	0	0	0	0	0	0	0	1	1	1	1	0	0	0	1	0	0	1	0
17402	1	22	N05160	3	1	5	21	156.05	Secondary (>5y)	8	8	1	.35	0	Food Secure	1	0	0	0	0	0	0			1	1	1	0	0	0	0	0	0	0	0	0	0	1	0	0	1	1	1	1	1	0	1	1	0
17403	1	22	N06473	6	1	6	18		Secondary (>5y)	7	8	0	.56	0	Food Secure	0	0	1	0	0	0			1	1	1	0	0	0	0	0	0	0	0	1	1	0	1	0	0	1	0	0	0	1	0	0	1	0
17404	1	22	N06516	8	4	8	21	159.9	Primary (1-5y)	5	5	0	.37	0	Food Secure	0	0	0	0	0	0	0	0	1	1	0	0	1	0	0	0	0	0	0	0	0	0	1	0	0	1	0	0	0	1	0	1	0	1
17405	1	22	N06473	2	0	2	18	151.6	Secondary (>5y)	6	0	0	.03	0	Food Secure	1	0	1	0	1	0				0	1	0	0	0	0	0	0	0	0	0	0	0	1	0	0	1	1	0	0	1	0	0	0	0
17406	1	22	N06516	4	1	4	19		Secondary (>5y)	9	9	0	.32	0	Food Secure	0	0	0	0	0	0	0			1	1	1	1	0	0	0	0	0	0	1	1	1	1	1	1	1	1	1	1	1	0	0	1	1
17501	1	22	N06458	2	0	4	19	153.8	Secondary (>5y)	6	9	0	.01	0	Food Secure	1	3	1	0	0	0				0	1	0	1	0	0	0	0	0	0	0	0	0	1	0	0	1	0	0	0	1	0	0	1	0
17502	1	22	N06524	2	0	17	18	145.8	Primary (1-5y)	2	5	0		1	Mildly Food Insecure	1	1	0	0	0	0				1	1	0	0	0	0	0	0	0	0	0	0	0	1	0	0	1	1	0	0	0	0	0	0	0
17503	1	22	N04681	5	2	11	26	152.1	No education	0	0	0	.04	0	Food Secure	1	3	1	0	0	0		0	1	0	1	0	1	0	1	0	0	0	0	0	0	0	0	0	0	1	1	0	0	0	0	0	0	0
17503	1	22	N04681	5	2	11	26	152.1	No education	0	0	0	.04	0	Food Secure	1	3	1	0	0	0		0	1	0	1	0	1	0	1	0	0	0	0	0	0	0	0	0	0	1	1	0	0	0	0	0	0	0
17504	1	22	N05359	5	2	8	31	150.6	No education	0	1	0	.99	0	Food Secure	1	0	1	0	0	0	0	0		1	1	1	1	0	0	0	0	0	0	0	0	0	1	0	0	1	1	1	1	1	0	0	1	0
17504	1	22	N05359	5	2	8	31	150.6	No education	0	1	0	.99	0	Food Secure	1	0	1	0	0	0	0	0		1	1	1	1	0	0	0	0	0	0	0	0	0	1	0	0	1	1	1	1	1	0	0	1	0
17505	1	22	N06458	2	1	6	26	147.15	Secondary (>5y)	7	0	0	.02	2	Mildly Food Insecure	1	0	0	0	0	0		0		0	1	1	0	0	0	0	1	1	0	0	0	0	1	0	0	1	0	0	0	1	0	0	0	0
17506	1	22	N06524	3	1	10	30	143.75	Primary (1-5y)	1	1	0	.02	0	Food Secure	1	1	0	0	0	0			1	1	1	0	0	0	0	0	0	0	0	0	0	0	1	1	1	1	1	1	1	1	0	0	1	0
17507	1	22	N05359	4	1	10	25	152.75	Secondary (>5y)	9	4	1	.1	0	Food Secure	1	0	1	0	0	0	0	0		0	1	0	1	0	0	0	0	0	0	0	0	0	1	0	0	1	0	0	0	1	0	0	0	0
17508	1	22	N04681	5	1	15	24	152.4	Secondary (>5y)	8	8	0	.14	0	Food Secure	0	0	0	0	0	0		0		1	1	0	1	0	0	0	0	0	0	0	0	0	1	0	0	1	0	0	0	1	0	0	1	1
17601	1	22	N06516	8	3	8	23	156.2	Secondary (>5y)	12	10	0	.17	0	Food Secure	1	0	0	0	0	0	0	0		1	1	0	1	0	0	0	0	0	0	0	0	0	1	1	1	1	0	0	0	1	0	0	0	0
17603	1	22	N05160	2	0	4	24	154.2	Secondary (>5y)	9	8	0	.34	0	Food Secure	0	0	1	0	0	0				1	1	1	0	0	0	0	0	0	0	0	0	0	1	1	1	1	0	0	0	1	0	0	1	0
17604	1	22	N06473	2	0	9	22	154.7	Secondary (>5y)	7	10	0	.03	0	Food Secure	1	0	1	0	0	0				0	1	0	0	0	0	0	0	0	0	0	0	0	1	0	0	1	1	0	0	1	0	0	0	0
17605	1	22	N06453	2	1	6	16	147.4	Primary (1-5y)	3	4	0	.03	11	Severely Food Insecure	1	0	1	0	0	0				0	1	0	0	0	0	0	0	0	0	0	0	0	1	1	1	1	1	0	0	0	0	0	0	0
17606	1	22	N06473	4	2	4	29	156.1	Primary (1-5y)	5	4	0	.03	0	Food Secure	1	0	0	0	0	0	0	0		1	1	1	0	0	0	0	0	0	0	0	0	0	1	1	1	1	1	1	1	1	0	0	1	0
17607	1	22	N05160	7	1	13	21	152.4	Primary (1-5y)	5	5	0	.56	0	Food Secure	1	0	0	0	0	0				1	1	0	1	0	0	0	0	0	0	0	0	0	1	1	1	1	1	1	1	1	0	0	1	0
17701	1	23	N06458	4	2	10	32	147.35	Primary (1-5y)	5	5	0	.07	7	Moderately Food Insecure	1	0	0	0	0	0	0	1		0	0		0	0	0	0	0	0	0	0	0	0	1	0	0	1	0	0	0	1	0	0	0	0
17702	1	23	N06524	4	2	4	26	153.5	Primary (1-5y)	5	0	0	.07	0	Food Secure	1	1	1	0	0	0	0			1	1	0	0	0	0	0	0	0	0	0	0	0	0	0	0	1	0	0	0	0	0	0	0	0
17704	1	23	N05359	8	3	12	18	160.8	Secondary (>5y)	7	9	0	.99	0	Food Secure	1	0	1	0	0	0	0	0		1	0		0	0	0	0	0	0	0	0	0	0	1	0	0	1	0	0	0	1	0	0	1	0
17705	2	23	N06458	2	1	10	19	154.9	Secondary (>5y)	6	9	0	.07	6	Moderately Food Insecure	1	0	1	0	0	0				0	0		0	0	0	0	0	0	0	0	0	0	1	0	0	1	0	0	0	1	0	0	0	0
17707	1	23	N04681	3	1	9	20		Primary (1-5y)	5	1	0	.01	4	Mildly Food Insecure	1	0	1	0	0	0		0		0	1	0	1	0	0	0	0			0						1	0	0	0	1	0	0	0	0
17708	1	23	N05359	6	2	6	28	159.9	Secondary (>5y)	10	12	0	.99	0	Food Secure	1	1	1	0	0	0	0	0		1	0		0	0	0	0	0	0	0	0	0	0	1	0	0	1	0	0	0	1	0	0	0	0
17801	1	23	N06473	3	0	10	19	141.05	Secondary (>5y)	7	12	0	.05	0	Food Secure	1	0	1	0	0	0				0	1	0	0	0	0	0	0	0	0	0	0	0	1	1	1	1	0	0	0	1	1	1	0	0
17802	1	23	N06473	8	2	8	19	147.25	Secondary (>5y)	10	10	1	1.4	0	Food Secure	0	0	1	0	0	0		0	1	1	1	0	0	0	0	0	0	0	0	0	0	0	1	1	1	1	0	0	0	1	0	0	0	0
17803	1	23	N05160	2	0	7	22	149.8	Secondary (>5y)	6	0	0		0	Food Secure	1	1	1	0	1	0				0	0			0	0	0	0			0						1	1	0	0	1	0	0	0	0
17805	1	23	N06453	4	1	9	15	143.25	Primary (1-5y)	5	5	0	.04	0	Food Secure	1	1	1	0	0	0				0	1	0	0	0	0	0	0			0						1	0	0	0	1	0	0	0	0
17806	1	23	N06516	4	2	10	26	148.05	Primary (1-5y)	4	4	0	.02	17	Severely Food Insecure	1	0	0	0	0	0	0	1		0	1	0	0	0	1	0	0	0	0	1	1	0	1	0	0	1	0	0	0	0	0	0	0	0
17901	1	23	N06458	4	2	4	32	161.3	Primary (1-5y)	3	12	0	.13	2	Mildly Food Insecure	1	2	1	0	0	0	0			0	1	0	0	0	0	0	0	0	0	0	0	0	1	0	0	1	0	0	0	0	0	0	0	0
17902	1	23	N06524	2	0	5	18	148.3	Secondary (>5y)	8	1	0		0	Food Secure	1	2	1	0	0	0				0	1	0	0	0	0	0	0	0	0	0	0	0	0	0	0	1	0	0	0	0	0	0	0	0
17903	1	23	N04681	2	0	2	18	155	Secondary (>5y)	10	0	1		0	Food Secure	0	0	0	0	0	0				0	1	1	1	0	0	0	0	0	0	0	0	0	1	0	0	1	0	0	0	1	0	0	0	0
17904	1	23	N05359	6	1	6	18	153.8	Secondary (>5y)	7	10	0	2.16	0	Food Secure	1	0	0	0	0	0	0			1	1	1	1	0	0	0	0	0	0	0	0	0	1	0	0	1	0	0	0	1	0	1	0	0
17905	1	23	N04681	6	2	6	28	156.25	Secondary (>5y)	10	16	0	.35	0	Food Secure	0	0	0	0	0	0	0	0		1	1	1	1	1	0	0	1	1	0	0	0	0	1	0	0	1	1	1	1	1	1	0	0	0
17906	1	23	N06458	6	2	16	25	142.55	Secondary (>5y)	8	8	1	.14	3	Mildly Food Insecure	1	0	0	0	0	0		1	1	0	1	0	0	0	0	0	0	0	0	0	0	0	1	0	0	1	0	0	0	0	0	0	0	0
17907	1	23	N06524	3	0	8	20	142	Primary (1-5y)	5	5	1	.07	0	Food Secure	0	1	1	0	0	0				1	1	0	0	0	0	0	0	0	0	0	0	0	1	0	0	1	0	0	0	0	0	0	0	0
17908	1	23	N05359	3	0	7	20	155.5	Secondary (>5y)	7	1	0	.02	0	Food Secure	0	0	1	0	0	0				0	1	1	1	0	0	0	0	0	0	0	0	0	0	0	0	1	0	0	0	0	0	0	0	0
18001	1	23	N06453	6	2	23	17	141.2	Secondary (>5y)	10	9	1	.08	6	Moderately Food Insecure	1	0	1	0	0	0	0			0	0			0	0	0	0	0	0	0	0	0	1	0	0	1	0	0	0	0	0	0	0	0
18002	1	23	N06516	9	1	9	22	151.75	Secondary (>5y)	13	10	0	.4	0	Food Secure	1	1	0	0	0	0	0			1	1	1	1	0	0	0	0	0	0	0	0	0	1	0	0	1	1	0	0	1	0	0	0	0
18003	1	23	N06516	9	1	9	18	149.85	Secondary (>5y)	9	10	0	.4	0	Food Secure	1	0	0	0	0	0	0			1	1	1	1	0	0	0	0	0	0	0	0	0	1	0	0	1	1	0	0	1	0	0	0	0
18004	1	23	N05160	2	0	9	29	153.95	Primary (1-5y)	5	5	0		0	Food Secure	1	0	0	0	0	0				0	1	0	1	0	0	0	1	1	1	0	0	0	1	1	1	1	1	0	0	1	0	0	0	0
18006	1	23	N05160	6	4	6	34	156.8	No education	0	0	0	.13	0	Food Secure	1	0	1	0	0	0	0	1		1	1	0	0	0	0	0	0	0	0	0	0	0	1	1	1	1	0	0	0	0	0	0	0	0
18007	1	23	N06473	4	2	5	32	153.2	No education	0	0	0	.1	7	Moderately Food Insecure	0	4	1	0	0	0	0			1	1	0	0	0	0	0	0	0	0	0	0	0	1	0	0	1	1	0	0	0	0	0	0	0
18101	1	23	N06458	7	5	22	33	153.4	No education	0	5	0	.07	6	Moderately Food Insecure	1	0	0	0	0	0	0	0		0	1	0	0	1	0	0	0	0	0	0	0	0	1	1	1	0	0	0	0	1	0	1	0	0
18103	1	23	N04681	4	2	19	30	147.6	Secondary (>5y)	10	8	0	.1	0	Food Secure	1	0	0	0	0	0	0	0		0	0	0	1	0	0	0	0	0	0	0	0	0	1	0	0	1	0	0	0	0	0	0	0	0
18104	1	23	N05359	3	1	3	22	157	Secondary (>5y)	10	9	0	.19	0	Food Secure	1	0	0	0		0			1	1	1	1	1	0	0	0	0	0	0	0	0	0	1	0	0	1	0	0	0	1	0	1	0	0
18105	1	23	N06524	2	1	9	17	146.5	Primary (1-5y)	5	5	0		0	Food Secure	1	1	0	0	0	0				0	1	0	1	0	0	0	0	0	0	0	0	0	1	0	0	1	0	0	0	0	1	0	0	0
18106	1	23	N04681	5	2	8	27	152.2	Secondary (>5y)	8	16	0	.14	0	Food Secure	1	0	0	0	0	0	0	0		0	1	0	1	0	0	0	1	1	0	0	0	0	1	0	0	1	0	0	0	0	0	0	0	0
18107	1	23	N06458	3	1	11	20	145.25	Secondary (>5y)	6	5	0		6	Moderately Food Insecure	1	0	0	0	0	0			0	0	1	1	0	1	0	0	0	0	0	0	0	0	1	1	1	1	0	0	0	1	0	0	0	0
18108	1	23	N05359	3	1	24	18	155.6	Secondary (>5y)	7	1	1	.08	0	Food Secure	1	0	0	0	0	0		0		0	1	0	0	0	0	0	0	0	0	0	0	0	1	0	0	1	0	0	0	0	0	0	0	0
18201	1	23	N06453	8	4	14	18	155.9	Secondary (>5y)	7	5	0	.05	0	Food Secure	1	0	1	0	0	0	0		0	1	1	0	1	0	0	0	0	0	0	1	1	0	1	0	0	1	0	0	0	1	0	0	0	0
18202	1	23	N06516	3	2	8	26	145.4	No education	0	5	0	.01	3	Mildly Food Insecure	1	0	0	0		0	0	0		0	1	0	1	0	1	0	0	0	0	0	0	0	1	0	0	1	0	0	0	1	0	0	0	0
18203	1	23	N05160	2	0	5	20	162.85	Secondary (>5y)	8	10	1	.14	0	Food Secure	1	0	1	0	0	0				0	1	0	0	0	0	0	1	1	0	0	0	0	1	0	0	1	0	0	0	1	0	0	0	0
18204	1	23	N06473	5	3	5	24	158.2	Secondary (>5y)	6	8	0	.1	24	Severely Food Insecure	1	0	0	0	1	1		1	1	0				0	0	0	0			0						1	1	0	0	0	0	0	0	0
18205	1	23	N05160	2	0	6	19	152.4	Secondary (>5y)	9	6	1	.07	5	Moderately Food Insecure	1	0	0	0	0	0				0	1	1	1	0	0	0	0	0	0	1	1	0	1	0	0	1	1	1	1	1	0	0	0	0
18206	1	23	N06473	3	1	9	38	151.2	No education	0	0	1	.03	3	Mildly Food Insecure	1	0	0	0	0	0	0			1	1	0	1	0	0	0	0	0	0	0	0	0	1	1	1	1	1	0	0	0	0	0	0	0
18301	1	23	N06458	4	2	4	30	152.75	Primary (1-5y)	4	0	1	.01	8	Moderately Food Insecure	1	0	0	0	0	0	1	1		1	1	0	0	0	0	0	1	1	0	0	0	0	1	0	0	1	1	0	0	0	0	0	0	0
18302	1	23	N06524	8	0	8	20	147.25	Secondary (>5y)	9	5	0	.14	0	Food Secure	1	0	1	0	0	0				1	1	0	0	0	0	0	0	0	0	0	0	0	1	0	0	1	0	0	0	1	1	0	0	0
18303	1	23	N04681	4	2	10	25	156.85	Secondary (>5y)	7	5	1	.05	6	Moderately Food Insecure	1	1	1	0	0	0	0	0		1	1	0	1	0	0	0	0			0						1	1	0	0	0	0	0	0	0
18304	1	23	N05359	2	0	7	22	144	Secondary (>5y)	8	5	0	.06	0	Food Secure	1	0	0	0	0	0				0	1	0	1	0	0	0	0	0	0	0	0	0	1	0	0	1	0	0	0	1	0	0	0	0
18305	1	23	N04681	5	1	15	19	152.65	Secondary (>5y)	9	5	1	.04	0	Food Secure	1	0	0	0	0	0				1	1	0	1	0	0	0	0	0	0	1	1	1	1	1	1	1	0	0	0	1	0	0	1	0
18306	1	23	N06458	4	0	9	23	155.1	Secondary (>5y)	12	14	0	.59	0	Food Secure	1	0	1	0	0	0				1	1	1	1	0	0	0	0	0	0	0	0	0	1	1	1	1	1	1	1	1	1	0	1	0
18401	1	23	N06453	5	1	5	19	150.15	Primary (1-5y)	5	5	0	.35	0	Food Secure	1	1	0	0	0	0	0	0		1	1	1	1	0	0	0	0	0	0	1	1	0	1	0	0	1	0	0	0	0	0	0	0	0
18402	1	23	N05160	2	0	9	20	149.75	Secondary (>5y)	8	5	1	.04	0	Food Secure	1	0	1	0	0	0				1	0			0	0	0	0	0	0	0	0	0	1	0	0	1	1	0	0	0	0	0	0	0
18403	1	23	N06473	4	0	4	18	157.9	Secondary (>5y)	8	2	0	.08	0	Food Secure	1	0	0	0	0	0				1	1	0	1	0	0	0	0	0	0	0	0	0	1	0	0	1	1	0	0	1	0	0	1	0
18404	1	23	N06516	5	2	24	24	157.6	Secondary (>5y)	9	10	0	.07	0	Food Secure	1	0	0	0	0	0		0	1	0	1	1	0	0	1	0	1	1	0	0	0	0	1	0	0	1	0	0	0	1	0	0	1	0
18406	1	23	N05160	5	2	5	43	142.7	Primary (1-5y)	3	0	0	.11	0	Food Secure	1	0	0	0	0	0		0	1	1	1	0	0	0	0	0	0	0	0	1	1	1	1	1	1	1	0	0	0	0	0	0	0	0
18407	1	23	N06453	6	3	10	17	150.05	Primary (1-5y)	5	8	1	.03	6	Moderately Food Insecure	1	0	1	0	0	0		0	1	0	1	0	1	0	0	0	0	0	0	0	0	0	1	0	0	1	0	0	0	0	0	0	0	0
18408	1	23	N06516	3	0	8	21	150.15	Secondary (>5y)	12	10	0	.25	0	Food Secure	1	0	0	0	0	0				1	1	0	0	0	0	0	1	1	0	0	0	0	1	0	0	1	0	1	1	1	0	0	0	1
18501	1	24	N06458	5	3	11	32	152.4	Secondary (>5y)	7	5	0	.05	0	Food Secure	0	0	0	0	0	0	0	0		0	1	1	0	0	0	0	0	0	0	0	0	0	1	0	0	1	0	0	0	1	0	0	0	0
18502	1	24	N06524	3	2	10	25		Secondary (>5y)	7	5	0	.1	0	Food Secure	1	1	0	0		0	0	0		0	1	0	1	0	0	0	0	0	0	0	0	0	1	1	1	1	1	1	1	1	0	0	1	0
18503	1	24	N04681	5	1	5	23	151.05	Secondary (>5y)	14	10	0	.42	0	Food Secure	1	0	0	0	0	0	0			1	1	1	1	0	0	0	0	0	0	0	0	0	1	1	1	1	1	1	1	1	0	0	1	0
18504	1	24	N05359	2	0	3	18	144.8	Secondary (>5y)	7	2	1	.09	6	Moderately Food Insecure	1	0	0	0	0	0				0	1	0	1	0	0	0	0	0	0	0	0	0	1	0	0	1	0	0	0	0	0	0	0	0
18505	1	24	N06524	5	2	9	32	156.2	Secondary (>5y)	6	5	0	.7	0	Food Secure	1	2	1	0	0	0	0			0	1	0	1	0	0	0	0	0	0	1	1	1	1	1	1	1	1	0	0	0	0	0	0	0
18506	1	24	N04681	3	1	12	22	145.35	Secondary (>5y)	9	14	0	.04	0	Food Secure	1	0	0	0	0	0		0		0	1	0	1	0	0	0	0	0	0	0	0	0	1	1	1	1	0	0	0	1	0	0	0	0
18507	1	24	N06458	6	1	6	18	153.4	Secondary (>5y)	12	14	0	.07	6	Moderately Food Insecure	1	0	0	0	0	0	0			1	1	0	1	0	0	0	1	1	1	0	0	0	1	1	1	1	0	0	0	1	0	0	0	0
18508	1	24	N05359	4	1	10	27	155.8	Secondary (>5y)	9	10	0		0	Food Secure	1	0	0	0	0	0	0			0	1	0	0	0	0	0	0	0	0	0	0	0	1	0	0	1	0	0	0	1	0	0	0	0
18601	1	24	N06453	4	1	12	25	142.5	Primary (1-5y)	4	5	1	.04	4	Moderately Food Insecure	1	0	1	0	0	0			1	0	1	0	1	1	0	0	0	0	0	0	0	0	1	0	0	1	0	0	0	1	0	1	0	0
18602	1	24	N05160	2	0	2	20	150.75	Primary (1-5y)	5	5	0		0	Food Secure	1	0	1	0	0	0				0	1	0	1	0	0	0	0	0	0	0	0	0	1	0	0	1	0	0	0	0	0	0	0	0
18603	1	24	N06453	2	1	6	16	154.85	Secondary (>5y)	8	7	0	.04	0	Food Secure	1	0	1	0	0	0				0	1	0	1	0	0	0	0	0	0	0	0	0	1	1	1	1	0	1	1	1	0	0	0	0
18604	1	24	N06473	5	2	24	24	160.7	Secondary (>5y)	8	8	0	.03	0	Food Secure	1	0	0	0	0	0		0	0	0	1	0	0	1	0	0	0	0	0	0	0	0	1	0	0	1	0	0	0	1	0	0	1	0
18605	1	24	N06516	4	2	8	23	150.9	Secondary (>5y)	6	0	1	.03	0	Food Secure	1	1	0	0	0	0		0		1	1	0	1	0	0	0	0	0	0	1	0	0	1	0	0	1	1	1	1	0	0	0	0	0
18606	2	24	N06516	4	2	8	25		No education	0	3	1	.03	0	Food Secure	1	0	0	0	0	0	0			1	1	0	1	0	0	0	1	1	0	0	0	0	1	0	0	1	0	0	0	0	0	0	0	0
18607	1	24	N05160	5	1	5	15	151.65	Primary (1-5y)	5	5	0		0	Food Secure	1	1	1	0	0	0				1	1	0	1	0	0	0	0	0	0	0	0	0	1	0	0	1	0	0	0	0	1	0	0	0
18608	1	24	N06473	9	3	19	18	149.1	Primary (1-5y)	5	6	1	.14	0	Food Secure	1	0	0	0	0	0	0	0	1	1	1	0	1	0	0	0	0	0	0	0	0	0	1	0	0	1	0	0	0	0	0	0	0	0
18701	1	24	N06458	2	0	2	27	156	Primary (1-5y)	4	0	0	0	6	Moderately Food Insecure	0	0	0	0	0	0				0	1	0	1	0	0	0	0	0	0	0	0	0	1	1	1	1	0	0	0	1	0	0	0	0
18702	1	24	N06524	3	1	3	22	148.1	Secondary (>5y)	8	10	0	.03	0	Food Secure	1	5	1	0	0	0	0	1		1	1	0	0	0	0	0	0	0	0	1	0	0	0	0	0	1	1	0	0	0	0	0	0	0
18703	1	24	N04681	3	0	12	19	148	Secondary (>5y)	10	14	0		0	Food Secure	1	0	0	0	0	0				1	1	0	1	0	0	0	0	0	0	0	0	0	1	0	0	1	0	0	0	1	0	0	0	0
18704	1	24	N05359	2	0	11	20	146.2	Secondary (>5y)	9	4	0		6	Moderately Food Insecure	1	0	0	0	0	0				0	1	0	1	0	0	0	0	0	0	0	0	0	1	0	0	1	0	0	0	1	0	0	1	0
18705	1	24	N06524	2	0	8	18	152.3	Secondary (>5y)	9	12	0		0	Food Secure	1	0	0	0	0	0				0	1	0	1	0	0	0	0	0	0	1	1	0	1	0	0	1	0	0	0	1	0	0	0	0
18706	1	24	N04681	6	0	6	19	155.05	Secondary (>5y)	10	10	0	.12	0	Food Secure	1	0	0	0	0	0				1	1	0	1	0	0	0	0	0	0	0	0	0	1	0	0	1	0	1	1	1	0	0	0	0
18707	1	24	N06458	4	2	4	17	150.3	Secondary (>5y)	7	7	0	.07	0	Food Secure	1	0	0	0	0	0	0			1	1	1	1	0	0	0	1	1	1	0	0	0	1	1	1	1	0	1	1	1	0	0	0	0
18708	1	24	N05359	7	1	7	32	147.9	Primary (1-5y)	4	6	1	.22	0	Food Secure	1	0	0	0	0	0		1		1	1	0	0	0	1	0	0	0	0	0	0	0	1	1	1	1	0	0	0	1	0	0	0	0
18801	1	24	N06453	2	0	8	20		No education	0	6	0	.05	0	Food Secure	1	0	0	0	0	0				0	1	0	1	0	0	0	0	0	0	0	0	0	1	0	0	1	1	0	0	0	0	0	0	0
18802	1	24	N06516	8	3	17	17	150	Secondary (>5y)	9	7	0	.07	0	Food Secure	1	0	0	0	0	0	0			0	1	0	0	0	1	0	0	0	0	1	1	1	1	1	1	1	0	0	0	1	0	0	0	0
18803	1	24	N06473	4	1	4	26	154.3	Primary (1-5y)	3	0	1	.17	0	Food Secure	1	0	0	0	0	0	0			1	1	0	0	0	0	0	0	0	0	0	0	0	1	1	1	1	0	0	0	1	0	0	1	0
18804	1	24	N05160	5	3	5	16	151.2	Secondary (>5y)	9	9	0	.07	0	Food Secure	1	0	0	0	0	0	0	0		1	1	0	1	0	0	0	0	0	0	0	0	0	1	0	0	1	1	1	1	1	0	0	1	0
18805	1	24	N05160	3	0	3	18	152.05	Secondary (>5y)	12	0	0		0	Food Secure	1	0	1	0	0	0				1	1	0	1	0	0	0	0	0	0	1	1	0	1	0	0	1	1	1	1	1	0	0	0	0
18806	1	24	N06473	3	1	9	22		Secondary (>5y)	10	5	0	.03	0	Food Secure	1	0	0	0	0	0			0	0	1	1	0	1	0	0	0	0	0	0	0	0	1	1	1	1	1	0	0	0	0	0	0	0
18808	1	24	N06453	4	1	4	23	148.3	Secondary (>5y)	12	12	0	.18	0	Food Secure	1	0	0	0	0	0	0			1	1	1	1	0	0	0	0	0	0	0	0	0	1	1	1	1	0	1	1	1	0	0	0	0
18901	1	24	N06458	2	0	6	24		Secondary (>5y)	12	10	1	.2	2	Mildly Food Insecure	1	0	0	0	0	0				0	1	0	0	0	0	0	0	0	0	0	0	0	1	1	1	1	0	0	0	0	0	0	0	0
18903	1	24	N04681	4	0	9	22	154	Secondary (>5y)	9	0	1	.18	0	Food Secure	1	0	0	0	0	0				0	1	0	1	0	0	0	0	0	0	0	0	0	1	0	0	1	1	1	1	0	0	0	0	0
18904	1	24	N05359	3	1	6	25	147.7	Secondary (>5y)	9	1	0		0	Food Secure	1	0	0	0	0	0		0		0	1	0	1	0	0	0	0	0	0	0	0	0	0	0	0	1	0	0	0	0	0	0	0	0
18905	1	24	N06524	4	2	9	25	162.3	Primary (1-5y)	3	0	0	.14	18	Severely Food Insecure	0	1	1	0	0	0		0	1	0	1	0	1	0	0	0	0	0	0	0	0	0	1	0	0	0	0	0	0	0	0	0	0	0
18906	1	24	N05359	5	0	5	18	159.9	Secondary (>5y)	9	10	0	.26	0	Food Secure	0	0	0	0	0	0				1	1	0	0	0	0	0	0	0	0	0	0	0	1	0	0	1	1	1	1	1	0	0	1	0
18907	1	24	N06458	8	3	12	22	158.65	Secondary (>5y)	6	4	0		6	Moderately Food Insecure	1	0	0	0	0	0	0			0	1	1	1	0	0	0	0	0	0	0	0	0	1	0	0	1	0	0	0	0	0	0	0	0
18908	1	24	N04681	3	1	24	24	155.45	Primary (1-5y)	5	5	1	.14	0	Food Secure	1	0	0	0	0	0	0			1	1	0	1	0	0	0	0	0	0	0	0	0	1	0	0	1	0	0	0	1	1	0	0	0
19001	1	24	N06453	12	3	15	21	143.9	Secondary (>5y)	8	8	0	.48	0	Food Secure	0	0	0	0	0	0		0	0	1	1	0	1	1	0	0	0	0	0	0	0	0	1	1	1	1	1	1	1	1	1	0	1	1
19002	1	24	N06516	6	3	6	35	141	Primary (1-5y)	3	7	0	.1	0	Food Secure	1	0	0	0		0	0	0		1	1	1	0	0	0	0	1	1	1	1	1	1	1	1	1	1	1	1	1	1	0	0	1	1
19003	1	24	N05160	4	2	9	24	149.1	Secondary (>5y)	8	5	1	.07	0	Food Secure	0	0	1	0	0	0		1		1	1	0	0	0	0	0	0	0	0	0	0	0	1	0	0	1	0	0	0	0	1	0	1	0
19004	1	24	N06473	4	1	4	20		Primary (1-5y)	5	5	1	.07	0	Food Secure	1	0	0	0	0	0		0		1	1	0	1	1	0	0	1	1	0	0	0	0	1	0	0	1	0	0	0	0	0	0	0	0
19005	1	24	N05160	5	2	5	35	153.85	Primary (1-5y)	3	9	0	.07	11	Moderately Food Insecure	1	0	0	0	0	0	0			1	1	0	0	0	0	0	0	0	0	0	0	0	1	1	1	1	0	0	0	0	0	0	0	0
19006	1	24	N06516	3	0	8	26	149.9	No education	0	0	0	.03	2	Mildly Food Insecure	1	0	0	0	0	0				0	1	0	0	0	1	0	0	0	0	0	0	0	1	0	0	1	0	0	0	0	0	0	0	0
19101	1	24	N06458	5	3	12	30	146.7	No education	0	0	0	.05	6	Moderately Food Insecure	0	0	0	0	0	0	0	0		0	1	0	0	0	0	0	0	0	0	0	0	0	1	0	0	1	1	0	0	1	0	1	0	0
19102	1	24	N06524	5	2	9	39	140.7	No education	0	5	1	.05	0	Food Secure	1	1	1	0	0	0	0	0		0	1	0	1	0	0	0	0	0	0	0	0	0	1	0	0	1	0	0	0	1	0	0	0	0
19103	1	24	N04681	8	6	12	35	149.45	Primary (1-5y)	5	6	1	.04	6	Moderately Food Insecure	0	0	0	0	0	0	0	0	1	1	1	0	1	0	0	0	0	0	0	0	0	0	1	0	0	1	1	0	0	0	0	0	0	0
19104	1	24	N05359	5	2	5	18	152.9	Secondary (>5y)	7	1	0	.13	0	Food Secure	1	0	0	0	0	0	0	0		1	1	0	1	0	0	0	0	0	0	1	1	0	1	0	0	1	1	1	1	1	0	0	0	0
19105	1	24	N06524	2	0	15	22	148.35	Primary (1-5y)	2	4	1	.05	0	Food Secure	1	1	0	0	0	0				0	1	1	0	0	0	0	0	0	0	0	0	0	1	1	1	1	0	0	0	1	0	0	0	0
19106	1	24	N06458	8	4	8	21	159.15	Primary (1-5y)	5	2	0	.11	6	Moderately Food Insecure	0	0	0	0	0	0	0	0	1	1	1	0	1	0	0	0	0	0	0	0	0	0	1	0	0	1	0	0	0	1	0	1	0	0
19107	1	24	N04681	4	2	30	25	155.95	No education	0	0	1	.07	0	Food Secure	0	0	0	0	0	0		0		0	1	0	1	0	0	0	0	0	0	0	0	0	1	0	0	1	0	0	0	1	0	1	0	0
19108	1	24	N05359	2	0	4	30	153.15	No education	0	0	1	.03	4	Mildly Food Insecure	1	0	0	0	0	0				0	1	0	0	0	0	0	0	0	0	0	0	0	1	0	0	1	1	0	0	1	0	0	0	0
19201	1	24	N05160	3	2	9	28	151.95	Primary (1-5y)	3	0	0	.07	0	Food Secure	1	0	0	0		0	0			1	1	0	0	0	0	0	1	1	0	0	0	0	1	0	0	1	0	0	0	1	0	0	0	0
19202	1	24	N06453	3	1	7	20	151.45	Secondary (>5y)	9	7	1	.09	10	Moderately Food Insecure	1	1	0	0	0	0			1	0	1	0	1	0	0	0	0	0	0	0	0	0	1	0	0	1	0	0	0	1	0	0	0	0
19203	1	24	N06516	4	1	4	27	150.15	Secondary (>5y)	10	12	0	.5	0	Food Secure	1	0	0	0	0	0		0		1	1	0	1	0	0	0	0	0	0	1	1	1	1	1	1	1	1	1	1	1	0	1	1	1
19204	1	24	N06473	3	1	7	24	146.8	Secondary (>5y)	9	9	1	.03	9	Moderately Food Insecure	1	0	1	0	1	0		1		0				0	0	0	0			0						1	0	0	0	0	0	0	0	0
19205	1	24	N05160	3	1	13	21		Secondary (>5y)	8	0	0		0	Food Secure	1	2	1	0	0	0		0		1	1	0	0	0	0	0	0	0	0	1	0	0	0	0	0	1	1	0	0	1	0	1	0	0
19206	1	24	N06453	3	1	9	25	152.75	No education	0	4	1	.05	0	Food Secure	1	0	0	0	0	0			1	0	1	0	1	0	1	0	0	0	0	0	0	0	1	0	0	1	0	0	0	1	0	0	0	0
19207	1	24	N06473	9	3	9	26	148.3	Secondary (>5y)	9	9	0	.28	0	Food Secure	1	0	0	0	0	0	0	0	0	1	1	0	0	1	0	0	0	0	0	0	0	0	1	1	1	1	0	0	0	1	1	0	0	0
19301	1	25	D03538	3	2	3	40	150.4	Primary (1-5y)	3	4	0		4	Moderately Food Insecure	0	0	0	0	0	0	0	0		1	1	0	1	0	0	0	1	1	1	0	0	0	1	1	1	1	0	0	0	1	0	1	1	0
19302	1	25	D03538	10	2	10	21	151.45	Secondary (>5y)	12	9	0	.13	6	Severely Food Insecure	1	0	0	0	0	0	0	0		1	1	1	1	0	1	0	1	1	0	0	0	0	1	0	0	1	1	0	0	1	0	0	1	0
19303	1	25	N06479	6	0	6	18	156.9	Secondary (>5y)	9	9	0		0	Food Secure	0	0	0	0	0	0				1	1	0	0	0	0	0	0	0	0	1	1	0	1	0	0	1	1	1	1	1	0	1	0	0
19304	1	25	N06479	2	1	11	17	154.35	Secondary (>5y)	7	0	1		0	Food Secure	0	0	0	0	0	0				0	1	0	0	0	0	0	0	0	0	0	0	0	1	0	0	1	0	0	0	0	0	0	0	0
19305	1	25	N06479	3	1	22	26	143.05	Secondary (>5y)	9	0	1	.01	7	Moderately Food Insecure	0	1	1	0	1	1		1		0				0	0	0	0	0	0	0	0	0	1	0	0	1	1	0	0	1	0	0	0	0
19306	1	25	N06531	3	1	5	22	143.7	Secondary (>5y)	9	4	0	.2	0	Food Secure	1	5	1	0	0	0		0		1	1	0	1	0	0	0	0	0	0	0	0	0	0	0	0	1	1	0	0	0	0	0	0	0
19307	1	25	N06531	10	6	10	19		Primary (1-5y)	4	1	1	.5	0	Food Secure	1	2	0	0	0	0	0	0		1	1	1	1	0	0	0	1	1	1	0	0	0	1	1	1	1	1	0	0	1	0	1	1	0
19401	1	25	N06505	3	1	14	17	153.15	Secondary (>5y)	8	9	1	.07	0	Food Secure	0	4	0	0	0	0				0	1	1	0	0	0	0	0	0	0	0	0	0	1	0	0	1	1	1	1	1	0	0	0	0
19402	1	25	N06505	6	2	9	29	149.15	Secondary (>5y)	6	10	0	.42	0	Food Secure	1	10	1	0	0	0	0			0	1	0	0	0	1	0	0	0	0	0	0	0	1	0	0	1	0	0	0	1	0	1	0	0
19403	1	25	N06502	6	2	9	21	146.25	Secondary (>5y)	12	5	1	.13	0	Food Secure	0	2	1	0	0	0	0	1		0				0	0	0	0	0	0	1	1	0	1	0	0	1	0	0	0	1	0	0	0	0
19404	1	25	N06502	3	2	11	30	151.7	Secondary (>5y)	8	6	0	.1	0	Food Secure	0	2	0	0	0	0	0			0	1	0	1	0	0	0	0	0	0	0	0	0	1	0	0	1	1	1	1	1	0	0	0	0
19405	1	25	N05265	5	3	12	33	150.2	Primary (1-5y)	3	0	1	.04	0	Food Secure	0	1	1	0	0	0	0	0	0	0	1	0	0	0	0	0	0	0	0	0	0	0	1	0	0	1	1	0	0	1	0	0	0	0
19406	1	25	N06528	5	3	5	25	136.1	No education	0	0	0	.04	4	Moderately Food Insecure	0	3	1	0	0	0		1	1	1	1		1	0	0	0	0	0	0	0	0	0	1	0	0	1	1	0	0	1	0	0	1	0
19407	1	25	N06528	10	3	10	18		Secondary (>5y)	10	9	0	.03	0	Food Secure	0	0	1	0	0	0	0		1	1	1	0	1	0	1	0	1	1	1	0	0	0	1	1	1	1	1	1	1	1	0	1	0	0
19408	1	25	N05265	3	1	3	26	146.75	Primary (1-5y)	5	0	0	.15	3	Severely Food Insecure	0	1	1	0	0	0	0			1	1	0	0	0	0	0	0	0	0	0	0	0	1	0	0	1	1	0	0	0	0	0	0	0
19501	1	25	N06489	4	2	13	30	153.25	Secondary (>5y)	7	9	1	.1	0	Food Secure	0	1	0	0	0	0	0			0	1	0	0	0	0	0	0	0	0	0	0	0	1	0	0	1	0	0	0	1	0	0	0	0
19502	1	25	N00436	7	5	13	38	148.6	No education	0	7	1	.04	8	Moderately Food Insecure	1	1	0	0	0	0	0	0	1	0	1	1	0	0	0	0	0	0	0	0	0	0	1	0	0	1	0	0	0	1	0	0	0	0
19503	1	25	N00436	9	4	9	29	161.1	Secondary (>5y)	9	9	0	.28	0	Food Secure	0	0	1	0	0	0	0	0		1	1	1	1	0	0	0	0	0	1	0	0	0	1	0	0	1	0	0	0	1	0	0	1	1
19504	1	25	20	6	2	6	19	142.45	Secondary (>5y)	6	0	0	.07	1	Mildly Food Insecure	0	2	1	0	0	0		1	1	1	0		1	0	0	0	0	0	0	0	0	0	1	0	0	1	0	0	0	1	0	0	0	0
19505	1	25	N06489	2	0	6	19	148.65	Primary (1-5y)	4	4	0	.03	0	Food Secure	0	0	1	0	0	0				0	1	0	0	0	0	0	0	0	0	0	0	0	1	0	0	1	0	0	0	0	0	0	0	0
19506	1	25	20	5	2	5	26	148.15	No education	0	0	1	.14	0	Food Secure	0	20	1	0	0	0	1	1		0	1	0	0	0	1	0	0	0	0	1	0	0	1	0	0	1	1	0	0	0	0	0	0	0
19507	1	25	N06229	2	0	9	18	146.1	Secondary (>5y)	8	6	0	.04	0	Food Secure	1	2	0	0	0	0				0	1	1	1	0	0	0	0	0	0	1	1	0	1	0	0	1	1	1	1	1	0	0	1	0
19508	1	25	N06229	3	1	12	30	145.4	No education	0	0	0	.01	8	Moderately Food Insecure	1	1	0	0	0	0	0			0	1	0	1	0	0	0	1	1	0	0	0	0	1	0	0	1	0	0	0	1	0	0	0	0
19603	1	25	N04681	2	0	19	19	155	Secondary (>5y)	9	5	1	.06	0	Food Secure	0	0	0	0	0	0				0	1	0	0	0	0	0	0	0	0	0	0	0	1	0	0	1	1	0	0	1	0	0	0	0
19604	1	25	N05359	6	0	12	26	150.8	Secondary (>5y)	6	1	0	.21	0	Food Secure	1	0	0	0	0	0				1	1	0	1	0	0	0	0	0	0	0	0	0	1	0	0	1	0	0	0	1	0	0	0	0
19605	1	25	N06524	5	1	13	22	150.75	Secondary (>5y)	9	10	0	.09	0	Food Secure	0	3	1	0	0	0	0			1	1	0	1	0	0	0	0	0	0	0	0	0	1	0	0	1	0	0	0	1	0	0	1	0
19606	1	25	N06458	4	2	11	24	146	Secondary (>5y)	9	8	0	.03	6	Moderately Food Insecure	1	1	0	0	0	0		1		0	1	0	0	0	0	0	0	0	0	0	0	0	1	1	1	1	0	0	0	1	0	1	0	0
19607	1	25	N04681	4	2	10	21	147.15	Secondary (>5y)	8	5	0		0	Food Secure	0	0	0	0	0	0		0	0	1	1	0	1	1	0	0	0	0	0	0	0	0	1	0	0	1	1	1	1	1	0	0	1	1
19608	1	25	N05359	2	0	9	18	152.7	Primary (1-5y)	5	1	1	.1	0	Food Secure	1	2	1	0	0	0				0	1		1	0	0	0	0	0	0	0	0	0	0	0	0	1	0	0	0	0	0	0	0	0
19701	1	25	N06473	3	1	10	26	134.2	No education	0	0	1	.05	2	Mildly Food Insecure	0	1	1	0	1	0		1		0	1		0	0	1	0	0			0						1	1	0	0	1	0	0	0	0
19702	1	25	N06453	3	1	5	20	156.1	Primary (1-5y)	5	5	1	.1	6	Moderately Food Insecure	1	2	1	0	0	0		0		0	1	0	0	0	0	0	0			0						1	1	0	0	0	1	0	0	0
19703	1	25	N05160	4	2	9	23	152.15	Secondary (>5y)	6	9	1	.11	0	Food Secure	0	0	1	0	0	0		0	1	1	1		0	0	0	0	0	0	0	0	0	0	1	0	0	1	1	0	0	1	0	0	0	0
19704	1	25	N06516	5	3	9	36	150.1	Primary (1-5y)	4	6	1	.14	0	Food Secure	1	0	1	0	0	0	0	0		1	1	1	1	0	0	0	1	1	1	0	0	0	1	1	1	1	1	1	1	1	0	0	1	0
19705	1	25	N06473	8	2	8	18	148.15	Secondary (>5y)	9	2	0	.14	0	Food Secure	1	0	0	0	1	0		1		0	1	0	0	0	0	0	0			0						1	1	0	0	1	0	0	0	0
19706	1	25	N06453	4	2	7	24	158.35	Secondary (>5y)	9	10	0	.21	0	Food Secure	1	2	1	0	0	0		0	0	1	1	0	1	1	0	0	0			0						1	1	0	0	1	1	0	0	0
19707	1	25	N06516	6	4	12	25		Primary (1-5y)	5	2	1	.06	15	Severely Food Insecure	1	1	0	0	0	0	0	0	1	0	1		0	0	0	0	0	0	0	0	0	0	1	0	0	1	0	0	0	0	0	0	0	0
19708	1	25	N05160	3	1	23	22	150	Secondary (>5y)	9	0	0	.02	0	Food Secure	1	0	0	0	1	0		1		0	1		0	0	0	0	0	0	0	0	0	0	1	0	0	1	0	0	0	1	0	0	0	0
19801	1	25	N06531	3	1	9	23	153.2	Secondary (>5y)	12	4	1	.18	0	Food Secure	1	3	0	0	0	0	0	0	0	1	1		0	0	1	0	0	0	0	0	0	0	1	0	0	1	1	0	0	0	0	0	0	0
19802	1	25	D03538	10	4	16	25	154.6	Secondary (>5y)	8	2	0		8	Moderately Food Insecure	1	2	0	0	0	0	0	0	1	1	1	1	1	0	0	0	1	1	0	0	0	0	1	0	0	1	1	0	0	0	0	0	0	0
19803	1	25	N06479	9	2	19	23	158.7	Secondary (>5y)	12	5	1	.07	0	Food Secure	0	0	1	0	0	0	0	0		0	1	0	1	0	0	0	0	0	0	0	0	0	1	0	0	1	1	0	0	1	1	0	1	0
19804	1	25	N06531	3	0	20	22	149.15	Secondary (>5y)	9	12	0	.15	0	Food Secure	1	120	1	0	0	0	0	0		0	1	1	0	0	1	0	0	0	0	0	0	0	1	0	0	1	0	0	0	1	0	0	0	0
19805	1	25	N06479	6	0	18	19	159.45	Secondary (>5y)	12	12	1	.14	0	Food Secure	0	0	1	0	0	0				0	1	0	1	0	0	0	0	0	0	0	0	0	1	0	0	1	1	1	1	1	0	0	1	1
19806	1	25	D03538	7	2	9	20	156.8	Secondary (>5y)	10	7	0	.16	1	Mildly Food Insecure	1	0	1	0	0	0		1	1	1	1	1	1	1	0	0	1	1	0	0	0	0	1	0	0	1	1	0	0	1	0	0	1	0
19807	1	25	N06531	3	2	18	35	156.8	No education	0	5	0	.18	0	Food Secure	1	2	0	0	0	0		0		0	1	0	1	0	0	0	0	0	0	0	0	0	1	1	1	1	0	0	0	0	0	0	0	0
19901	1	25	N06528	6	4	16	41	143.1	No education	0	0	0	.04	10	Severely Food Insecure	1	0	0	0	0	0	0	0		0	1		0	0	0	0	0	0	0	0	0	0	1	0	0	1	0	0	0	0	0	0	0	0
19902	1	25	N06528	6	2	28	42	138.8	No education	0	0	0	.07	0	Food Secure	1	0	1	0	0	0	0			0	1	0	0	0	1	1	0	0	0	0	0	0	0	0	0	1	1	0	0	0	0	1	0	0
19903	1	25	N05265	3	1	6	28	152.25	Primary (1-5y)	5	0	1	.05	3	Moderately Food Insecure	1	0	0	0	0	0		0		0	1		0	0	1	0	0	0	0	1	1	0	1	0	0	1	0	0	0	0	0	0	0	0
19906	1	25	N06505	8	1	21	19	156.25	Secondary (>5y)	9	5	1	.21	0	Food Secure	0	6	1	0	0	0			1	1	1	1	0	0	0	0	0	0	0	0	0	0	1	0	0	1	1	0	0	0	0	0	0	0
19907	1	25	N06505	4	2	13	23	139.25	No education	0	0	1	.03	0	Food Secure	1	4	0	0	0	0		0		0	1	1	0	0	0	0	1	1	1	0	0	0	1	1	1	1	1	0	0	0	0	0	0	0
19908	1	25	N05265	5	3	5	35	148.55	No education	0	0	0	.05	0	Food Secure	1	0	0	0	0	0	0	0		1	1	0	0	0	0	0	0	0	0	0	0	0	1	0	0	1	1	0	0	0	0	0	0	0
20001	1	25	N06489	6	3	23	18	155.6	Secondary (>5y)	10	10	0	.13	0	Food Secure	1	0	0	0	0	0	0		1	0	1		0	0	0	0	0	0	0	0	0	0	1	0	0	1	1	0	0	1	0	0	0	0
20002	1	25	N06489	5	1	18	30	154.35	No education	0	0	1	.06	17	Severely Food Insecure	1	0	0	0	0	0	0			0	1		0	0	0	0	0	0	0	1	1	0	1	0	0	1	1	0	0	0	0	0	0	0
20003	1	25	20	3	1	3	20	146.9	Secondary (>5y)	9	0	1	.01	4	Moderately Food Insecure	1	1	1	0	0	0		1		1	1	1	1	0	0	0	0	0	0	0	0	0	1	0	0	1	1	0	0	0	0	0	0	0
20004	1	25	20	10	4	16	19	150.5	No education	0	8	1	.21	3	Moderately Food Insecure	1	0	1	0	0	0	0	1	1	1	1	0	1	0	0	0	0	0	0	0	0	0	1	0	0	1	1	0	0	0	0	0	0	0
20005	1	25	N06229	4	2	24	22	149.65	Primary (1-5y)	5	9	0	.05	0	Food Secure	1	1	1	0	0	0		0	1	0	1	1	0	1	1	0	0	0	0	0	0	0	1	0	0	1	1	1	1	0	0	0	0	0
20007	1	25	N00436	4	2	17	17	149.1	Secondary (>5y)	9	5	0	.06	0	Food Secure	1	0	0	0	0	0				0	1	0	0	0	0	0	0	0	0	0	0	0	1	0	0	1	1	0	0	1	0	0	0	0
20008	1	25	N00436	12	5	12	18	149.3	Secondary (>5y)	7	8	0	.06	7	Severely Food Insecure	1	1	1	0	0	0	0	0	1	1	1		0	0	0	0	0	0	0	0	0	0	1	1	1	1	1	0	0	1	0	0	0	0
20101	1	26	N06458	3	1	12	28	150.15	No education	0	0	0	.05	6	Moderately Food Insecure	1	0	0	0	0	0		1		0	1	1	0	0	1	0	0	0	0	0	0	0	1	0	0	1	0	0	0	1	0	0	0	0
20102	1	26	N06524	4	1	4	25	148.8	Primary (1-5y)	5	5	0	.26	0	Food Secure	0	2	1	0	0	0		0		1	1	0	0	0	0	0	0	0	0	1	1	1	1	1	1	1	1	1	1	1	0	0	1	0
20104	1	26	N05359	2	0	12	19	155.65	Secondary (>5y)	9	0	1	.16	6	Moderately Food Insecure	1	0	1	0	0	0				0	1	0	0	0	0	0	0	0	0	0	0	0	1	0	0	1	1	0	0	1	0	0	0	0
20105	1	26	N06524	8	3	16	27		Secondary (>5y)	9	10	0	.48	0	Food Secure	1	0	1	0	0	0	0	0		1	1	1	1	0	0	0	0	0	0	0	0	0	1	1	1	1	0	0	0	1	0	0	0	1
20106	1	26	N06458	6	4	8	25	148.3	Secondary (>5y)	8	6	1	.08	9	Moderately Food Insecure	1	0	0	0	0	0		1	1	0	1	0	0	0	0	0	0	0	0	0	0	0	1	0	0	1	0	0	0	0	0	0	0	0
20107	1	26	N04681	4	1	10	22		Secondary (>5y)	8	9	0		0	Food Secure	0	0	1	0	0	0	0	0		1	1	0	0	0	0	0	0	0	0	0	0	0	1	0	0	1	1	1	1	1	0	0	1	1
20201	1	26	N06473	7	5	16	34	151.5	Primary (1-5y)	4	0	1	.14	0	Food Secure	1	0	0	0	0	0	0	1	1	1	1	0	1	0	0	0	0	0	0	0	0	0	1	0	0	1	0	0	0	1	0	0	1	0
20202	1	26	N06453	3	1	20	26	152.7	Secondary (>5y)	8	4	0	.06	0	Food Secure	1	1	1	0	0	0		1		0	1	0	1	0	0	0	1	1	0	0	0	0	1	0	0	1	0	0	0	1	0	0	0	0
20203	1	26	N06516	8	3	11	22	142.7	Secondary (>5y)	8	9	0	1.12	0	Food Secure	1	0	0	0	0	0	0	0	1	1	1	1	0	1	0	0	0	0	0	0	0	0	1	1	1	1	1	0	0	1	0	0	1	0
20204	1	26	N05160	7	1	25	18	149.7	Secondary (>5y)	10	9	0	.11	0	Food Secure	1	1	1	0	0	0			0	1	1	0	1	0	0	0	0			0						1	0	0	0	1	0	0	1	0
20205	1	26	N06473	4	2	4	17	143.6	Secondary (>5y)	8	4	0	.35	0	Food Secure	1	0	0	0	0	0	0			1	1	0	0	0	0	0	0	0	0	0	0	0	1	0	0	1	0	0	0	1	0	0	0	0
20206	1	26	N06453	3	0	3	19	153.3	Secondary (>5y)	12	12	0	.35	0	Food Secure	1	0	1	0	0	0				1	1	0	1	0	0	0	0	0	0	0	0	0	1	1	1	1	1	1	1	1	0	0	0	0
20207	1	26	N05160	3	1	21	26	155.35	Primary (1-5y)	3	3	0	.07	0	Food Secure	1	0	0	0	0	0	0			0	1	0	0	0	0	0	0	0	0	0	0	0	1	0	0	1	1	0	0	1	0	0	0	0
20301	1	26	N06531	2	0	9	19	147.15	Primary (1-5y)	4	4	1	.1	2	Mildly Food Insecure	1	10	1	0	0	0	0	0		0	1	0	1	0	0	0	0	0	0	0	0	0	0	0	0	1	1	0	0	0	0	0	0	0
20302	1	26	N06531	2	0	6	18	152.35	Secondary (>5y)	10	12	0	.18	0	Food Secure	0	0	0	0		0		0		1	1	1	1	0	0	0	0	0	0	0	0	0	1	1	1	1	1	1	1	0	0	0	1	1
20303	1	26	D03538	3	1	13	23	149.8	Primary (1-5y)	4	2	0	.08	5	Moderately Food Insecure	1	0	1	0	0	0	0			0	1	0	1	0	0	0	0	0	0	0	0	0	1	0	0	1	0	0	0	0	0	0	0	0
20304	1	26	D03538	5	0	5	21	149.35	Primary (1-5y)	5	4	1	.08	0	Food Secure	1	0	0	0	1	0				1	1	0	1	0	0	0	0	0	0	0	0	0	1	0	0	1	1	0	0	0	0	0	1	0
20306	1	26	N06479	5	3	13	29	151.3	Secondary (>5y)	7	5	1	.11	0	Food Secure	1	0	0	0	0	0	0	0		0	1	0	0	0	0	0	0	0	0	0	0	0	1	0	0	1	0	0	0	0	0	0	0	0
20307	1	26	N06862	4	2	8	30	148.5	Secondary (>5y)	9	0	1	.14	0	Food Secure	1	0	1	0	0	0	1			0	0			0	0	0	0	0	0	0	0	0	1	0	0	1	1	0	0	0	0	0	0	0
20308	1	26	N06862	3	1	3	30	150.7	Secondary (>5y)	8	6	0		0	Food Secure	1	0	0	0	0	0	0			0	1	0	1	0	0	0	0	0	0	0	0	0	1	1	1	1	1	0	0	0	0	0	0	0
20401	1	26	N06502	5	1	5	20	152.25	Secondary (>5y)	9	5	1	.14	0	Food Secure	0	1	0	0	0	0	0			1	1	0	0	0	0	0	0	0	0	0	0	0	1	0	0	1	0	0	0	0	0	0	0	0
20403	1	26	N06505	4	2	10	26	144.8	Secondary (>5y)	9	10	0	.1	2	Mildly Food Insecure	1	0	0	0	0	0		1		0	1		0	0	0	0	0	0	0	0	0	0	1	0	0	1	0	0	0	1	0	1	0	0
20404	1	26	N06505	4	1	10	33	145.2	Secondary (>5y)	9	9	1	.2	0	Food Secure	0	2	0	0	0	0	0	1		0	1	1	0	0	0	0	0	0	0	0	0	0	1	0	0	1	0	0	0	0	0	0	0	0
20406	1	26	N06528	4	1	17	26	159.35	Secondary (>5y)	7	0	0		0	Food Secure	1	3	1	0	0	0			1	0				0	0	0	0	0	0	0	0	0	1	0	0	1	1	0	0	0	0	0	0	0
20407	1	26	N06502	7	1	13	21		Secondary (>5y)	10	4	1	.3	0	Food Secure	0	1	0	0	0	0			1	0	1	0	1	0	0	0	0	0	0	0	0	0	1	0	0	1	0	0	0	1	0	0	0	0
20408	1	26	N06502	4	2	4	28		No education	0	5	0	.17	0	Food Secure	0	1	0	0	0	0	0			1	1	1	1	0	0	0	1	1	1	0	0	0	1	1	1	1	1	1	1	1	0	0	1	0
20501	1	26	20	2	0	2	19	153.45	Secondary (>5y)	8	10	0	.14	0	Food Secure	0	2	1	0	0	0				1	1	0	1	0	0	0	0	0	0	1	0	0	1	0	0	1	0	0	0	1	0	0	1	0
20502	1	26	20	5	2	5	25	149.55	Secondary (>5y)	9	5	0	.21	0	Food Secure	1	3	1	0	0	0		0		1	1	0	0	0	0	0	0	0	0	1	0	0	1	0	0	1	1	0	0	1	0	0	0	0
20503	1	26	N00436	3	0	11	18	149.8	Secondary (>5y)	10	9	0	.04	0	Food Secure	1	0	1	0	0	0				0	1	1	1	0	0	0	0	0	0	0	0	0	1	1	1	1	1	1	1	1	0	0	1	0
20504	1	26	N00436	4	1	4	17	159.3	Secondary (>5y)	9	9	1	.48	0	Food Secure	1	0	0	0	0	0				1	1	1	0	0	0	0	0	0	0	0	0	0	1	1	1	1	1	1	1	1	0	0	1	1
20505	1	26	N06229	3	0	3	25	144.25	No education	0	0	1	.04	6	Moderately Food Insecure	0	5	1	0	0	0				1	1	1	1	0	0	0	1	1	0	0	0	0	1	0	0	1	1	0	0	1	0	0	1	0
20507	1	26	N06489	8	3	8	15	159.7	Secondary (>5y)	9	10	0	.27	0	Food Secure	1	0	1	0	0	0	0	0		1	1	1	1	0	0	0	0	0	0	1	1	1	1	1	1	1	0	0	0	1	0	0	1	0
20601	1	26	N06458	2	0	10	18	160.45	Secondary (>5y)	9	8	0	.07	2	Mildly Food Insecure	0	3	1	0		0				0	1	0	0	0	1	1	0	0	0	0	0	0	0	0	0	1	1	0	0	1	0	0	1	0
20602	1	26	N06524	2	0	16	21		Secondary (>5y)	12	12	0		0	Food Secure	0	1	1	0	0	0				0	1	0	0	0	0	0	0	0	0	0	0	0	1	0	0	1	0	0	0	1	0	0	1	0
20603	1	26	N04681	5	3	5	25	159.9	Secondary (>5y)	8	10	1	.25	0	Food Secure	0	1	1	0	0	0	0	0	0	1	1	0	1	0	0	0	0	0	0	0	0	0	1	0	0	1	0	0	0	1	0	0	0	0
20604	1	26	N05359	3	1	13	22	154.95	Secondary (>5y)	7	9	0		0	Food Secure	1	0	1	0	0	0		1		1	1	0	0	0	0	0	0	0	0	0	0	0	1	0	0	1	1	0	0	1	0	0	0	0
20605	1	26	N05359	4	0	4	18	157.3	Secondary (>5y)	9	10	0	.13	0	Food Secure	0	0	1	0	0	0				1	1	0	0	0	0	0	0	0	0	0	0	0	1	0	0	1	0	0	0	1	0	0	1	0
20606	1	26	N06458	2	0	10	38	148.35	Primary (1-5y)	5	5	0	.07	2	Mildly Food Insecure	0	3	1	0		0				0	1	0	0	0	1	1	0	0	0	0	0	0	0	0	0	1	1	0	0	1	0	0	1	0
20607	1	26	N04681	6	2	6	17	154.4	Secondary (>5y)	9	5	0	.22	0	Food Secure	0	0	0	0	0	0	0			1	1	0	1	0	0	0	0	0	0	0	0	0	1	0	0	1	1	0	0	1	0	1	1	0
20701	1	26	N06473	2	0	7	18	143.6	Secondary (>5y)	7	0	1	.35	0	Food Secure	1	0	0	0	0	0				1	0		1	0	0	0	0	0	0	0	0	0	1	0	0	1	1	0	0	1	0	0	1	0
20702	1	26	N06453	4	2	9	24	151.1	No education	0	0	1	.14	0	Food Secure	1	3	1	0	0	0		1	1	0	1	1	0	0	0	0	0			0						1	0	0	0	1	0	0	1	0
20703	1	26	N05160	2	0	16	20	143	Primary (1-5y)	2	5	0	.03	0	Food Secure	0	0	0	0	0	0				0	1	0	0	0	0	0	0	0	0	0	0	0	1	0	0	1	1	0	0	1	0	0	0	0
20704	1	26	N06516	3	1	12	20	153.2	No education	0	4	0	.03	4	Mildly Food Insecure	1	1	1	0	0	0			1	0	1	0	1	0	0	0	0	0	0	1	0	0	0	0	0	1	0	0	0	0	0	0	0	0
20705	1	26	N06473	4	2	15	23	153.7	Primary (1-5y)	5	0	1	.07	0	Food Secure	0	1	1	0	1	1	1	1		0				0	0	0	0			0						1	0	0	0	1	0	0	1	0
20707	1	26	N05160	4	2	19	34	145.65	No education	0	5	0	.02	0	Food Secure	1	0	0	0	0	0	0			0	1	0	0	0	0	0	0	0	0	0	0	0	1	1	1	1	0	0	0	1	0	0	0	0
20708	1	26	N06516	2	1	14	16	155.55	Secondary (>5y)	7	0	0	.07	0	Food Secure	1	1	0	0	0	0				0	1	0	1	0	1	0	0	0	0	0	0	0	1	0	0	1	0	0	0	1	0	0	1	0
20801	1	26	D03538	4	2	8	30	162.4	Primary (1-5y)	4	1	1	.99	14	Severely Food Insecure	1	1	0	0	0	0		1		0	1		0	0	0	0	0	0	0	0	0	0	1	0	0	1	0	0	0	1	0	0	1	0
20802	1	26	N06862	9	2	22	21		Secondary (>5y)	9	10	0		0	Food Secure	1	0	0	0	0	0		0		1	1	0	0	0	0	0	0	0	0	0	0	0	1	0	0	1	0	0	0	1	0	1	1	0
20803	2	26	N06862	7	1	22	21	155.35	Secondary (>5y)	9	10	0	.3	0	Food Secure	1	0	0	0	0	0	0	0		1	1	1	1	0	0	0	0	0	0	1	1	0	1	0	0	1	0	0	0	1	0	1	1	0
20804	1	26	D03538	8	3	8	27	161	Secondary (>5y)	10	10	0	.07	13	Severely Food Insecure	1	0	1	0	0	0	0	0		1	1	0	0	0	0	0	1	1	0	0	0	0	1	0	0	1	0	0	0	1	0	0	0	0
20805	1	26	N06531	3	1	7	25	156.5	Secondary (>5y)	7	6	0	.08	4	Mildly Food Insecure	1	0	0	0	0	0		0		0	1	0	0	0	0	0	1	1	0	0	0	0	1	0	0	1	0	0	0	0	0	0	0	0
20806	1	26	N06531	5	3	9	30	160.35	Secondary (>5y)	8	8	1	.13	0	Food Secure	1	0	1	0	0	0		0		0	1	0	1	0	0	0	0	0	0	0	0	0	1	0	0	1	0	0	0	1	0	1	0	0
20807	1	26	N06479	7	2	7	27	158.65	Secondary (>5y)	6	0	1	.03	14	Severely Food Insecure	0	0	1	0	0	0		0	1	1	1	0	0	0	0	0	0	0	0	0	0	0	1	0	0	1	1	0	0	1	0	0	1	0
20808	1	26	N06479	4	2	12	25	151.4	Secondary (>5y)	9	10	0		0	Food Secure	1	0	0	0	0	0		0	1	0	1	0	0	0	1	0	0	0	0	0	0	0	1	0	0	1	1	1	1	1	1	0	0	0
20901	1	27	N06502	7	0	14	21	147.1	Primary (1-5y)	5	0	0	.07	0	Food Secure	1	1	0	0	0	0				1	1	1	0	0	0	0	1	1	0	0	0	0	1	0	0	1	0	0	0	0	0	0	0	0
20902	1	27	N06528	2	0	5	22	155.85	Secondary (>5y)	9	10	0	.21	0	Food Secure	1	0	1	0	0	0				0	1	1	0	0	0	0	1	1	0	0	0	0	1	0	0	1	1	1	1	1	0	0	0	0
20903	1	27	N06528	3	1	3	25	146.55	Secondary (>5y)	9	4	1	.14	0	Food Secure	1	0	1	0	0	0		1		0	1	1	0	0	0	0	0	0	0	0	0	0	1	0	0	1	0	0	0	1	0	0	1	0
20904	1	27	N05265	2	0	18	18	145.05	Secondary (>5y)	9	6	0	.05	0	Food Secure	1	1	0	0	0	0				1	1		0	0	0	0	1	1	0	0	0	0	1	0	0	1	0	0	0	0	0	0	0	0
20905	1	27	N06505	3	1	18	26	152.35	Secondary (>5y)	7	5	1	.02	0	Food Secure	1	5	1	0	0	0		1		0				0	1	0	0	0	0	1	0	0	0	0	0	1	1	0	0	0	0	0	0	0
20906	1	27	N06505	8	1	8	19	151.4	Secondary (>5y)	9	9	0	.21	0	Food Secure	0	0	0	0	0	0			1	1	1	0	0	0	0	0	0	0	0	0	0	0	1	0	0	1	1	0	0	1	0	0	1	1
20907	1	27	N05265	4	2	10	28	146.6	No education	0	0	0	.03	1	Food Secure	1	1	1	0	0	0	0			0	1	1	0	0	0	0	0	0	0	0	0	0	1	0	0	1	1	0	0	1	0	0	0	0
20908	1	27	N06502	6	4	17	35	155	No education	0	0	1	.07	2	Mildly Food Insecure	0	1	1	0	0	0	0	1		0	1	0	0	0	0	0	0	0	0	1	0	0	0	0	0	1	0	0	0	1	0	0	0	0
21001	1	27	N00436	4	2	21	35	147	Primary (1-5y)	5	5	0	.02	0	Food Secure	1	1	1	0	0	0	0			0	1	0	0	0	0	0	0	0	0	0	0	0	1	0	0	1	0	0	0	0	1	0	0	0
21002	1	27	N00436	6	4	14	34	154.75	Primary (1-5y)	3	7	1	.04	4	Mildly Food Insecure	1	2	0	0	0	0	0	1		0	0		0	0	1	0	0	0	0	0	0	0	1	0	0	1	1	0	0	1	0	0	0	0
21003	1	27	N06229	6	2	11	18	151.55	Secondary (>5y)	7	7	0	.05	0	Food Secure	1	0	0	0	0	0	0	0		1	1	1	1	0	0	0	1	1	0	0	0	0	1	0	0	1	0	0	0	1	0	0	0	0
21004	1	27	N06229	5	2	26	26	140.95	Secondary (>5y)	10	10	0	.07	0	Food Secure	0	1	1	0	0	0	0		1	0	1	0	1	1	1	1	0	0	0	0	0	0	1	1	1	1	0	0	0	1	0	0	0	0
21005	1	27	N06489	5	3	9	25	136.45	No education	0	0	1	.21	0	Food Secure	1	2	1	0	0	0		0	1	1	1	0	0	0	0	0	1	0	0	0	0	0	1	0	0	1	1	0	0	0	0	0	0	0
21006	1	27	N06489	3	1	8	18	156.9	Secondary (>5y)	10	8	0	.04	0	Food Secure	0	0	0	0	0	0			1	0		1	1	0	0	0	1	1	0	0	0	0	1	0	0	1	1	0	0	1	0	0	0	0
21007	1	27	20	6	3	16	18	145.1	Secondary (>5y)	6	6	0	.07	0	Food Secure	0	2	1	0	0	0	0			1	1	0	0	0	0	0	0	0	0	1	1	0	1	0	0	1	0	0	0	1	0	0	0	0
21101	1	27	N06458	7	2	11	18	155.15	Secondary (>5y)	9	2	0	.45	0	Food Secure	0	0	0	0	0	0			1	1	1	0	0	0	0	0	0	0	0	1	1	1	1	1	1	1	0	0	0	1	0	0	1	0
21102	1	27	N06524	6	2	14	19	155.7	Secondary (>5y)	9	9	0	.72	0	Food Secure	1	2	0	0	0	0	0			1	1	0	1	0	0	0	0	0	0	0	0	0	1	0	0	1	1	1	1	1	0	0	0	0
21103	1	27	N04681	3	1	10	25	158.85	Secondary (>5y)	9	14	0	.2	0	Food Secure	0	0	0	0	0	0		0		1	1	0	0	0	0	0	0	0	0	0	0	0	1	0	0	1	1	1	1	1	0	0	1	1
21104	1	27	N05359	2	0	17	18	148.75	No education	0	0	1	.02	4	Moderately Food Insecure	1	0	1	0	0	0				0	0	0	0	0	0	0	0	0	0	0	0	0	1	0	0	1	1	0	0	0	0	0	0	0
21105	1	27	N06524	3	1	6	22	154.75	No education	0	6	0		0	Food Secure	1	1	0	0	1	1			1	0				0	1	0	0	0	0	0	0	0	1	0	0	1	0	0	0	1	0	0	0	0
21106	1	27	N06458	6	2	9	20	152.5	Primary (1-5y)	5	6	1	.07	6	Moderately Food Insecure	0	5	1	0	0	0	0	0		1	1	0	0	0	0	0	0	0	0	0	0	0	1	0	0	1	0	0	0	0	0	0	0	0
21107	1	27	N04681	8	2	12	16	156.3	Secondary (>5y)	9	9	0	.2	6	Moderately Food Insecure	1	0	1	0	0	0				1	0	1	0	0	0	0	0	0	0	0	0	0	1	0	0	1	0	0	0	1	0	0	1	0
21201	1	27	N06453	5	3	16	22	151.6	No education	0	0	1	.02	0	Food Secure	0	1	1	0	0	0		1		1	1	0	1	0	0	0	0	0	0	0	0	0	1	0	0	1	1	0	0	0	0	0	0	0
21202	2	27	N06453	5	3	16	22	146.25	Primary (1-5y)	5	0	0	.12	3	Mildly Food Insecure	0	1	1	0	0	0		0		1	1	0	0	0	0	0	0			0						1	0	0	0	1	0	0	0	0
21203	1	27	N05160	5	2	15	19		No education	0	0	0	.07	0	Food Secure	1	0	0	0	0	0	0		1	0	1		0	0	1	0	0	0	0	1	1	0	1	0	0	1	1	0	0	1	0	0	0	0
21204	1	27	N06473	8	5	8	34	152.4	Secondary (>5y)	7	9	1	.21	0	Food Secure	1	0	0	0	0	0	0	1		1	1	1	0	0	0	0	0	0	0	0	0	0	1	0	0	1	1	0	0	1	0	0	0	0
21205	1	27	N06516	5	3	9	18		Primary (1-5y)	5	5	1	.04	0	Food Secure	1	0	0	0	1	1	1		1	0				0	0	0	0	0	0	0	0	0	1	0	0	1	0	0	0	1	0	0	0	0
21206	1	27	N06473	5	3	17	28		Secondary (>5y)	7	0	0	.03	0	Food Secure	0	0	0	0	0	0	0	0	1	0	1		0	0	0	0	0	0	0	0	0	0	1	0	0	1	1	0	0	1	0	0	1	0
21207	1	27	N06516	3	1	6	18	152.9	Primary (1-5y)	2	5	0	.07	2	Mildly Food Insecure	1	0	0	0	1	0			1	0	1	0	0	0	1	0	0	0	0	0	0	0	1	0	0	1	1	0	0	1	0	1	0	0
21208	1	27	N05160	7	1	19	24	150.6	Secondary (>5y)	14	12	0		0	Food Secure	0	0	1	0	0	0		0		0	1	1	1	0	0	0	0	0	0	0	0	0	1	1	1	1	1	1	1	1	0	0	1	0
21301	1	27	D03538	3	0	3	19	157.6	Secondary (>5y)	7	8	0		2	Moderately Food Insecure	1	0	0	0	0	0				1	1	0	1	0	0	0	0	0	0	1	1	0	1	0	0	1	1	0	0	1	0	0	0	0
21302	1	27	N06862	2	0	14	22	146.25	Secondary (>5y)	7	5	0	.01	9	Severely Food Insecure	1	1	0	0	0	0				0	1	0	0	0	0	0	0	0	0	0	0	0	1	1	1	1	1	0	0	1	0	1	1	0
21304	1	27	N06479	5	0	16	18	143.15	Secondary (>5y)	8	7	1	.04	0	Food Secure	0	0	0	0	0	0				1	1	0	0	0	0	0	0	0	0	0	0	0	1	0	0	1	0	0	0	1	0	0	0	0
21305	1	27	D03538	5	0	5	20	158.7	Secondary (>5y)	9	10	1	.21	0	Food Secure	1	0	0	0	0	0				1	1	1	1	0	0	0	0	0	0	0	0	0	1	0	0	1	1	0	0	0	1	0	0	0
21306	1	27	N06531	12	4	13	22	150.65	Secondary (>5y)	9	7	0	.28	0	Food Secure	1	0	0	0	0	0	0	0	1	1	1	0	1	1	0	0	0	0	0	0	0	0	1	1	1	1	1	0	0	1	0	0	1	0
21307	1	27	D03538	7	2	15	19		Secondary (>5y)	7	5	0	.03	7	Severely Food Insecure	0	0	1	0	0	0	0			1	1	0	0	0	0	0	0	0	0	1	1	0	1	0	0	1	0	0	0	1	0	0	1	0
21308	1	27	N06531	3	1	9	22	146.95	Primary (1-5y)	5	0	0	.07	0	Food Secure	1	0	0	0	0	0		0		0	1	0	1	0	0	0	1	1	0	0	0	0	1	0	0	1	0	0	0	0	0	0	0	0
21401	1	27	N06528	4	0	4	18	155.15	Secondary (>5y)	7	10	0	.27	0	Food Secure	1	0	0	0	0	0				1	1	1	0	0	0	0	0	0	0	0	0	0	1	0	0	1	1	0	0	1	1	0	1	0
21402	1	27	N06528	4	2	13	28		Secondary (>5y)	9	0	1	.03	0	Food Secure	1	0	1	0	0	0		0		1	1	1	1	0	0	0	0	0	0	0	0	0	1	0	0	1	0	0	0	1	0	0	0	0
21403	1	27	N06502	5	2	10	33		Secondary (>5y)	8	8	1	.05	0	Food Secure	0	2	0	0	0	0	0	0		1	1	0	0	0	0	0	0	0	0	0	0	0	0	0	0	1	1	0	0	1	0	0	0	0
21404	1	27	N05265	3	1	9	23	151.85	Primary (1-5y)	3	4	0	.03	0	Food Secure	1	1	1	0	0	0			1	0	1		0	0	1	0	0	0	0	0	0	0	1	0	0	1	0	0	0	1	0	0	1	0
21405	2	27	N05265	6	4	9	33	145.35	Primary (1-5y)	3	0	0	.02	2	Mildly Food Insecure	1	1	1	0	0	0	0			0	1		0	0	0	0	0	0	0	0	0	0	1	0	0	1	0	0	0	0	0	0	0	0
21407	1	27	N06502	3	1	3	23	144.5	Secondary (>5y)	10	9	0	.08	0	Food Secure	0	0	0	0	0	0			0	1	1	1	0	1	0	0	1	1	0	0	0	0	1	0	0	1	1	1	1	1	0	0	1	1
21408	1	27	N06505	3	1	15	20	151.7	Secondary (>5y)	8	6	0	.05	0	Food Secure	0	1	0	0	0	0		1		1	1	1	0	0	1	0	1	1	1	0	0	0	1	1	1	1	0	0	0	1	0	0	1	0
21501	1	27	N06229	5	3	19	29	153.2	Primary (1-5y)	5	3	0	.08	0	Food Secure	0	0	0	0	0	0	0	0		0	1	0	0	0	1	0	0	0	0	0	0	0	1	0	0	1	0	0	0	0	0	0	0	0
21502	1	27	N06229	6	1	11	22	153.75	Secondary (>5y)	8	10	0	.07	0	Food Secure	0	1	0	0	0	0		0		0	1	0	1	1	0	0	1	1	0	1	1	0	1	0	0	1	1	1	1	0	0	0	0	0
21503	1	27	20	4	2	4	21	150.5	Secondary (>5y)	10	5	0	.11	4	Moderately Food Insecure	0	4	1	0	0	0			1	1	1	0	1	0	0	0	0	0	0	0	0	0	1	0	0	1	1	0	0	0	0	0	0	0
21504	1	27	20	4	0	6	29	142.4	Secondary (>5y)	16	14	0	.4	0	Food Secure	0	1	0	0	0	0				1	1	1	1	0	0	0	0	0	0	0	0	0	1	1	1	1	0	1	1	0	0	1	0	0
21505	1	27	N00436	4	0	14	19	136	No education	0	0	1	.02	3	Moderately Food Insecure	1	2	1	0	0	0				0	1	1	1	0	0	0	0	0	0	0	0	0	1	0	0	1	0	0	0	0	0	0	0	0
21507	1	27	N06489	4	2	18	26	144.85	No education	0	0	0	.04	0	Food Secure	1	1	1	0	0	0	0	0		0	1	0	0	0	0	0	0	0	0	0	0	0	1	0	0	1	0	0	0	0	0	0	0	0
21508	1	27	N06489	7	0	7	19	148.65	Secondary (>5y)	12	16	0	.09	0	Food Secure	1	0	1	0	0	0				1	1	1	1	0	0	0	1	1	1	0	0	0	1	1	1	1	1	1	1	1	0	0	1	0
21601	1	27	N06458	5	3	7	30	150.35	No education	0	0	0	.08	9	Moderately Food Insecure	1	2	1	0	0	0	0	0	1	0	1	0	0	0	1	0	0	0	0	0	0	0	1	1	1	0	0	0	0	1	0	0	0	0
21602	1	27	N06524	3	1	13	25	156.25	Secondary (>5y)	7	5	0		1	Food Secure	1	1	1	0		0	0			0	1	0	0	0	0	0	0	0	0	0	0	0	1	1	1	1	0	0	0	1	0	0	0	0
21603	1	27	N04681	10	4	12	24	156.6	Secondary (>5y)	9	5	0	.28	0	Food Secure	1	0	1	0	0	0	0	0	1	1	1	0	1	0	0	0	0	0	0	0	0	0	1	0	0	1	0	0	0	1	0	0	1	0
21604	1	27	N05359	3	1	13	18	154.05	Secondary (>5y)	7	0	0	.02	0	Food Secure	1	0	0	0	0	0			1	0	1	0	1	0	0	0	0	0	0	0	0	0	1	0	0	1	0	0	0	1	0	0	1	0
21605	1	27	N06524	5	2	9	30	150.9	Primary (1-5y)	5	5	0		0	Food Secure	1	0	1	0	0	0		0	1	0	1	0	0	0	0	0	0	0	0	0	0	0	1	0	0	1	0	0	0	1	0	0	1	0
21606	1	27	N06458	8	4	30	18	153.95	Primary (1-5y)	5	6	0	.06	6	Moderately Food Insecure	1	0	0	0	0	0	0	0		0	1	0	0	0	0	0	0	0	0	0	0	0	1	0	0	1	0	0	0	1	0	0	0	0
21607	1	27	N04681	6	2	15	18	154.8	Secondary (>5y)	6	6	1	.05	0	Food Secure	1	0	0	0	0	0	0			0	1	0	0	0	0	0	0			0						1	0	0	0	1	0	0	0	0
21608	1	27	N05359	3	1	5	22	144.25	No education	0	0	0		0	Food Secure	1	0	0	0	0	0		0		0	0		0	0	0	0	0	0	0	0	0	0	1	0	0	1	0	0	0	0	0	0	0	0
21701	1	28	N05160	5	3	11	25		No education	0	0	0	.07	0	Food Secure	1	1	1	0	0	0		0	1	1	0			0	0	0	0	0	0	0	0	0	1	0	0	1	0	0	0	0	0	0	0	0
21702	1	28	N05160	4	2	16	26	150.6	Secondary (>5y)	9	0	0	.01	0	Food Secure	1	0	1	0	0	0		1		0	1		0	0	1	0	0	0	0	0	0	0	1	0	0	1	1	0	0	1	0	0	0	0
21703	1	28	N06453	5	1	5	19	141.95	Primary (1-5y)	4	4	0	.04	2	Mildly Food Insecure	1	0	0	0	0	0				1	1	1	1	0	0	0	0	0	0	0	0	0	1	0	0	1	0	0	0	1	0	0	0	0
21704	1	28	N06473	3	1	17	22	151.2	Secondary (>5y)	9	8	0	.05	0	Food Secure	0	0	1	0	0	0			1	0	1	1	0	0	0	0	1	1	0	0	0	0	1	0	0	1	1	1	1	1	0	0	0	0
21705	2	28	N06473	4	1	17	24	153.65	Secondary (>5y)	7	2	0	.05	0	Food Secure	0	0	0	0	0	0		1		0	1	1	0	0	0	0	1	1	0	0	0	0	1	0	0	1	1	1	1	1	0	0	0	0
21706	1	28	N06516	4	2	8	25	158.2	No education	0	0	0	.07	4	Moderately Food Insecure	1	0	0	0	0	0		1		1	0		0	0	0	0	0	0	0	0	0	0	1	0	0	1	1	0	0	1	0	0	0	0
21707	1	28	N06453	5	1	5	17	155.5	Secondary (>5y)	9	4	0	.1	0	Food Secure	1	0	1	0	0	0				1	1		0	0	0	0	1	1	1	0	0	0	1	1	1	1	1	1	1	1	0	0	1	0
21801	1	28	N06531	3	1	12	23	148.2	Secondary (>5y)	10	4	0	.22	0	Food Secure	1	0	0	0	0	0		0		1	1	1	1	0	0	0	1	1	1	0	0	0	1	1	1	1	1	1	1	1	0	0	1	0
21802	1	28	N06531	3	1	8	25	155.75	Secondary (>5y)	9	5	1	.06	7	Moderately Food Insecure	1	1	1	0	0	0	0	1		0	1	0	0	0	0	0	0	0	0	0	0	0	1	0	0	1	0	0	0	1	0	0	0	0
21803	1	28	N06862	6	4	19	32	142.5	No education	0	0	0	.01	0	Food Secure	1	0	0	0	0	0	0	0	1	1	1	0	1	0	0	0	0	0	0	0	0	0	1	0	0	1	0	0	0	0	0	0	0	0
21804	1	28	N06862	2	0	16	18	147.25	Secondary (>5y)	10	5	0	.01	7	Severely Food Insecure	1	0	0	0	0	0				0	1	1	0	0	0	0	0	0	0	0	0	0	1	1	1	1	1	0	0	1	0	0	0	0
21805	1	28	N06479	7	2	10	25	164.55	Primary (1-5y)	4	0	0		0	Food Secure	1	0	0	0	0	0	0		1	1	1	0	0	0	0	0	0	0	0	0	0	0	1	0	0	1	0	0	0	0	0	0	0	0
21807	1	28	D03538	5	1	10	21	149.85	Secondary (>5y)	14	8	0	.04	7	Moderately Food Insecure	1	0	0	0	0	0		1		0	1	0	0	0	0	0	0	0	0	0	0	0	1	0	0	1	1	0	0	1	0	0	0	0
21808	1	28	D03538	3	1	8	19	153.7	Primary (1-5y)	4	0	0	.03	13	Severely Food Insecure	1	0	0	0	0	0		1		0	0		1	0	0	0	0	0	0	1	1	0	1	0	0	1	0	0	0	1	0	0	1	0
21901	1	28	N06502	5	1	5	20	150.1	Secondary (>5y)	9	10	0	.21	0	Food Secure	0	0	0	0	0	0	0			1	1	1	0	0	0	0	1	1	0	0	0	0	1	0	0	1	1	0	0	1	0	0	1	0
21902	1	28	N06502	8	2	13	16	149.15	Secondary (>5y)	8	12	0	.14	0	Food Secure	0	0	0	0	0	0	0			1	1	1	0	0	1	1	0	0	0	0	0	0	1	0	0	1	1	0	0	1	0	0	0	0
21903	1	28	N05265	4	1	8	23	155.85	Secondary (>5y)	9	9	0	.1	0	Food Secure	1	0	0	0	0	0		1		0	1	0	0	0	1	0	0	0	0	0	0	0	1	1	1	1	1	0	0	1	0	0	1	0
21904	1	28	N05265	3	1	11	25	156.4	Secondary (>5y)	8	9	0	.05	0	Food Secure	1	0	1	0	0	0	0			0	1	1	0	0	1	1	1	1	0	0	0	0	1	0	0	1	0	0	0	0	0	0	0	0
21905	1	28	N06505	4	1	4	26	147.3	Secondary (>5y)	9	9	0	.21	0	Food Secure	1	0	0	0	0	0		1		1	0	0	0	0	0	0	0	0	0	0	0	0	1	0	0	1	0	0	0	1	0	0	1	0
21907	1	28	N06528	7	3	22	25	158.05	Secondary (>5y)	8	5	0		0	Food Secure	0	1	0	0	0	0		0		0	1	1	0	0	0	0	0	0	0	1	1	0	1	0	0	1	1	0	0	1	0	0	1	1
21908	1	28	N06505	3	1	13	24	142.8	Secondary (>5y)	7	0	0	.02	4	Moderately Food Insecure	1	0	0	0	0	0		1		0	1	1	0	0	0	0	0	0	0	0	0	0	1	0	0	1	1	0	0	0	0	0	0	0
22001	1	28	N06489	3	0	6	18	149.85	Primary (1-5y)	5	8	1	.15	0	Food Secure	1	0	1	0	0	0				0	1	0	0	0	0	0	0	0	0	0	0	0	1	0	0	1	0	0	0	0	0	0	0	0
22002	1	28	N06489	6	2	12	22	140.7	Secondary (>5y)	10	14	0	.7	1	Food Secure	1	0	1	0	0	0		0	1	0	1	0	0	1	0	0	0	0	0	0	0	0	1	0	0	1	0	0	0	1	0	1	1	0
22003	1	28	20	6	4	6	32	139.5	Primary (1-5y)	5	5	1	.19	12	Severely Food Insecure	1	0	0	0	0	0	0	1		1	1	0	0	0	1	0	0	0	0	0	0	0	1	0	0	1	0	0	0	0	0	0	0	0
22004	1	28	20	3	1	3	24	149.45	Secondary (>5y)	8	12	0	.21	0	Food Secure	1	0	1	0	0	0		0		1	1	1	1	1	0	0	0	0	0	1	1	1	1	1	1	1	1	1	1	1	0	0	1	0
22005	1	28	N00436	8	4	8	29	149.5	Secondary (>5y)	9	14	0	.21	1	Mildly Food Insecure	1	2	1	0	0	0	0	0	0	1	1	1	1	1	1	0	0	0	0	0	0	0	1	0	0	1	0	0	0	1	0	0	0	0
22006	1	28	N00436	7	3	17	26	150.05	Primary (1-5y)	4	0	0	.16	3	Moderately Food Insecure	1	2	0	0	0	0	0	1		0	1	0	0	0	0	0	0	0	0	0	0	0	1	0	0	1	0	0	0	1	0	0	0	0
22007	1	28	N06229	4	2	4	35	143.9	No education	0	0	1	.17	0	Food Secure	1	2	1	0	0	0	0			1	1	0	1	0	0	0	0	0	0	1	0	0	0	0	0	1	0	0	0	0	0	0	0	0
22008	1	28	N06229	6	3	6	28	144.1	No education	0	0	1	.4	0	Food Secure	1	1	0	0	0	0	0	1		1	1	0	0	0	0	0	0	0	0	0	0	0	1	0	0	1	0	0	0	0	0	0	0	0
22101	1	28	N06458	5	2	5	28	157.6	Secondary (>5y)	7	5	0	.28	0	Food Secure	0	0	0	0	0	0	0	0		1	1	1	1	0	0	0	1	1	0	0	0	0	1	0	0	1	1	1	1	1	0	0	1	0
22103	1	28	N04681	4	2	20	35	155.55	No education	0	0	1	.04	6	Moderately Food Insecure	1	0	0	0	0	0	0			0	1	0	0	0	0	0	0	0	0	0	0	0	1	0	0	1	0	0	0	1	0	0	0	0
22104	1	28	N05359	3	1	7	24	142.95	Secondary (>5y)	6	4	0	.04	2	Mildly Food Insecure	1	0	0	0	0	0			1	0	1	1	1	0	0	0	0	0	0	0	0	0	1	0	0	0	0	0	0	1	0	0	0	0
22105	1	28	N06524	4	0	7	19	161.3	Secondary (>5y)	8	7	1	.04	0	Food Secure	1	0	1	0	0	0				0	1	0	0	0	0	0	0	0	0	0	0	0	1	0	0	1	1	0	0	1	0	1	0	0
22106	1	28	N04681	4	0	13	20		Primary (1-5y)	5	5	0	.2	0	Food Secure	1	0	0	0	0	0				0	1	0	1	0	0	0	0	0	0	0	0	0	1	0	0	1	0	0	0	1	0	1	0	0
22107	1	28	N06458	4	2	16	30	147.85	No education	0	2	0		6	Moderately Food Insecure	1	0	0	0	0	0	0			0	1	0	0	0	0	0	0	0	0	0	0	0	1	0	0	1	0	0	0	1	0	0	0	0
22108	1	28	N05359	5	3	8	26		No education	0	0	1	.03	0	Food Secure	1	0	0	0	0	0	0	0		0	1	0	0	0	0	0	0	0	0	0	0	0	1	0	0	1	0	0	0	0	0	0	0	0
22201	1	28	N05160	10	2	23	25		Secondary (>5y)	10	12	0	.27	0	Food Secure	0	0	0	0	0	0		1	1	1	1	0	0	0	0	0	0	0	0	0	0	0	1	0	0	1	1	1	1	1	0	0	0	0
22202	1	28	N06453	4	2	9	26	147.6	Primary (1-5y)	4	0	1	.01	0	Food Secure	0	0	1	0	1	0	0		1	0	1	1	0	0	0	0	0			0						1	1	0	0	0	0	0	0	0
22203	1	28	N06473	3	0	16	22	145	Secondary (>5y)	9	14	0	.06	0	Food Secure	1	0	1	0	0	0				0	1	1	0	0	0	0	0	0	0	0	0	0	1	0	0	1	1	0	0	1	0	0	1	0
22204	2	28	N06473	2	0	16	26		No education	0	0	0		11	Moderately Food Insecure	1	0	1	0	0	0				0	1	1	0	0	0	0	0	0	0	0	0	0	1	0	0	1	1	0	0	1	0	0	0	0
22205	1	28	N06516	5	2	5	19	150.6	Secondary (>5y)	10	8	0	.14	0	Food Secure	0	1	1	0	0	0	0			1	1	1	0	0	1	0	0	0	0	0	0	0	1	0	0	1	1	1	1	1	0	0	0	0
22206	1	28	N06516	6	4	24	30	145.9	No education	0	5	0	.03	3	Mildly Food Insecure	0	1	0	0	0	0	0	0	1	0	1		0	0	0	0	0	0	0	0	0	0	1	1	1	1	1	0	0	1	0	1	0	0
22207	1	28	N05160	3	1	7	27	153.7	Secondary (>5y)	12	8	1	.24	0	Food Secure	0	3	1	0	0	0		0		1	1		0	0	0	0	0	0	0	0	0	0	0	0	0	1	0	0	0	0	0	1	0	0
22208	1	28	N06453	2	0	17	19	151.15	Primary (1-5y)	4	0	0	.01	0	Food Secure	0	1	1	0	0	0				0	1	0	0	0	0	0	0			0						0	0	0	0	1	0	0	0	0
22301	1	28	D03538	4	2	4	20	146.75	Primary (1-5y)	3	0	1	.07	2	Moderately Food Insecure	1	2	1	0	1	1	1	1		0				0	0	0	0	0	0	0	0	0	0	0	0	1	0	0	0	0	0	0	0	0
22302	1	28	D03538	3	1	6	19	148.45	Primary (1-5y)	4	2	1	.07	8	Moderately Food Insecure	1	0	0	0	0	0			1	0	1	0	1	0	0	0	0	0	0	0	0	0	1	0	0	1	0	0	0	0	0	0	0	0
22303	1	28	N06479	5	1	15	19	156.55	Secondary (>5y)	8	5	0	.05	0	Food Secure	1	0	0	0	0	0	0			1	1		0	0	0	0	0	0	0	1	1	0	1	0	0	1	1	0	0	1	0	0	0	0
22304	1	28	N06479	4	2	16	26	147.4	No education	0	0	1	.12	7	Moderately Food Insecure	1	0	0	0	0	0	0	0		0	1		0	0	0	0	0	0	0	0	0	0	1	0	0	1	0	0	0	0	0	0	0	0
22305	1	28	N06531	5	1	10	20		Secondary (>5y)	8	5	0	.13	0	Food Secure	1	0	0	0	0	0	0			1	1	0	1	0	0	0	1	1	1	0	0	0	1	1	1	1	1	0	0	1	0	0	1	0
22306	1	28	N06531	4	2	4	28	136.7	No education	0	0	0	.07	0	Food Secure	1	0	1	0	0	0	0	0		1	1	0	1	0	0	0	0	0	0	0	0	0	1	1	1	1	1	0	0	0	0	0	0	0
22307	1	28	N06862	4	2	7	23	157.65	Secondary (>5y)	8	0	0	.13	0	Food Secure	1	1	0	0	0	0		0		0	1		0	0	0	0	0	0	0	0	0	0	1	0	0	1	1	0	0	0	0	0	0	0
22308	1	28	N06862	3	1	7	22	147.2	Secondary (>5y)	6	5	0	.03	11	Severely Food Insecure	1	1	0	0	0	0			1	0	1		0	0	0	0	1	1	0	0	0	0	0	0	0	1	0	0	0	1	0	0	0	0
22402	1	28	N06528	4	2	4	30	154.45	No education	0	6	1	.1	7	Moderately Food Insecure	1	0	0	0	0	0	0			1	1	0	0	0	0	0	0	0	0	0	0	0	1	0	0	1	1	0	0	0	0	1	0	0
22403	1	28	N05265	4	1	4	25	148.7	Secondary (>5y)	8	5	0	.3	2	Moderately Food Insecure	1	0	1	0	0	0		1		0	1	0	1	0	1	0	0	0	0	0	0	0	1	0	0	1	1	0	0	1	0	1	0	0
22405	1	28	N06502	3	1	11	28	154.45	Secondary (>5y)	9	10	0	.2	0	Food Secure	0	1	0	0	0	0		0		0	1	0	0	1	0	0	0	0	0	0	0	0	1	0	0	1	1	0	0	0	0	0	0	0
22406	1	28	N06502	2	0	16	18	148.35	Secondary (>5y)	6	5	0	.04	8	Severely Food Insecure	0	4	1	0	0	0				0	1	1	0	0	0	0	0	0	0	1	0	0	0	0	0	1	0	0	0	1	0	0	0	0
22407	1	28	N06505	3	0	12	20	148.55	No education	0	0	0	.05	0	Food Secure	1	1	1	0	0	0				0	1	0	0	0	0	0	0	0	0	0	0	0	1	1	1	1	1	0	0	0	0	0	0	0
22501	1	29	N06229	3	1	3	26	148.3	Secondary (>5y)	8	8	1	.54	0	Food Secure	1	2	0	0	0	0		0		0	1	1	1	0	0	0	1	1	0	0	0	0	1	0	0	1	1	1	1	1	1	0	0	0
22502	1	29	N06229	6	2	12	23	142.9	Primary (1-5y)	5	6	0	.1	0	Food Secure	1	2	1	0	0	0	0		1	1	1	1	1	1	1	1	0	0	0	0	0	0	1	0	0	1	1	0	0	1	1	0	0	0
22503	1	29	N00436	4	1	9	17	146.05	Secondary (>5y)	9	9	0	.15	2	Moderately Food Insecure	1	1	0	0	0	0				0	1	0	0	0	0	0	0	0	0	0	0	0	1	0	0	1	1	0	0	1	0	0	0	0
22504	1	29	N00436	5	0	15	23	150.25	Secondary (>5y)	12	10	0	.18	0	Food Secure	1	1	1	0	0	0				1	1	1	1	0	0	0	0	0	0	0	0	0	1	0	0	1	1	1	1	1	0	0	1	0
22505	1	29	N06489	5	0	14	18	144.85	Secondary (>5y)	8	5	0	.04	0	Food Secure	0	0	1	0	0	0				1	1	1	1	0	0	0	0	0	0	0	0	0	1	1	1	1	1	0	0	1	0	0	1	0
22506	1	29	N06489	5	3	17	31	152.55	No education	0	0	0	.03	1	Food Secure	1	0	1	0	0	0		0	1	0	1	1	0	0	0	0	0	0	0	0	0	0	1	0	0	1	1	0	0	0	0	0	0	0
22507	1	29	20	7	5	14	34	150.9	No education	0	0	0	.07	8	Moderately Food Insecure	1	0	0	0	0	0	0	1	1	0	1	0	1	0	1	0	0	0	0	1	0	0	1	0	0	1	1	0	0	1	0	0	0	0
22508	1	29	20	3	1	3	19	156.75	Primary (1-5y)	3	4	0	.04	0	Food Secure	0	2	1	0	0	0			1	1	1	0	0	0	0	0	0	0	0	1	1	0	1	0	0	1	1	1	1	0	0	0	0	0
22601	1	29	N06458	6	3	23	35	148.85	No education	0	0	0	.03	15	Moderately Food Insecure	1	3	1	0	1	1	1	1		0				0	0	0	0	0	0	0	0	0	1	0	0	1	1	0	0	0	0	0	0	0
22602	1	29	N06524	4	1	9	28	149.1	Secondary (>5y)	8	9	1	.08	0	Food Secure	1	1	1	0	0	0		0		1	1	0	0	0	0	0	0	0	0	0	0	0	1	1	1	1	1	0	0	1	0	0	0	0
22603	1	29	N04681	5	3	9	30	146.65	No education	0	0	0	.07	0	Food Secure	1	1	1	0	0	0		1	1	1	0		1	0	0	0	0			0						1	1	0	0	1	0	0	0	0
22604	1	29	N05359	4	2	10	25	154.65	Primary (1-5y)	3	6	0	.01	0	Food Secure	1	0	0	0	0	0	0	0		0	1	0	0	0	0	0	0	0	0	0	0	0	1	0	0	1	1	0	0	1	0	0	0	0
22605	1	29	N06524	3	2	8	24	152.4	Secondary (>5y)	6	10	0		0	Food Secure	1	2	0	0		0	0	0		0	1	0	0	0	0	0	0	0	0	0	0	0	1	1	1	1	1	0	0	1	0	0	0	0
22606	1	29	N06458	4	2	8	24	149.3	Primary (1-5y)	5	5	0	.04	6	Moderately Food Insecure	1	2	1	0	0	0	1	1		0	1	0	0	0	0	0	0	0	0	0	0	0	1	0	0	1	1	0	0	0	0	0	0	0
22607	1	29	N05359	6	2	6	23	157.95	Secondary (>5y)	9	0	0	.05	6	Moderately Food Insecure	1	0	1	0	0	0	0	0		0	1	1	1	0	0	0	1	1	0	0	0	0	1	0	0	1	0	0	0	1	0	0	0	0
22701	1	29	N06516	4	2	15	24	144.3	No education	0	0	0	.01	0	Food Secure	1	0	0	0	0	0		0		0	1	0	1	0	0	0	0	0	0	0	0	0	1	0	0	1	0	0	0	0	0	0	0	0
22702	1	29	N06453	4	2	4	31	155.6	Secondary (>5y)	10	10	0	.16	0	Food Secure	0	0	0	0	0	0	0	0		1	1	1	1	0	0	0	1	1	1	0	0	0	1	1	1	1	1	1	1	1	0	0	1	1
22703	1	29	N06473	6	4	12	32	162.05	No education	0	0	0	.07	0	Food Secure	1	1	1	0	1	1	1	1	1	0				0	0	0	0			0						1	1	0	0	1	0	1	0	0
22704	1	29	N06453	5	3	16	31	141.45	Primary (1-5y)	4	0	1	.07	0	Food Secure	0	0	1	0	0	0	0	0		0	1	1	1	0	0	0	0	0	0	0	0	0	1	0	0	1	1	0	0	1	0	0	1	0
22705	1	29	N06516	2	0	2	18	152.65	Secondary (>5y)	6	5	0	.2	0	Food Secure	1	2	0	0	0					0	1	1	0	0	0	0	0	0	0	0	0	0	1	1	1	1	1	0	0	1	0	0	0	0
22706	1	29	N06473	3	1	9	24	147.45	No education	0	0	0	.07	0	Food Secure	1	3	0	0	1	1		1		0				0	0	0	0			0						1	0	0	0	1	0	1	0	0
22707	1	29	N05160	7	3	22	14	140.35	Primary (1-5y)	4	4	0	.11	0	Food Secure	1	0	1	0	0	0	0			1	1		0	0	0	0	0	0	0	0	0	0	1	0	0	1	1	0	0	1	0	0	0	0
22708	1	29	N05160	7	3	22	17	152.6	Secondary (>5y)	8	0	0	.11	0	Food Secure	1	0	1	0	0	0	0			1	1		0	0	1	1	0	0	0	0	0	0	1	1	1	1	1	0	0	1	0	0	0	0
22801	1	29	D03538	4	2	10	23	144.6	Secondary (>5y)	6	1	1	.07	1	Mildly Food Insecure	1	0	0	0	0	0	0		1	0	1	0	1	0	0	0	0	0	0	0	0	0	1	0	0	1	1	0	0	1	0	0	0	0
22802	1	29	N06531	6	2	6	23	148.35	Secondary (>5y)	9	8	0	.26	0	Food Secure	1	0	0	0	0	0	0	0		1	1	0	1	1	0	0	0	0	0	0	0	0	1	1	1	1	1	0	0	1	0	0	1	0
22804	1	29	N06531	4	1	9	19	150.5	Secondary (>5y)	10	12	1	.13	0	Food Secure	1	0	0	0	0	0				1	1		1	0	0	0	1	1	1	0	0	0	1	1	1	1	1	0	0	0	0	0	0	0
22805	1	29	N06479	4	2	27	20	150.4	Secondary (>5y)	7	0	1	.04	0	Food Secure	1	0	1	0	1	1		1		0				0	1	0	0	0	0	0	0	0	1	0	0	1	0	0	0	0	0	0	0	0
22807	1	29	N06862	5	1	11	20	149.9	Primary (1-5y)	5	5	0	.08	9	Moderately Food Insecure	1	0	0	0	0	0			1	0	1		0	0	0	0	0	0	0	0	0	0	1	1	1	1	0	0	0	0	0	0	0	0
22808	1	29	N06862	9	3	18	24	150.05	Secondary (>5y)	7	12	1	.3	4	Moderately Food Insecure	1	0	0	0	0	0	0		1	1	1		1	0	0	0	0	0	0	0	0	0	1	0	0	1	1	0	0	0	0	0	0	0
22901	1	29	N06528	5	3	15	28	164.45	Secondary (>5y)	9	10	0	.07	0	Food Secure	1	0	0	0	0	0	0	0	1	0	1	1	1	0	0	0	0	0	0	0	0	0	1	0	0	1	1	0	0	0	0	0	0	0
22902	1	29	N06528	11	6	11	25	152.55	Secondary (>5y)	9	5	0	.1	0	Food Secure	1	5	1	0	0	0	0	0	1	1	1	1	0	0	0	0	0	0	0	0	0	0	1	1	1	1	0	0	0	1	0	0	0	0
22903	1	29	N05265	6	2	6	18	148.95	Secondary (>5y)	7	2	0	.07	0	Food Secure	1	1	1	0	0	0	0			1	1	0	0	0	0	0	0	0	0	1	1	0	1	0	0	1	1	0	0	1	0	0	0	0
22904	1	29	N05265	2	0	8	18	160.05	Secondary (>5y)	7	9	0	.03	0	Food Secure	1	0	0	0	0	0				0	1	1	1	0	0	0	0	0	0	0	0	0	1	0	0	1	1	1	1	0	0	0	0	0
22905	1	29	N06502	14	6	14		149.1	Secondary (>5y)	8	5	0	.28	0	Food Secure	1	0	0	0	0	0	0	0	1	1	1	0	1	0	0	0	0	0	0	0	0	0	1	0	0	1	1	0	0	1	0	1	1	0
22906	1	29	N06502	3	1	7		146.2	Secondary (>5y)	6	7	0	.1	4	Moderately Food Insecure	1	1	0	0	0	0			0	0	1	0	0	1	0	0	0	0	0	0	0	0	1	0	0	1	1	0	0	1	0	0	0	0
22907	1	29	N06505	5	2	5	22	143.7	Primary (1-5y)	5	5	1	.21	0	Food Secure	1	1	1	0	0	0	0	0		1	1	0	0	0	1	0	0	0	0	0	0	0	1	0	0	1	1	0	0	0	0	0	0	0
22908	1	29	N06505	5	0	5	22	154.45	Secondary (>5y)	12	10	0	.21	0	Food Secure	1	0	0	0	0	0				1	1	0	0	0	1	0	0	0	0	0	0	0	1	0	0	1	1	0	0	1	0	1	0	0
23001	1	29	N06489	7	1	7	18	149.15	No education	0	7	0	.1	0	Food Secure	0	2	1	0	0	0				1	1	1	1	0	0	0	1	1	0	0	0	0	1	0	0	1	0	0	0	0	0	1	0	0
23002	1	29	N06489	7	1	7	22	148.5	Secondary (>5y)	11	12	0	.1	0	Food Secure	0	2	1	0	0	0				1	1	1	1	0	0	0	1	1	0	0	0	0	1	0	0	1	0	0	0	0	0	1	0	0
23003	1	29	20	5	3	21	24	149.9	Primary (1-5y)	4	0	1	.07	0	Food Secure	1	2	1	0	0	0	0	0	1	1	1	0	0	0	1	0	0	0	0	0	0	0	1	0	0	1	0	0	0	0	1	0	0	0
23005	1	29	N06229	2	0	8	19	151.85	Primary (1-5y)	4	5	0	.04	8	Moderately Food Insecure	1	0	0	0	0	0				0	1	0	0	0	0	0	0	0	0	0	0	0	1	0	0	1	1	0	0	0	0	0	0	0
23006	1	29	N00436	3	1	26	38	155.35	No education	0	0	1	.02	11	Moderately Food Insecure	1	1	0	0	0	0			1	0	1	1	1	0	0	0	0	0	0	0	0	0	1	0	0	1	0	0	0	0	0	0	0	0
23007	2	29	N00436	5	3	26	21	148.8	Secondary (>5y)	9	10	0	.02	2	Moderately Food Insecure	1	2	1	0	0	0				0	1	1	1	0	0	0	0	0	0	0	0	0	1	0	0	1	0	0	0	0	0	0	0	0
23008	1	29	N06229	5	2	5	22	147.45	Secondary (>5y)	8	6	1	.11	0	Food Secure	1	0	0	0	0	0			1	1	1	0	1	0	0	0	0	0	0	0	0	0	1	0	0	1	1	1	1	0	0	0	0	0
23101	1	29	N06458	6	1	6		152.15	Secondary (>5y)	8	8	0	.12	0	Food Secure	1	0	0	0	0	0		0		1	1	0	1	0	0	0	0	0	0	0	0	0	1	0	0	1	1	0	0	1	0	0	0	0
23102	1	29	N06524	4	1	14	21	148.4	Secondary (>5y)	8	8	0		0	Food Secure	1	1	1	0	0	0		1		0	1	0	1	0	0	0	0	0	0	0	0	0	1	0	0	1	1	0	0	1	0	0	0	0
23103	1	29	N04681	4	2	24	28	153.15	Primary (1-5y)	5	5	0	.07	0	Food Secure	0	0	0	0	0	0	0	0		1	1	0	0	0	0	0	0	0	0	0	0	0	1	0	0	1	1	0	0	1	0	0	0	0
23104	1	29	N05359	5	1	19	29	143.45	Secondary (>5y)	9	4	0		0	Food Secure	1	0	1	0	0	0		0		1	1	1	1	1	0	0	0	0	0	0	0	0	1	0	0	1	1	0	0	1	0	0	0	0
23105	1	29	N06458	2	0	16	25	147	Secondary (>5y)	9	2	1	.02	6	Moderately Food Insecure	1	1	0	0	0	0				0	1	0	1	0	0	0	0	0	0	0	0	0	1	1	1	1	1	0	0	1	0	0	0	0
23106	1	29	N06524	6	4	17	28	154.35	Secondary (>5y)	8	0	1		0	Food Secure	1	5	1	0	0	0	0	0	1	0	1	0	0	0	0	0	0			0						1	0	0	0	0	0	0	0	0
23107	1	29	N04681	3	1	16	20	156.45	Secondary (>5y)	8	12	0		0	Food Secure	0	0	1	0	0	0		0		0	1	0	1	0	0	0	0	0	0	0	0	0	1	1	1	1	1	0	0	1	0	1	0	0
23108	1	29	N05359	5	2	5	25	145.8	Secondary (>5y)	9	10	1	.2	0	Food Secure	1	0	1	0	0	0		0		1	1	0	0	0	0	0	0			0						1	1	0	0	1	0	0	0	0
23201	1	29	N06453	7	2	7	20	157.35	Secondary (>5y)	10	8	0	.1	0	Food Secure	1	0	0	0	0	0	0		0	1	1	0	1	0	0	0	0	0	0	0	0	0	1	1	1	1	1	1	1	1	0	0	0	0
23202	1	29	N06453	2	0	9	25		Primary (1-5y)	5	1	1	.05	0	Food Secure	1	0	1	0	0	0				1	1	0	1	0	0	0	0	0	0	0	0	0	1	0	0	1	1	0	0	1	0	0	0	0
23203	1	29	N06516	4	2	8	22	147.6	Secondary (>5y)	7	8	0		0	Food Secure	1	0	0	0	0	0	0	0		0	1	1	0	0	0	0	0	0	0	0	0	0	1	1	1	1	1	0	0	1	0	0	0	0
23204	1	29	N06473	3	0	8	20	156.2	Secondary (>5y)	10	10	0	.09	0	Food Secure	1	0	0	0		0				0	1	1	1	0	0	0	0	0	0	0	0	0	1	0	0	1	1	0	0	0	0	0	0	0
23205	1	29	N05160	7	1	20	19	157.6	Secondary (>5y)	7	0	1	.13	0	Food Secure	0	0	1	0	0	0		0		1	1	1	0	0	0	0	1	1	0	0	0	0	1	0	0	1	1	0	0	0	0	0	0	0
23206	1	29	N06473	4	0	4	20	146.15	Secondary (>5y)	12	2	1	.56	0	Food Secure	1	0	0	0	0	0				1	1	0	0	0	0	0	0	0	0	0	0	0	1	1	1	1	1	0	0	0	0	0	0	0
23207	1	29	N06516	2	1	8	22	153.25	Secondary (>5y)	7	4	0	.03	3	Mildly Food Insecure	1	2	1	0		0		0		0	1		0	0	0	0	0	0	0	1	1	0	1	0	0	1	0	0	0	0	0	0	0	0
23208	1	29	N05160	3	1	5	23	146.9	Primary (1-5y)	5	5	0	.05	4	Moderately Food Insecure	1	1	1	0	0	0	0			1	1	0	0	0	0	0	0			0						1	1	0	0	1	0	1	0	0
23301	1	30	D03538	3	1	3	19	143.25	Primary (1-5y)	4	0	0	.02	2	Moderately Food Insecure	1	0	1	0	0	0		0		1	0	0	1	1	0	0	1	1	0	0	0	0	1	0	0	1	1	0	0	0	0	0	0	0
23302	2	30	N06531	8	1	12	19	146.2	Secondary (>5y)	10	8	0	.2	0	Food Secure	1	0	0	0	0	0	0			0	1	0	0	0	0	0	0	0	0	1	1	1	1	1	1	1	1	0	0	0	0	0	0	0
23303	1	30	N06531	4	1	11	22		Secondary (>5y)	9	4	1	.18	0	Food Secure	0	0	0	0	0	0	0	0		1	1	0	0	0	1	1	0	0	0	0	0	0	1	1	1	1	1	1	1	0	0	0	0	0
23304	1	30	N06862	4	2	12	23	152.25	Primary (1-5y)	5	0	0	.08	0	Food Secure	1	0	0	0	0	0		1	1	0	1		1	0	0	0	0	0	0	0	0	0	1	1	1	1	1	0	0	0	0	0	0	0
23305	2	30	N06862	4	2	12	18	150.15	Secondary (>5y)	7	4	0	.08	11	Moderately Food Insecure	1	0	1	0	0	0				0	1		1	0	0	0	0	0	0	0	0	0	1	0	0	1	1	0	0	0	0	0	0	0
23306	1	30	N06479	4	2	4	25	154.55	Primary (1-5y)	3	0	0	.04	0	Food Secure	1	0	0	0	0	0	0	1		1	1		0	0	0	0	0	0	0	0	0	0	1	0	0	1	1	0	0	0	0	0	0	0
23307	1	30	N06479	5	2	10	16	148.5	Secondary (>5y)	8		0	.07	0	Food Secure	1	0	0	0	0	0	0			1	1	0	0	0	0	0	0	0	0	0	0	0	1	0	0	1	0	0	0	0	0	0	0	0
23308	1	30	N06479	5	3	11	28	157.7	No education	0	0	1	.05	6	Moderately Food Insecure	1	1	1	0	0	0	0	1		0	1		0	0	0	0	0	0	0	0	0	0	1	0	0	1	0	0	0	0	0	0	0	0
23401	1	30	N05265	6	2	6	18	153.8	Secondary (>5y)	10	10	0	.17	0	Food Secure	1	0	1	0	0	0	0			1	1	1	1	0	0	0	0	0	0	0	0	0	1	0	0	1	1	0	0	1	1	0	0	0
23402	1	30	N05265	4	2	4	28	144.1	Secondary (>5y)	7	0	0	.1	0	Food Secure	1	0	1	0	0	0	0	1		0	0			0	0	0	0	0	0	0	0	0	1	0	0	1	1	0	0	1	0	0	0	0
23402	1	30	N05265	4	2	4	28	144.1	Secondary (>5y)	7	0	0	.1	0	Food Secure	1	0	1	0	0	0	0	1		0	0			0	0	0	0	0	0	0	0	0	1	0	0	1	1	0	0	1	0	0	0	0
23404	1	30	N06505	6	3	11	30	148.4	No education	0	0	0	.05	0	Food Secure	1	0	0	0	0	0	0	0		1	1	0	0	0	0	0	0	0	0	0	0	0	1	1	1	1	0	0	0	1	0	0	0	0
23404	1	30	N06505	6	3	11	30	148.4	No education	0	0	0	.05	0	Food Secure	1	0	0	0	0	0	0	0		1	1	0	0	0	0	0	0	0	0	0	0	0	1	1	1	1	0	0	0	1	0	0	0	0
23405	1	30	N06528	5	2	5	18	156.95	Secondary (>5y)	7	10	0	.25	0	Food Secure	1	0	0	0	0	0				1	1	1	1	0	0	0	0	0	0	0	0	0	1	0	0	1	1	0	0	1	0	0	1	0
23406	1	30	N06528	8	4	8	17	148.35	Secondary (>5y)	6	0	0	.1	0	Food Secure	1	0	0	0	0	0	0	0		1	1	1	0	0	0	0	0	0	0	0	0	0	1	0	0	1	1	0	0	1	0	0	0	0
23408	1	30	N06502	5	0	8	18	135.85	Primary (1-5y)	5	5	0	.28	0	Food Secure	1	1	0	0	0	0				1	1	0	1	0	0	0	0	0	0	0	0	0	1	0	0	1	1	0	0	1	0	0	0	0
23501	1	30	N06229	2	0	6	19	145.65	Secondary (>5y)	6	4	1	.05	0	Food Secure	1	0	0	0	0	0				0	1	0	1	0	0	0	0	0	0	1	1	0	1	0	0	1	0	0	0	0	0	0	0	0
23502	1	30	N06489	5	2	13	28	140.45	Secondary (>5y)	9	10	0	.14	0	Food Secure	0	0	1	0	0	0		0	0	1	1	1	1	1	0	0	1	1	0	0	0	0	1	0	0	1	1	0	0	1	0	0	0	1
23504	1	30	20	2	0	12	25	158.05	No education	0	0	1		12	Severely Food Insecure	1	0	1	0	0	0				0	1	0	0	0	0	0	0	0	0	1	0	0	1	0	0	1	1	0	0	0	0	0	0	0
23505	1	30	N00436	3	2	8	37	157.8	Primary (1-5y)	2	6	0	.1	0	Food Secure	1	1	0	0		0	0	0		1	1	0	0	0	0	0	0	0	0	0	0	0	1	0	0	1	1	0	0	1	0	0	0	0
23506	1	30	N00436	4	1	13	18	145.55	Secondary (>5y)	9	10	0	.28	6	Moderately Food Insecure	1	2	1	0	0	0				1	1	0	1	0	0	0	0	0	0	0	0	0	1	0	0	1	0	0	0	1	0	0	1	0
23507	1	30	N06229	2	0	15	20	144.1	Secondary (>5y)	10	5	1	.04	0	Food Secure	1	0	0	0	1	0				0				0	1	0	0	0	0	0	0	0	0	0	0	1	1	0	0	1	0	0	1	0
23508	1	30	20	7	1	10	24	152.3	Secondary (>5y)	10	10	1	.11	0	Food Secure	0	0	0	0	0	0	0	0		1	1	0	0	0	0	0	0	0	0	0	0	0	1	1	1	1	1	1	1	1	0	0	1	0
23601	1	30	N06458	2	0	9	26	164.6	Secondary (>5y)	8	0	0	.07	2	Mildly Food Insecure	1	4	1	0	0	0				0	1	0	0	0	0	0	0	0	0	0	0	0	1	1	1	1	0	0	0	0	0	0	0	0
23602	1	30	N06528	3	0	30	25	140.5	Primary (1-5y)	5	5	0	.03	0	Food Secure	1	1	0	0	0	0				1	1	1	0	0	0	0	0	0	0	0	0	0	1	0	0	1	0	0	0	0	0	0	0	0
23603	1	30	43	3	1	13	19	154.2	Primary (1-5y)	5	6	0	.29	0	Food Secure	1	0	0	0	0	0		0		0	1	1	0	0	0	0	0	0	0	1	1	0	1	0	0	1	0	0	0	1	0	0	1	0
23604	1	30	N06505	3	1	11	20	141.75	Primary (1-5y)	5	5	1	.07	0	Food Secure	1	1	1	0	0	0		1		0	1	1	0	0	0	0	0	0	0	0	0	0	1	0	0	1	0	0	0	0	0	0	0	0
23605	2	30	N06528	9	0	30	24		Secondary (>5y)	8	5	0	.21	0	Food Secure	1	0	0	0	0	0		1	1	1	1	1	0	0	0	0	0	0	0	0	0	0	1	0	0	1	0	0	0	0	0	0	0	0
23606	1	30	43	3	1	5	18		Secondary (>5y)	9	9	0	.35	0	Food Secure	1	0	0	0	0	0				0	1	1	0	0	0	0	0	0	0	0	0	0	1	0	0	1	1	0	0	0	0	0	0	0
23607	1	30	N06528	4	2	9	26	146.05	Primary (1-5y)	5	0	0	.02	4	Mildly Food Insecure	1	0	0	0	0	0		1		0	1	1	0	0	0	0	0	0	0	0	0	0	1	0	0	1	0	0	0	0	0	0	0	0
23608	1	30	N06458	8	4	12	23	157.5	Primary (1-5y)	5	5	1	.09	6	Moderately Food Insecure	1	0	0	0	1	1	1			0				0	0	0	0	0	0	0	0	0	1	0	0	1	0	0	0	1	0	0	1	0
23701	1	30	N04681	5	1	18	21	150.45	Secondary (>5y)	8	5	0	.04	0	Food Secure	1	0	0	0	0	0			0	0	1	0	0	1	0	0	0	0	0	0	0	0	1	0	0	1	1	0	0	1	0	1	0	0
23702	1	30	N00436	6	4	12	36	150.7	No education	0	6	0	.05	7	Severely Food Insecure	1	5	1	0	0	0	0	0		1	1	1	1	0	0	0	0	0	0	0	0	0	1	0	0	1	1	0	0	0	0	0	0	0
23703	1	30	N06489	4	2	13	32	163.7	Secondary (>5y)	6	0	1	.02	0	Food Secure	1	0	0	0	0	0	0		1	0	1	0	0	0	0	0	0	0	0	0	0	0	1	0	0	1	1	0	0	0	0	0	0	0
23704	1	30	N06489	3	1	11	23	148.7	Primary (1-5y)	3	7	1	.08	0	Food Secure	1	0	0	0	0	0		1		0	1	0	1	0	0	0	0	0	0	0	0	0	1	0	0	1	1	0	0	0	1	0	0	0
23705	1	30	N06453	5	3	16	32	146.85	Primary (1-5y)	3	4	0	.09	1	Food Secure	1	0	1	0	0	0	0	0		0	1	1	1	0	0	0	1	1	0	0	0	0	1	0	0	1	1	1	1	1	0	0	1	0
23706	1	30	N06489	4	1	4	18	144.65	Secondary (>5y)	12	10	0	.2	0	Food Secure	1	0	1	0	0	0				0	1		0	0	0	0	0	0	0	1	1	0	1	0	0	1	1	0	0	1	0	0	1	1
23801	1	30	D03538	3	1	14	19		Secondary (>5y)	7	9	0		14	Severely Food Insecure	1	1	1	0	0	0	0			1	1	0	1	0	0	0	0	0	0	0	0	0	1	0	0	1	0	0	0	0	0	0	0	0
23802	1	30	D03538	4	1	4	22	145.7	Secondary (>5y)	9	4	0	.07	3	Moderately Food Insecure	1	0	0	0	0	0		1		1	1	0	1	0	0	0	0	0	0	1	1	0	1	0	0	1	1	0	0	1	0	0	0	0
23803	1	30	N06229	3	1	3	35	151.6	No education	0	0	1	.07	4	Moderately Food Insecure	0	2	1	0	0	0		1		1	1	0	0	0	1	0	0	0	0	0	0	0	1	0	0	1	0	0	0	0	0	0	0	0
23804	1	30	N06229	7	3	7	25	140.9	Primary (1-5y)	3	5	1	.07	0	Food Secure	1	0	0	0	0	0	0	1		1	1	1	1	0	0	0	0	0	0	0	0	0	1	1	1	1	1	0	0	1	0	1	0	0
23805	1	30	D03538	4	0	4	19	146.05	Secondary (>5y)	7	3	0	.06	1	Mildly Food Insecure	0	3	1	0	0	0				1	1	1	0	0	0	0	0	0	0	0	0	0	0	0	0	1	0	0	0	0	0	0	0	0
23806	1	30	N06862	9	3	13	25	153.6	Secondary (>5y)	12	14	0	.3	2	Moderately Food Insecure	1	0	0	0	0	0	1	0	1	1	1		1	0	0	0	0	0	0	1	1	1	1	1	1	1	1	0	0	1	0	0	0	0
23807	1	30	N06862	4	2	17	25	154.25	Secondary (>5y)	9	10	0	.08	0	Food Secure	1	0	0	0	0	0	0	0		0	1	1	0	0	0	0	0	0	0	0	0	0	1	1	1	1	1	1	1	1	0	0	0	0
23808	1	30	N06229	13	4	13	19	149.3	Secondary (>5y)	8	8	0	.49	0	Food Secure	1	0	1	0	0	0	0		1	1	1	0	0	0	0	0	0	0	0	0	0	0	1	0	0	1	1	0	0	1	0	0	0	1
23901	1	30	N05160	3	0	14	23	151.5	Secondary (>5y)	10	10	0	.2	0	Food Secure	1	5	1	0	0	0				1	1	1	1	0	0	0	0	0	0	0	0	0	1	0	0	1	0	0	0	0	0	0	0	0
23902	1	30	N05160	3	1	3	28	151.8	No education	0	0	0	.04	12	Severely Food Insecure	1	3	1	0	0	0		0		1	1	0	0	0	0	0	0			0						1	0	0	0	0	0	0	0	0
23903	1	30	N06473	4	0	8	20	154.9	Secondary (>5y)	12	9	0	.07	0	Food Secure	1	0	0	0	0	0				1	1	1	1	0	0	0	0	0	0	0	0	0	1	0	0	1	1	0	0	1	0	0	0	0
23904	1	30	N06531	5	3	11	24	145.9	No education	0	0	0		0	Food Secure	1	1	1	0	0	0		1	1	0	1	0	0	0	1	0	0	0	0	0	0	0	1	0	0	1	1	0	0	0	0	0	0	0
23905	1	30	N06531	2	0	12	23	145.1	Secondary (>5y)	10	4	1	.28	0	Food Secure	1	1	0	0	0	0				0	1	1	1	0	0	0	0	0	0	0	0	0	1	0	0	1	1	0	0	1	0	0	0	0
23906	1	30	N06531	5	1	15	24	158.75	Secondary (>5y)	9	7	1	.3	0	Food Secure	1	0	0	0	0	0		0		0	1	0	0	0	0	0	0	0	0	0	0	0	1	0	0	1	1	1	1	1	0	0	1	0
23907	1	30	N05265	8	6	15	32	156.25	Secondary (>5y)	8	4	1	.06	0	Food Secure	1	0	0	0	0	0	0	0	1	0	1	1	0	0	1	0	0	0	0	0	0	0	1	0	0	1	1	0	0	0	0	0	0	0
24001	1	30	N05359	4	0	6	19	154.25	Secondary (>5y)	10	8	0	.5	0	Food Secure	1	1	1	0	0	0				0	1	0	0	0	0	0	0	0	0	1	0	0	0	0	0	1	0	0	0	0	0	0	0	0
24002	1	30	N05359	12	5	15	25		Secondary (>5y)	9	4	1	.33	0	Food Secure	1	0	0	0	0	0	0	0	0	0	1	0	1	0	0	0	0	0	0	0	0	0	0	0	0	1	1	0	0	1	0	0	0	0
24003	1	30	N06502	2	1	15	15	149.35	No education	0	0	1	.04	0	Food Secure	1	0	0	0	0	0				0	1		0	0	0	0	0	0	0	0	0	0	1	0	0	0	0	0	0	0	0	0	0	0
24004	1	30	N06502	3	2	20	25	143.75	Secondary (>5y)	9	5	0		6	Moderately Food Insecure	1	1	0	0		0		0	1	0	1	0	0	0	0	0	0	0	0	0	0	0	1	0	0	1	1	0	0	1	0	0	0	0
24005	1	30	N06524	4	1	14	25	161.2	Secondary (>5y)	12	8	0	.21	0	Food Secure	1	0	0	0	0	0			0	1	1	1	1	1	0	0	0	0	0	0	0	0	1	1	1	1	1	0	0	1	0	0	1	0
24006	1	30	N06524	6	2	16	23	143.9	Primary (1-5y)	5	6	0		0	Food Secure	1	0	0	0	0	0		1		0	1	0	0	0	0	0	0	0	0	0	0	0	1	0	0	1	0	0	0	0	0	0	0	0
24007	1	30	N06479	7	3	13	20	155	Secondary (>5y)	12	12	1	.08	4	Mildly Food Insecure	1	0	0	0	0	0	0	0		0	1	0	0	0	0	0	0	0	0	0	0	0	1	0	0	1	1	0	0	1	0	0	0	0
24008	1	30	N06479	4	2	13	23	142.5	No education	0	0	0	.01	2	Mildly Food Insecure	1	2	1	0	0	0		1		0	1		0	0	0	0	0	0	0	0	0	0	1	0	0	0	0	0	0	0	0	0	0	0
24101	1	31	N06458	2	0	7	20	142.3	No education	0	8	0	.05	0	Food Secure	1	0	0	0	0	0				0	1	0	0	0	0	0	0	0	0	0	0	0	1	0	0	1	0	0	0	1	0	0	1	0
24102	1	31	N06528	5	1	25	22	156.15	Secondary (>5y)	16	10	0	.07	0	Food Secure	1	1	1	0	0	0		1		1	1	1	1	1	0	0	0	0	0	0	0	0	1	1	1	1	1	0	0	1	0	1	0	0
24103	1	31	43	5	3	12	29	147.35	Secondary (>5y)	8	3	1	.06	0	Food Secure	1	2	1	0	1	1	1	1		0				0	0	0	0	0	0	1	0	0	1	0	0	1	1	0	0	1	0	0	0	0
24104	1	31	N06505	8	3	8	20	146.55	Primary (1-5y)	4	4	1	.07	0	Food Secure	1	2	1	0	0	0	0		1	1	1	0	0	0	0	0	0	0	0	0	0	0	0	0	0	1	1	0	0	1	0	0	0	0
24105	1	31	N06528	3	0	18	20		Secondary (>5y)	7	7	0	.1	0	Food Secure	1	3	1	0	0	0				1	1	0	0	0	0	0	0	0	0	0	0	0	1	1	1	1	1	0	0	1	0	0	0	0
24106	1	31	43	5	3	10	25	155.2	Secondary (>5y)	10	4	0	.07	0	Food Secure	0	1	1	0	0	0	0	1	1	0	1	0	0	0	0	0	0	0	0	0	0	0	1	0	0	1	1	0	0	1	0	0	0	0
24107	1	31	N06458	7	2	7	23	155.3	Secondary (>5y)	10	8	1	1.12	13	Moderately Food Insecure	0	0	0	0	0	0		1		1	1	0	0	0	0	0	0	0	0	0	0	0	1	0	0	1	1	1	1	1	0	0	1	0
24201	1	31	N00436	7	2	12	24	151.05	Secondary (>5y)	9	7	0	.2	0	Food Secure	1	2	1	0	0	0			1	0				1	0	0	0	0	0	0	0	0	1	0	0	1	1	0	0	1	0	1	0	0
24202	1	31	N06489	4	1	16	20		Secondary (>5y)	7	7	0	.03	0	Food Secure	0	0	0	0	0	0		0		1	1	0	0	0	0	0	0	0	0	0	0	0	1	0	0	1	0	0	0	1	0	0	1	0
24203	1	31	N06453	4	1	29	30	146.35	Secondary (>5y)	10	12	0	.03	0	Food Secure	0	0	1	0	0	0	0			0	1		0	0	0	0	0			0						1	1	0	0	1	0	0	0	0
24204	1	31	N04681	3	0	3	18		Primary (1-5y)	5	8	0		6	Moderately Food Insecure	0	0	1	0	0	0				0	1	0	0	0	0	0	0	0	0	0	0	0	1	0	0	1	1	0	0	0	0	0	0	0
24205	1	31	N04681	3	1	16	23	158.45	Primary (1-5y)	4	5	1	.13	0	Food Secure	1	0	0	0	0	0		0		1	1	0	0	0	0	0	0	0	0	0	0	0	1	0	0	1	1	0	0	0	0	0	0	0
24206	1	31	N00436	5	3	11	30	140.6	Primary (1-5y)	2	0	0	.06	10	Severely Food Insecure	1	2	1	0	1	0	0	1	1	0	1	0	0	0	0	0	0	0	0	0	0	0	1	0	0	1	1	0	0	1	0	0	0	0
24301	1	31	N06516	4	2	14	22	152.15	Secondary (>5y)	6	0	1		3	Mildly Food Insecure	1	0	0	0	0	0		1		0	1	0	1	0	0	0	1	1	0	0	0	0	1	0	0	1	0	0	0	1	0	1	0	0
24302	1	31	N06516	7	3	13	36	151.55	Secondary (>5y)	7	7	0	.17	0	Food Secure	1	0	0	0	1	0	0	0		1	1	0	1	0	0	0	0	0	0	0	0	0	1	0	0	1	1	0	0	1	0	0	0	0
24303	1	31	D03538	5	2	20	19	150.6	Primary (1-5y)	2	0	1	.07	14	Moderately Food Insecure	1	0	1	0	0	0	0	0		1	1	0	1	0	0	0	0	0	0	0	0	0	0	0	0	1	1	0	0	1	0	0	0	0
24304	1	31	D03538	6	4	16	32	147.35	Primary (1-5y)	4	2	1	.04	11	Severely Food Insecure	1	1	1	0	0	0	0	0		0	1	0	1	0	0	0	0	0	0	0	0	0	1	0	0	1	1	0	0	1	0	0	1	0
24305	1	31	N06862	7	1	7	26	151.65	Secondary (>5y)	6	8	0	.33	0	Food Secure	1	0	0	0	0	0		0		1	1	0	1	1	0	0	1	1	1	1	1	1	1	1	1	1	1	0	0	1	0	1	0	1
24306	1	31	N06862	8	4	8	17	144	No education	0		0	.03	0	Food Secure	1	0	0	0	0	0	1	1		0	1		0	0	0	0	1	0	0	0	0	0	1	0	0	1	0	0	0	0	0	0	0	0
24307	1	31	N06229	4	2	13	30	151.7	Primary (1-5y)	1	3	0	.04	6	Moderately Food Insecure	1	0	0	0	0	0	0			1	0		1	0	1	1	0	0	0	1	1	0	1	0	0	1	1	0	0	0	0	0	0	0
24308	1	31	N06229	4	1	13	22	155.25	Secondary (>5y)	10	12	0	1.1	0	Food Secure	1	0	0	0	0	0			1	0	1	0	1	1	0	0	0	0	0	0	0	0	1	0	0	1	1	0	0	1	0	0	1	0
24401	1	31	N05160	4	2	9	32	152.5	Secondary (>5y)	9	0	0		0	Food Secure	1	2	1	0	0	0	0	0		1	1		0	0	0	0	0			0						1	1	0	0	0	0	0	0	0
24403	1	31	N06531	4	2	8	30	148.6	Secondary (>5y)	6	0	1	.07	0	Food Secure	1	0	0	0	0	0	0	0		0	1	0	1	0	0	0	0	0	0	0	0	0	1	1	1	1	1	0	0	1	0	0	0	0
24405	1	31	N05265	7	3	7	19	152.8	Secondary (>5y)	10	9	0	.1	3	Mildly Food Insecure	1	1	1	0	0	0	0	0		1	1	0	0	0	0	0	0	0	0	0	0	0	1	0	0	1	1	0	0	0	0	0	0	0
24406	1	31	N06473	6	3	6	16	141.9	Primary (1-5y)	4	8	0	.07	0	Food Secure	1	0	0	0	0	0	1			1	1	0	1	0	0	0	0	0	0	0	0	0	1	0	0	1	0	0	0	1	0	0	1	0
24407	1	31	N06473	3	1	14	21	144.7	Secondary (>5y)	9	12	0	.28	0	Food Secure	0	1	1	0	0	0			0	0	1	0	0	1	0	0	0	0	0	0	0	0	1	0	0	1	1	1	1	1	0	0	1	0
24501	1	31	N06479	6	2	12	28	152.1	Secondary (>5y)	9	8	0	.06	4	Moderately Food Insecure	1	0	1	0	0	0	0		1	0	1		0	0	0	0	0	0	0	0	0	0	1	0	0	1	1	0	0	1	0	0	1	0
24502	1	31	N06479	3	0	14	20	139.05	Secondary (>5y)	9	0	0	.99	5	Moderately Food Insecure	1	0	1	0	0	0				0	1		0	0	0	0	0	0	0	0	0	0	1	0	0	1	0	0	0	0	0	0	0	0
24503	1	31	N06502	3	1	4	25	145.1	No education	0	5	1	.12	6	Moderately Food Insecure	1	3	1	0	0	0	1			1	1	0	0	0	0	0	0	0	0	1	1	0	1	0	0	0	0	0	0	0	0	0	0	0
24504	1	31	N06502	4	2	10	40	154.1	Primary (1-5y)	5	5	1	.09	0	Food Secure	1	2	1	0	0	0	0			1	1	0	1	0	0	0	0	0	0	1	1	0	1	0	0	1	1	0	0	0	0	0	0	0
24505	1	31	N05359	6	0	29	18	150.85	Secondary (>5y)	10	6	0	.38	0	Food Secure	1	0	1	0	0	0				1	1	0	1	0	0	0	0	0	0	0	0	0	1	0	0	1	1	0	0	1	0	0	0	0
24506	1	31	N06524	3	1	14	20	154.3	Secondary (>5y)	6	0	1	.25	2	Mildly Food Insecure	1	0	0	0	0	0			0	0	1	0	1	1	0	0	0	0	0	0	0	0	1	0	0	1	0	0	0	1	0	0	0	0
24507	2	31	N06524	4	1	14	22	149.25	No education	0	0	1		2	Mildly Food Insecure	1	1	1	0	0	0		0		0	1	0	1	0	0	0	0	0	0	0	0	0	1	0	0	1	1	0	0	1	0	0	1	0
24508	1	31	N05359	3	1	18	23	152.6	No education	0	0	0	.13	0	Food Secure	1	0	1	0	0	0		1		0	1	0	0	0	0	0	0	0	0	0	0	0	1	0	0	1	1	0	0	1	0	0	0	0
24601	1	31	N06458	6	4	14	34	153.2	No education	0	0	1	.1	11	Moderately Food Insecure	1	4	1	0	0	0	0	1	1	0	1	0	0	0	1	0	0	0	0	0	0	0	1	0	0	1	0	0	0	0	0	0	0	0
24602	1	31	N06528	9	3	13	19	148.25	No education	0	4	1	.04	8	Moderately Food Insecure	1	0	1	0	0	0	0	1		1	1	0	0	0	0	0	0	0	0	0	0	0	1	0	0	1	0	0	0	0	0	0	0	0
24603	1	31	43	5	2	12	18	152.35	Secondary (>5y)	9	4	1	.19	0	Food Secure	1	0	0	0	0	0	0			0	1	0	0	0	0	0	0	0	0	1	1	0	1	0	0	1	1	0	0	0	0	0	0	0
24605	1	31	N06528	5	2	19	31	151.05	Primary (1-5y)	5	0	1	.05	2	Mildly Food Insecure	0	3	1	0	0	0	0			1	0		0	0	0	0	0	0	0	0	0	0	0	0	0	1	1	0	0	0	1	0	0	0
24606	1	31	N06458	2	1	17	17	145.85	Primary (1-5y)	5	0	0	.02	6	Moderately Food Insecure	1	1	0	0	0	0				0	1	0	0	0	0	0	0	0	0	0	0	0	1	0	0	1	1	0	0	1	0	0	0	0
24607	1	31	N06505	7	4	17	17	153.1	Secondary (>5y)	7	0	1	.1	0	Food Secure	0	3	1	0	0	0	0			0	1	1	0	0	0	0	0	0	0	0	0	0	0	0	0	1	1	0	0	0	0	0	0	0
24608	1	31	43	3	2	7	18	147.1	No education	0	0	0	.01	0	Food Secure	0	0	1	0	0	0			1	0	1	0	0	0	0	0	0	0	0	0	0	0	1	0	0	1	1	0	0	1	0	0	0	0
24701	1	31	N00436	5	0	5	21	157	Secondary (>5y)	10	14	0	.3	0	Food Secure	1	1	1	0	0	0				1	1	1	1	0	0	0	1	1	1	0	0	0	1	0	0	1	1	0	0	0	0	0	0	0
24702	1	31	N06489	4	1	4	16	143.2	Secondary (>5y)	8	10	0	.06	0	Food Secure	1	0	0	0	0	0				0	1		0	0	0	0	0	0	0	0	0	0	1	0	0	1	1	0	0	0	1	0	0	0
24703	1	31	N06453	3	1	27	22	149.7	Secondary (>5y)	7	12	0	.05	0	Food Secure	1	0	0	0	0	0		1		1	1	0	1	0	0	0	0	0	0	0	0	0	1	0	0	1	0	0	0	1	1	0	0	0
24704	1	31	N04681	2	0	10	20	147.8	No education	0	0	1	.01	6	Moderately Food Insecure	0	0	0	0	0	0				0	1	0	1	0	0	0	0	0	0	0	0	0	1	0	0	1	1	0	0	0	0	0	0	0
24705	1	31	N00436	6	2	6	18	152.1	Primary (1-5y)	5	5	0	.12	4	Moderately Food Insecure	1	1	0	0	0	0				1	1	1	1	0	0	0	0	0	0	0	0	0	1	1	1	1	0	0	0	0	1	0	0	0
24706	1	31	N06453	6	2	11	19	161.5	Secondary (>5y)	9	5	1	.07	6	Moderately Food Insecure	1	0	0	0	0	0	0			1	1	0	1	0	0	0	0	0	0	0	0	0	1	0	0	1	0	0	0	0	0	0	0	0
24707	1	31	N04681	6	3	9	16	145.85	Secondary (>5y)	7	6	0	.04	0	Food Secure	1	0	0	0	0	0	0			1	1	0	1	0	1	0	0	0	0	0	0	0	1	0	0	1	1	0	0	0	0	0	0	0
24708	1	31	N06489	3	1	7	22	147.7	Primary (1-5y)	3	3	1	.04	0	Food Secure	0	0	0	0	0	0		1		0	1	0	0	0	0	0	0	0	0	0	0	0	1	0	0	1	0	0	0	0	0	0	0	0
24801	1	31	D03538	7	3	18	25	151.9	Secondary (>5y)	7	3	1	.13	2	Moderately Food Insecure	1	0	0	0	0	0	0	1		1	1	0	1	0	0	0	0	0	0	1	1	0	1	0	0	1	1	0	0	0	0	0	0	0
24802	1	31	N06516	8	2	8	18	141.55	Secondary (>5y)	10	10	0	.14	0	Food Secure	1	0	1	0	0	0	0			1	1	0	0	0	0	0	0	0	0	0	0	0	0	0	0	1	1	0	0	1	0	0	0	0
24803	1	31	N06516	8	2	8	18	138.5	Primary (1-5y)	5	5	0	.14	0	Food Secure	1	0	1	0	0	0	0			1	1	0	0	0	0	0	0	0	0	0	0	0	0	0	0	1	1	0	0	1	0	0	0	0
24804	1	31	D03538	5	0	10	20	147.9	Secondary (>5y)	7	0	1	.1	2	Moderately Food Insecure	1	0	0	0	0	0				1	1	0	1	0	0	0	0	0	0	0	0	0	1	0	0	1	1	0	0	0	0	0	0	0
24805	1	31	N06862	2	0	34	18	145.5	Secondary (>5y)	10	8	0	.06	1	Mildly Food Insecure	1	1	1	0	0	0				0	1	0	1	0	0	0	0	0	0	1	1	0	1	0	0	1	1	0	0	1	0	0	0	0
24806	2	31	N06862	2	0	34	18	154.1	Secondary (>5y)	10	8	1	.06	2	Moderately Food Insecure	1	1	1	0	0	0				0	1	0	1	0	0	0	0	0	0	1	1	0	1	0	0	1	1	0	0	1	0	0	0	0
24807	3	31	N06229	3	2	34	27	155.85	Secondary (>5y)	12	10	0	.07	0	Food Secure	1	2	1	0	0	0		1		0	1	0	1	0	1	0	0	0	0	0	0	0	1	0	0	1	1	0	0	1	0	0	0	0
24808	1	31	N06229	3	1	3	35	150.15	No education	0	0	1	.06	0	Food Secure	0	3	1	0	1	0		1		0				0	0	0	0	0	0	0	0	0	1	0	0	1	0	0	0	0	0	0	0	0
24901	1	32	N06531	2	0	7	19	143	Secondary (>5y)	7	4	0	.07	0	Food Secure	1	0	0	0	0	0				0	1	0	1	0	0	0	0	0	0	0	0	0	1	1	1	1	1	0	0	1	0	0	1	0
24902	1	32	N06473	3	1	6	25	150.2	No education	0	0	0	.28	6	Moderately Food Insecure	1	0	1	0	0	0		1		0	1	0	1	0	0	0	0	0	0	0	0	0	1	0	0	1	0	0	0	0	0	0	0	0
24903	2	32	N06473	3	1	6	23	149.35	Primary (1-5y)	5	0	0	.35	0	Food Secure	1	0	1	0	0	0		0		0	1	0	1	0	0	0	0	0	0	0	0	0	1	0	0	1	0	0	0	0	0	0	0	0
24905	1	32	N05160	6	2	6	17	146.6	No education	0	2	0	.13	0	Food Secure	1	2	1	0	1	0	1			1	1	0	1	0	0	0	0	0	0	0	0	0	0	0	0	1	0	0	0	0	0	0	0	0
24906	1	32	N05160	3	1	11	15	157.35	Secondary (>5y)	6	6	0	.05	0	Food Secure	1	0	0	0	0	0				0	1	0	1	0	0	0	0	0	0	0	0	0	1	0	0	1	0	0	0	0	0	0	0	0
24907	1	32	N05265	7	2	7	25	157.65	Secondary (>5y)	8	5	0	.07	0	Food Secure	1	0	0	0	0	0	0	0		1	1	0	0	0	0	0	0	0	0	0	0	0	1	1	1	1	0	0	0	0	0	1	0	0
24908	1	32	N05265	5	3	9	41	148.1	No education	0	0	1	.1	6	Moderately Food Insecure	1	1	1	0	0	0	1	1		0	1	0	0	0	1	1	0	0	0	0	0	0	1	0	0	1	0	0	0	0	0	0	0	0
25001	1	32	N06524	5	1	5	19	151.6	Primary (1-5y)	5	8	0		0	Food Secure	1	1	0	0	0	0	0			1	1	0	1	0	0	0	0	0	0	0	0	0	1	0	0	1	0	0	0	1	0	0	0	0
25002	1	32	N06524	5	1	11	18	152.9	Secondary (>5y)	9	9	0		0	Food Secure	1	1	0	0	0	0				0	1	0	1	0	0	0	0	0	0	0	0	0	1	0	0	1	0	0	0	0	0	0	0	0
25003	1	32	N06479	4	2	12	25	144.25	No education	0	0	1	.04	8	Moderately Food Insecure	1	0	0	0	0	0	1	1		0	0		1	0	0	0	0	0	0	0	0	0	1	0	0	1	0	0	0	0	0	0	0	0
25004	1	32	N06479	4	2	20	26	148	No education	0	0	1	.14	0	Food Secure	1	0	0	0	0	0	0	0		0	1	0	0	0	0	0	0	0	0	0	0	0	1	0	0	1	1	1	1	1	0	0	1	1
25005	1	32	N06524	5	1	20	20		Primary (1-5y)	4	3	0	.06	6	Moderately Food Insecure	1	0	0	0	0	0			1	0	1	0	0	0	0	0	0	0	0	1	1	0	1	0	0	1	0	0	0	0	0	0	0	0
25006	1	32	N05359	2	0	2	22	148.1	No education	0	0	0	.03	6	Moderately Food Insecure	1	0	0	0	0	0				0	1	0	1	0	0	0	0	0	0	0	0	0	1	0	0	1	0	0	0	0	0	0	0	0
25007	1	32	N06502	6	3	6	25	159.4	Primary (1-5y)	5	0	1	.03	1	Mildly Food Insecure	1	2	1	0	0	0	0	1		1	1	0	0	0	0	0	0	0	0	0	0	0	0	1	0	1	0	0	0	0	0	0	0	0
25008	1	32	N06502	4	1	9	22	146.5	Primary (1-5y)	3	6	0	.15	0	Food Secure	1	1	0	0	0	0		0		0	1	1	1	0	0	0	0	0	0	1	1	0	1	0	0	1	0	0	0	0	0	0	0	0
25101	1	32	N06458	3	0	7	25	146.7	Secondary (>5y)	12	10	0	.25	8	Moderately Food Insecure	1	0	0	0	0	0				0	1	1	1	0	0	0	0	0	0	0	0	0	1	1	1	1	0	0	0	0	1	0	0	0
25102	1	32	N06528	10	5	19	23	142.35	Secondary (>5y)	10	14	0	.33	0	Food Secure	1	0	0	0	0	0	0	0		1	1	1	1	0	0	0	1	1	0	0	0	0	1	0	0	1	1	1	1	1	0	0	1	1
25103	1	32	43	5	1	28	22	157.25	Secondary (>5y)	12	12	0	.08	0	Food Secure	1	0	1	0	0	0	0			1	1	0	1	0	0	0	1	1	1	1	1	1	1	1	1	1	1	1	1	1	0	0	1	1
25105	2	32	43	6	1	28	17	148.6	Secondary (>5y)	7	9	0	.08	0	Food Secure	1	0	1	0	0	0				1	1	0	0	0	0	0	0	0	0	0	0	0	1	1	1	1	1	0	0	1	0	0	1	0
25106	1	32	N06458	10	5	10	26	157.7	Primary (1-5y)	5	9	0	.18	6	Moderately Food Insecure	1	0	0	0	0	0	0	0	1	1	1	0	1	0	0	0	0	0	0	0	0	0	1	1	1	1	0	0	0	0	0	0	0	0
25107	1	32	N06528	5	3	10	32	157.7	Primary (1-5y)	4	10	0	.1	0	Food Secure	1	0	0	0	0	0	0	0		1	1	0	0	0	0	0	0	0	0	1	1	1	1	1	1	1	1	0	0	1	0	0	1	1
25108	1	32	N06505	3	1	17	25	161.5	Secondary (>5y)	7	3	0		0	Food Secure	1	0	0	0	0	0		0		0	1	0	1	0	0	0	1	1	1	0	0	0	1	1	1	1	1	0	0	0	0	0	0	0
25201	1	32	N04681	2	0	6	18	150.85	Secondary (>5y)	7	6	0	.03	0	Food Secure	0	1	0	0	0	0				0	1		0	0	0	0	0	0	0	0	0	0	0	0	0	1	1	0	0	0	0	0	0	0
25202	1	32	N06453	7	2	16	23	142.35	Secondary (>5y)	7	0	0	.03	0	Food Secure	0	0	1	0	0	0		0		0	1	0	1	0	0	0	0	0	0	0	0	0	1	0	0	1	1	1	1	1	0	0	1	0
25203	1	32	N06489	5	1	5	18	144.75	No education	0	0	0	.03	0	Food Secure	0	0	0	0	0	0		0		0	1	0	0	0	0	0	0	0	0	0	0	0	1	0	0	1	0	0	0	1	0	0	0	0
25204	1	32	N00436	7	3	7	33	145.1	No education	0	4	0	.03	6	Moderately Food Insecure	0	0	0	0	0	0	1	1		0	1	0	0	0	1	0	0	0	0	0	0	0	1	1	1	1	0	0	0	1	0	0	0	0
25205	1	32	N00436	5	1	18	18	155.45	No education	0	0	0		6	Moderately Food Insecure	0	15	1	0	0	0	0			0	1		0	0	0	0	0	0	0	0	0	0	0	0	0	1	1	0	0	1	0	0	0	0
25206	1	32	N06453	3	1	18	24	160.5	Secondary (>5y)	6	7	1	.04	6	Moderately Food Insecure	1	0	1	0	0	0		0		0	1	1	0	0	0	0	0	0	0	0	0	0	1	0	0	1	0	0	0	1	0	1	0	0
25207	1	32	N04681	3	1	7	25	154.7	Primary (1-5y)	3	2	0	.06	0	Food Secure	0	0	0	0	0	0			1	0	1		0	0	0	0	0	0	0	0	0	0	1	1	1	1	1	0	0	1	0	0	0	0
25301	1	32	D03538	5	0	5	21	159.45	Secondary (>5y)	6	5	0	.14	0	Food Secure	1	0	0	0	0	0				1	1	0	1	0	0	0	0	0	0	0	0	0	1	0	0	1	1	0	0	0	0	0	1	0
25302	1	32	D03538	7	2	16	25	139.4	Secondary (>5y)	9	8	1	.14	0	Food Secure	0	0	1	0	0	0		0		1	1	1	1	0	1	1	1	1	0	0	0	0	1	0	0	1	0	0	0	1	0	0	1	1
25303	1	32	N06516	2	0	17	19	154.2	Secondary (>5y)	8	0	0	.04	0	Food Secure	1	0	1	0	0	0				0	1	0	0	0	0	0	0	0	0	0	0	0	1	0	0	1	1	0	0	0	0	0	0	0
25304	1	32	N06862	2	0	4	22	154.3	Secondary (>5y)	6	9	0	.06	0	Food Secure	1	0	0	0	0	0				0	1	0	1	0	0	0	0	0	0	1	1	0	1	0	0	1	1	1	1	0	0	1	0	0
25305	2	32	N06862	2	0	4	17		Secondary (>5y)	8	9	0	.06	0	Food Secure	1	0	1	0	0	0				0	1	0	1	0	0	0	0	0	0	1	1	0	1	0	0	1	1	0	0	0	0	0	0	0
25306	1	32	N06229	5	0	5	21	151.45	Secondary (>5y)	12	9	1	.5	0	Food Secure	0	1	0	0	0	0				1	1	1	1	0	0	0	0	0	0	0	0	0	1	0	0	1	1	1	1	1	0	0	1	1
25307	1	32	N06229	7	1	7	26	147.9	Secondary (>5y)	8	9	0	.2	0	Food Secure	1	1	0	0	0	0		1		1	1	0	0	0	0	0	0	0	0	0	0	0	1	1	1	1	1	1	1	0	0	0	0	0
25308	1	32	N06516	7	2	7	20		Primary (1-5y)	3	5	1	.03	1	Food Secure	0	3	1	0	1	0	0			1	1		0	0	0	0	0	0	0	1	1	1	1	1	1	1	0	0	0	0	0	0	0	0
25401	1	32	N06473	4	2	18	25	159.95	Secondary (>5y)	8	8	0	.1	0	Food Secure	1	0	0	0	0	0	0	0		0	1	0	0	0	0	0	0	0	0	0	0	0	1	0	0	1	0	0	0	0	0	0	0	0
25402	1	32	N05265	3	1	8	23	140.1	Primary (1-5y)	4	0	0	.1	0	Food Secure	1	0	1	0	0	0		0		0	1		0	0	0	0	0	0	0	0	0	0	1	1	1	1	0	0	0	0	0	0	0	0
25403	1	32	N05160	8	3	8	32	157.8	Primary (1-5y)	5	9	0	.21	0	Food Secure	1	0	0	0	0	0	0	0		1	1	1	0	0	0	0	0	0	0	0	0	0	1	0	0	1	1	1	1	0	0	1	0	0
25404	1	32	N05160	6	3	17	35	150.75	No education	0	0	1	.33	0	Food Secure	1	0	0	0	0	0		0		1	1	1	0	0	0	0	0	0	0	0	0	0	1	1	1	1	0	0	0	0	0	0	0	0
25405	1	32	N06531	2	0	23	19		Primary (1-5y)	4	0	1		8	Moderately Food Insecure	1	1	1	0	0	0				0	1	0	0	0	0	0	0	0	0	0	0	0	1	0	0	1	0	0	0	0	0	0	0	0
25406	1	32	N06531	2	0	5	18	154	Primary (1-5y)	5	6	0	.07	0	Food Secure	1	0	1	0	0	0				1	1	0	1	0	0	0	0	0	0	0	0	0	1	0	0	1	0	0	0	0	0	0	0	0
25407	1	32	N06473	3	1	10	17	153.4	Primary (1-5y)	4	0	0	.01	0	Food Secure	1	0	0	0	0	0			1	0	1	0	0	0	0	0	0	0	0	0	0	0	1	1	1	1	0	0	0	0	0	0	0	0
25501	1	32	N06479	3	1	3	25	152.4	Secondary (>5y)	9	12	0	.07	0	Food Secure	0	0	0	0	0	0		0		1	1	1	1	0	0	0	1	1	1	0	0	0	1	1	1	1	1	1	1	1	0	0	1	0
25502	1	32	N06479	5	3	13	33	151.25	Primary (1-5y)	3	0	1	.08	0	Food Secure	0	2	1	0	1	1	1	1		0				0	1	0	0	0	0	0	0	0	1	0	0	1	0	0	0	0	0	0	0	0
25503	1	32	N05359	10	3	10	20	147.85	Secondary (>5y)	10	0	1	.13	0	Food Secure	1	0	0	0	0	0	0	0		1	1	1	1	0	0	0	0	0	0	0	0	0	1	1	1	1	1	0	0	0	0	0	0	0
25504	1	32	N05359	2	0	13	20	149.7	Primary (1-5y)	5	4	0	.01	0	Food Secure	1	0	1	0	0	0				0	1	0	1	0	0	0	0	0	0	0	0	0	1	0	0	1	1	0	0	0	0	0	0	0
25505	1	32	N06502	5	2	8	28	145.95	Primary (1-5y)	3	10	0	.1	0	Food Secure	0	120	1	0	0	0	0	0		1	1	0	0	0	0	0	0	0	0	0	0	0	1	0	0	1	1	0	0	1	0	0	1	0
25506	1	32	N06502	6	4	6	17		Secondary (>5y)	9	6	0	.19	0	Food Secure	0	2	0	0	0	0	0			1	1	0	0	0	0	0	0	0	0	0	0	0	1	0	0	1	1	1	1	1	0	1	1	0
25507	1	32	N06524	5	1	11	23	161.9	Secondary (>5y)	10	12	0	.13	0	Food Secure	0	1	1	0	0	0			1	1	1	0	0	0	0	0	0	0	0	0	0	0	1	0	0	1	1	0	0	1	0	0	0	0
25508	1	32	N06524	5	2	5	26		Secondary (>5y)	8	5	0		2	Mildly Food Insecure	1	1	1	0	0	0	0	0		1	1	0	1	0	0	0	0	0	0	0	0	0	1	1	1	1	1	0	0	0	0	0	0	0
25601	1	32	N06458	4	2	30	33	147.6	Secondary (>5y)	8	5	0	.03	6	Moderately Food Insecure	1	0	1	0	0	0	0	0		0	1	0	0	0	0	0	0	0	0	0	0	0	1	0	0	1	1	0	0	0	0	0	0	0
25602	1	32	N06528	3	1	21	24	154.1	Secondary (>5y)	8	0	0	.04	0	Food Secure	1	0	0	0	0	0		1		0	1		0	0	1	1	0	0	0	0	0	0	1	0	0	1	1	0	0	0	0	1	0	0
25603	1	32	43	4	0	8	25	159.5	Secondary (>5y)	14	16	0	.11	0	Food Secure	1	0	1	0	0	0				1	1	0	1	0	0	0	0	0	0	0	0	0	1	0	0	1	1	1	1	1	1	0	1	0
25604	1	32	N06505	5	3	9	26	142.7	No education	0	0	0	.07	7	Moderately Food Insecure	1	0	0	0	0	0	0	0		1	1	0	0	0	0	0	0	0	0	0	0	0	1	1	1	1	1	0	0	1	0	0	0	0
25605	2	32	N06528	4	1	21	24	153.1	Primary (1-5y)	5	0	0	.04	0	Food Secure	1	0	1	0	0	0			1	0	1		0	0	1	1	0	0	0	0	0	0	1	0	0	1	1	0	0	0	0	0	0	0
25606	1	32	43	3	1	3	25	150.55	Primary (1-5y)	4	0	0	.04	0	Food Secure	1	0	1	0	0	0		1		1	1	0	1	0	0	0	0	0	0	0	0	0	1	0	0	1	1	0	0	0	0	0	0	0
25607	1	32	N06505	4	2	12	32	147	No education	0	0	0	.01	0	Food Secure	1	3	1	0	0	0	0	0		0	1	1	0	0	0	0	0	0	0	0	0	0	1	0	0	1	1	0	0	0	0	0	0	0
25608	1	32	N06458	2	0	7	18	155.45	Secondary (>5y)	7	8	0	.01	1	Food Secure	1	0	0	0	0	0				0	1	0	0	0	0	0	0	0	0	0	0	0	1	0	0	1	1	0	0	1	0	0	1	0
25701	1	33	N06453	2	1	6	17	147.5	Primary (1-5y)	5	7	0	.03	0	Food Secure	0	2	1	0	0	0				0	1	0	1	0	0	0	0	0	0	0	0	0	1	0	0	1	1	0	0	1	0	0	0	0
25702	1	33	N00436	7	1	11	18	148.8	Secondary (>5y)	12	12	0	.28	2	Moderately Food Insecure	1	0	0	0	0	0				0	1		1	0	0	0	0	0	0	0	0	0	1	0	0	1	1	0	0	1	0	0	1	0
25703	1	33	N00436	6	2	8	17	148.4	Secondary (>5y)	7	9	0	.06	3	Moderately Food Insecure	1	0	0	0	0	0		0		1	1		0	0	0	0	0	0	0	0	0	0	1	0	0	1	0	0	0	1	0	0	0	0
25705	1	33	N04681	7	4	7	42	160.35	No education	0	0	1	.07	0	Food Secure	0	0	0	0	0	0	0	0		1	1		0	0	0	0	0	0	0	0	0	0	1	0	0	1	0	0	0	0	0	0	0	0
25706	1	33	N04681	3	0	10	18	155.95	Primary (1-5y)	5	0	0	.1	0	Food Secure	1	0	1	0	0	0				0	1	0	0	0	0	0	0	0	0	0	0	0	0	0	0	1	0	0	0	1	0	0	0	0
25707	1	33	N06453	4	2	4	25	151.9	No education	0	5	0	.06	9	Severely Food Insecure	1	0	1	0	0	0		1		1	0			0	0	0	0	0	0	0	0	0	1	0	0	1	1	0	0	0	0	0	0	0
25801	1	33	D03538	3	1	20	22	151.05	Secondary (>5y)	9	4	1	.27	0	Food Secure	1	0	0	0	0	0		1		0	1	0	1	0	0	0	0	0	0	0	0	0	1	0	0	1	0	0	0	0	0	0	0	0
25802	1	33	D03538	6	3	11	16	151.6	Secondary (>5y)	8	7	1	.32	0	Food Secure	0	0	1	0	0	0	0			0	1	1	0	0	0	0	0	0	0	0	0	0	1	0	0	1	1	1	1	1	0	0	1	1
25803	1	33	N06862	6	1	14	22	154.4	Secondary (>5y)	7	10	0	.05	0	Food Secure	0	0	1	0	0	0			0	0	1	0	1	1	0	0	0	0	0	0	0	0	1	0	0	1	1	0	0	1	1	0	0	0
25804	1	33	N06862	3	0	6	18	149.95	Secondary (>5y)	10	4	0	.16	0	Food Secure	1	0	1	0	0	0				1	1	1	1	0	0	0	1	1	0	0	0	0	1	0	0	1	1	0	0	1	0	0	0	0
25805	1	33	N06229	6	2	6	21	147.9	Primary (1-5y)	5	4	0	.1	0	Food Secure	1	1	0	0	0	0			0	1	1	0	1	1	0	0	0	0	0	0	0	0	1	0	0	1	1	0	0	1	0	0	0	0
25806	1	33	N06516	6	2	15	22	141.55	Secondary (>5y)	9	8	0	.06	0	Food Secure	1	0	0	0	0	0	0			1	1	1	1	0	0	0	1	1	1	0	0	0	1	1	1	1	1	0	0	0	0	0	0	0
25807	2	33	N06516	3	2	15	20	139.65	Secondary (>5y)	7	9	0	.06	0	Food Secure	1	0	1	0		0	0			1	1	1	1	0	0	0	1	0	1	0	0	0	0	1	0	1	0	0	0	0	0	0	0	0
25808	1	33	N06229	4	1	4	28	149.45	Secondary (>5y)	12	14	0	.15	0	Food Secure	1	0	0	0	0	0		0		1	1	0	0	0	0	0	0	0	0	0	0	0	1	0	0	1	1	0	0	0	0	0	0	0
25901	1	33	N06473	7	1	7	25	157.5	Secondary (>5y)	12	17	0	.17	0	Food Secure	1	0	1	0	0	0			1	1	1	1	1	1	0	0	0			0						1	1	0	0	1	0	0	1	1
25902	1	33	N06473	6	2	6	18	157.55	Secondary (>5y)	10	14	0	.23	0	Food Secure	1	0	1	0	0	0	0	0		1	1	1	1	0	0	0	1	1	1	0	0	0	1	1	1	1	1	0	0	1	0	0	1	1
25903	1	33	N05160	9	3	9	25	144.9	Secondary (>5y)	8	8	0	.18	0	Food Secure	1	0	0	0	0	0	0	1	1	1	1	0	0	0	0	0	0	0	0	0	0	0	1	0	0	1	0	0	0	1	0	0	1	0
25904	1	33	N06531	6	1	13	19	152	Primary (1-5y)	5	6	1	.21	0	Food Secure	1	0	0	0	0	0	0			1	1	0	1	0	0	0	0	0	0	0	0	0	1	1	1	1	1	0	0	1	0	0	0	0
25905	1	33	N05160	7	5	13	32	149.45	Primary (1-5y)	5	16	1	.07	0	Food Secure	1	0	1	0	0	0	0	1	1	1	1		0	0	0	0	0	0	0	0	0	0	1	1	1	1	0	0	0	1	0	0	0	0
25906	1	33	N06531	2	0	8	18	139.3	Primary (1-5y)	5	4	0	.07	0	Food Secure	1	1	1	0	0	0				0	0			0	0	0	0	0	0	0	0	0	1	0	0	1	1	0	0	1	0	0	1	0
25907	1	33	N05265	2	0	9	19	157	Primary (1-5y)	5	8	0	.05	0	Food Secure	1	1	1	0	0	0				0	1	0	1	0	0	0	0	0	0	0	0	0	1	0	0	1	1	0	0	1	0	0	0	0
25908	1	33	N05265	3	1	3	25	140.1	No education	0	4	0	.03	11	Severely Food Insecure	1	1	1	0	0	0		1		0	0			0	1	0	0	0	0	0	0	0	1	0	0	1	0	0	0	1	0	0	0	0
26001	1	33	N05359	4	1	9	22	153.55	Secondary (>5y)	7	4	0	.13	0	Food Secure	1	0	1	0	0	0	0			0	1	0	1	0	0	0	0	0	0	0	0	0	1	0	0	1	1	0	0	0	0	0	0	0
26003	1	33	N06524	4	2	14	23	153.75	Primary (1-5y)	5	7	1	.09	1	Mildly Food Insecure	1	2	0	0	0	0		0	0	0	1	0	0	0	0	0	0	0	0	0	0	0	1	0	0	1	0	0	0	1	0	0	0	0
26005	1	33	N06502	3	0	20	20	143.7	Secondary (>5y)	7	5	1	.04	0	Food Secure	1	2	0	0	0	0				0	1	0	0	0	0	0	0	0	0	0	0	0	1	0	0	1	1	0	0	1	0	0	0	0
26006	1	33	N06502	5	3	14	30	150.95	Primary (1-5y)	5	5	0	.03	0	Food Secure	1	3	1	0	0	0	0	0	1	0	1	0	0	0	0	0	0	0	0	0	0	0	1	0	0	1	0	0	0	1	0	0	0	0
26008	1	33	N06479	6	2	6	20	147.05	Secondary (>5y)	9	5	0	.1	0	Food Secure	0	0	0	0	0	0		0		1	1	0	0	0	0	0	0	0	0	0	0	0	1	0	0	1	1	0	0	1	0	0	1	0
26101	1	33	N06458	4	2	11	28	149.5	Primary (1-5y)	5	0	0	.04	5	Mildly Food Insecure	0	6	1	0	0	0	0	0		0	1	1	0	0	0	0	0	0	0	1	1	0	1	0	0	1	1	0	0	1	0	0	0	0
26102	1	33	N06528	2	0	2	20	155.75	Primary (1-5y)	4	3	0	.07	0	Food Secure	1	0	1	0	0	0				0	1	0	0	0	0	0	0	0	0	0	0	0	1	0	0	1	1	0	0	0	0	0	0	0
26103	1	33	43	6	2	16	29	152.75	Primary (1-5y)	5	0	0	.04	6	Moderately Food Insecure	0	0	1	0	1	1	0	1		0				0	0	0	0	0	0	0	0	0	1	0	0	1	1	0	0	1	0	0	0	0
26104	1	33	N06505	4	2	11	30	148.75	Primary (1-5y)	5	9	1	.1	0	Food Secure	1	0	0	0	0	0	0			1	1	0	0	0	0	0	0	0	0	1	1	0	1	0	0	1	1	0	0	1	0	1	0	0
26105	2	33	43	7	1	16	19	151.25	Secondary (>5y)	6	7	0	.04	0	Food Secure	0	0	1	0	0	0	0	0		0	1	0	1	0	0	0	0	0	0	0	0	0	1	0	0	1	1	0	0	1	0	0	0	0
26106	1	33	N06528	7	1	20	23	156.5	Secondary (>5y)	12	9	0	.09	0	Food Secure	1	1	1	0	0	0		1		1	1		0	0	0	0	0	0	0	0	0	0	1	0	0	1	1	0	0	1	0	0	1	0
26107	1	33	N06458	2	0	13	20	154.45	No education	0	0	0	.06	2	Mildly Food Insecure	1	0	0	0	0	0				0	1	0	0	0	0	0	0	0	0	0	0	0	1	0	0	1	1	0	0	1	0	0	0	0
26108	1	33	N06505	2	1	14	17	146.4	Primary (1-5y)	5	0	0		1	Food Secure	0	5	1	0	0	0				0	1	0	0	0	0	0	0	0	0	1	0	0	0	0	0	1	1	0	0	1	0	0	0	0
26201	1	33	N00436	4	1	11	24	155.15	Secondary (>5y)	9	10	0	.3	0	Food Secure	1	1	1	0	0	0		0		0	1	1	0	0	1	1	0	0	0	0	0	0	1	0	0	1	1	0	0	1	0	0	1	1
26202	1	33	N06489	3	1	20	25	150.6	Secondary (>5y)	7	7	1	.09	0	Food Secure	1	0	0	0	0	0		1		0	1	0	0	0	0	0	0	0	0	0	0	0	1	0	0	1	1	0	0	1	0	0	0	0
26203	1	33	N04681	4	2	12	22	148.3	Secondary (>5y)	6	5	0	.01	6	Moderately Food Insecure	0	2	0	0	0	0		0	1	0	1		0	0	0	0	0			0						1	1	0	0	0	0	0	0	0
26204	1	33	N06453	4	2	16	23	153.95	Primary (1-5y)	5	0	0	.06	0	Food Secure	1	0	1	0	0	0		1	1	0	0		0	0	0	0	0	0	0	0	0	0	1	0	0	1	1	0	0	1	0	0	0	0
26205	2	33	N06453	6	3	16	30	149.05	Secondary (>5y)	6	0	1	.06	0	Food Secure	1	0	0	0	0	0	0	1		0	0		0	0	0	0	0	0	0	0	0	0	1	0	0	1	1	0	0	0	0	0	0	0
26206	1	33	N06489	5	0	9	18	153.2	Primary (1-5y)	5	0	1	.04	0	Food Secure	1	0	0	0	0	0				1	1	0	0	0	0	0	0	0	0	0	0	0	1	1	1	1	1	0	0	1	0	1	0	0
26207	1	33	N04681	3	1	10	22	152.75	Secondary (>5y)	9	12	0	.09	0	Food Secure	1	0	0	0	0	0	0	0		0	1	0	0	0	0	0	0	0	0	0	0	0	1	1	1	1	1	0	0	1	0	0	1	0
26208	1	33	N00436	11	5	11	27	150.55	Secondary (>5y)	8	4	1	.06	7	Moderately Food Insecure	1	4	1	0	0	0	0	0		1	1	0	0	0	0	0	0			0						1	1	0	0	1	0	0	0	0
26301	1	33	N06862	5	3	10	30	150.95	Primary (1-5y)	3	0	0	.09	5	Moderately Food Insecure	1	2	1	0	0	0	0	0		1	1	0	0	0	0	0	0	0	0	0	0	0	1	0	0	1	1	0	0	0	0	0	0	0
26302	1	33	N06862	4	2	29	26	145.35	Primary (1-5y)	4	0	0	.03	4	Moderately Food Insecure	1	0	0	0	0	0		1		1	1	0	0	0	0	0	0	0	0	1	1	0	1	0	0	1	1	0	0	0	0	0	0	0
26303	1	33	N06516	7	4	7	26	149.25	Primary (1-5y)	2	0	1	.16	3	Mildly Food Insecure	1	2	1	0	1	0	1	1		1	1		0	0	0	0	0	0	0	0	0	0	0	0	0	1	1	0	0	0	0	0	0	0
26304	1	33	N06516	4	2	9	35	149.4	Primary (1-5y)	5	5	0	.1	0	Food Secure	1	2	1	0	0	0	0	0		1	1	1	0	0	0	0	0	0	0	0	0	0	0	0	0	1	1	0	0	0	0	0	0	0
26305	1	33	D03538	3	0	7	19	151.25	Primary (1-5y)	2	5	0	.03	12	Severely Food Insecure	0	1	1	0	0	0				1	1	1	1	0	0	0	0	0	0	0	0	0	1	0	0	1	1	0	0	1	0	0	1	0
26306	1	33	D03538	3	1	19		156.75	Secondary (>5y)	6	4	1	.02	15	Severely Food Insecure	1	0	0	0	0	0		0		0	1	1	1	0	0	0	1	1	0	0	0	0	1	0	0	1	1	0	0	0	0	0	0	0
26307	1	33	N06229	4	2	9	32	150.4	Secondary (>5y)	8	8	1	.1	0	Food Secure	1	10	1	0	0	0	0	0		1	1	0	1	0	1	0	0	0	0	0	0	0	0	0	0	1	1	0	0	0	0	0	0	0
26308	1	33	N06229	3	1	16	25	148.55	No education	0	0	0	.02	0	Food Secure	1	1	0	0	0	0		1		0	1	0	0	0	0	0	0	0	0	0	0	0	1	0	0	1	0	0	0	0	0	0	0	0
26401	1	33	N06473	3	1	10	24	153.3	Secondary (>5y)	9	5	0	.09	0	Food Secure	1	0	1	0	0	0		0		0	1		0	0	0	0	0	0	0	0	0	0	1	0	0	1	1	0	0	1	0	1	0	0
26402	1	33	N06473	6	2	6	18	159.75	Secondary (>5y)	9	10	0	.98	0	Food Secure	0	1	1	0	0	0	0			1	1	1	0	0	0	0	1	1	1	0	0	0	1	1	1	1	1	1	1	1	1	0	1	1
26403	1	33	N05265	6	4	22	24	150	No education	0	0	0	.05	14	Severely Food Insecure	1	1	0	0	0	0	0	0	1	0	1		0	0	1	1	0	0	0	0	0	0	1	0	0	1	1	0	0	1	0	0	0	0
26404	1	33	N05265	3	1	20	23	160	No education	0	2	1	.03	10	Moderately Food Insecure	1	1	1	0	0	0		0		0	1		0	0	0	0	0	0	0	0	0	0	1	0	0	1	1	0	0	1	0	0	0	0
26405	1	33	N06531	5	1	13	21	156.3	Secondary (>5y)	8	8	1	.1	0	Food Secure	1	0	0	0	0	0	0			1	1	0	0	0	0	0	1	1	0	0	0	0	1	0	0	1	0	0	0	1	0	0	1	0
26407	1	33	N05160	7	3	15	31	154.4	Primary (1-5y)	5	0	1	.78	0	Food Secure	0	0	1	0	0	0	0	0		1	1	0	0	0	0	0	0	0	0	0	0	0	1	0	0	1	0	0	0	1	0	1	0	0
26408	2	33	N05160	8	3	15	23	154.35	Secondary (>5y)	8	8	0	.2	0	Food Secure	0	0	0	0	0	0		0		0	1	0	0	0	0	0	0	0	0	0	0	0	1	1	1	1	1	0	0	1	0	1	1	0
26501	1	34	N05359	3	1	3	24	147.35	Primary (1-5y)	3	7	0	.13	8	Moderately Food Insecure	0	5	1	0	0	0		0		1	0		0	0	0	0	0	0	0	0	0	0	1	1	1	1	1	0	0	1	0	0	1	0
26502	1	34	N06479	7	3	7	28	154.6	Secondary (>5y)	8	8	0	.45	0	Food Secure	0	0	0	0	0	0	0	0		1	1	1	0	0	0	0	0	0	0	0	0	0	1	0	0	1	1	1	1	1	0	0	1	1
26503	1	34	N06479	3	1	19	25	153.75	Primary (1-5y)	4	0	0	.05	2	Moderately Food Insecure	1	3	1	0	0	0		1		0	1		0	0	0	0	0	0	0	0	0	0	1	0	0	1	0	0	0	0	0	0	0	0
26504	1	34	N06524	11	4	11	18	151.15	Secondary (>5y)	10	5	0	.15	0	Food Secure	0	2	1	0	0	0	0	0		1	1	1	1	0	0	0	0	0	0	0	0	0	1	0	0	1	1	0	0	1	0	0	1	0
26505	1	34	N06524	8	3	8	24	137.6	No education	0	5	0	.03	0	Food Secure	0	2	1	0	0	0	0	0		1	1	0	1	0	0	0	1	1	1	0	0	0	1	1	1	1	1	0	0	1	0	0	0	0
26506	1	34	N06502	3	1	3	25	142.2	Primary (1-5y)	4	0	0		8	Moderately Food Insecure	1	5	1	0	0	0		1		0	1	0	0	0	1	0	0	0	0	0	0	0	0	0	0	1	0	0	0	0	0	0	0	0
26507	1	34	N06502	11	4	11	23	147.1	Secondary (>5y)	6	5	0	.15	0	Food Secure	0	1	1	0	0	0	0	0		1	1	1	1	0	0	0	0	0	0	0	0	0	1	0	0	1	1	0	0	1	0	0	1	0
26508	1	34	N05359	3	2	9	25	153.2	Primary (1-5y)	4	4	0	.07	0	Food Secure	1	2	1	0		1		1	1	0				0	0	0	0	0	0	0	0	0	1	0	0	1	1	0	0	0	0	0	0	0
26601	1	34	N06458	2	0	22	27	147	No education	0	0	0	.04	2	Mildly Food Insecure	1	0	1	0	0	0				0	1	0	0	0	0	0	0	0	0	0	0	0	1	0	0	1	1	0	0	1	0	0	0	0
26602	1	34	N06528	7	2	7	20	145.8	Primary (1-5y)	5	5	0	.09	8	Moderately Food Insecure	0	0	1	0	0	0	0			1	1	0	0	0	0	0	0	0	0	0	0	0	1	0	0	1	0	0	0	1	0	1	0	0
26604	1	34	N06505	4	2	7	23	151	Primary (1-5y)	5	5	0	.04	0	Food Secure	1	0	0	0	0	0		1		0	1	0	0	0	0	0	0	0	0	0	0	0	1	0	0	1	1	0	0	0	0	0	0	0
26605	1	34	N06528	11	4	38	25	151.6	Primary (1-5y)	2	0	0	.15	0	Food Secure	1	0	1	0	0	0		0	1	1	1	1	0	0	0	0	0	0	0	0	0	0	1	0	0	1	1	0	0	1	0	0	1	0
26606	1	34	N06458	2	0	9	17	144.2	No education	0	0	0	.03	0	Food Secure	1	1	0	0	1	1				0				0	0	0	0	0	0	0	0	0	1	0	0	1	0	0	0	0	0	0	0	0
26607	1	34	N06505	4	2	4	32	146.95	No education	0	0	0	.07	0	Food Secure	1	1	1	0	0	0	0			1	0			0	1	0	0	0	0	0	0	0	1	0	0	1	1	0	0	0	0	0	0	0
26608	1	34	43	7	3	7	16		No education	0	0	0	.06	19	Severely Food Insecure	1	0	1	0	0	0		1		1	0			0	0	0	0	0	0	0	0	0	1	0	0	1	1	0	0	0	0	0	0	0
26701	1	34	N00436	3	0	8	20	141.25	Primary (1-5y)	2	4	0	.02	6	Moderately Food Insecure	1	0	0	0	0	0				0	1	1	0	0	1	0	1	1	0	0	0	0	1	0	0	1	1	0	0	1	0	0	0	0
26702	1	34	N06489	4	2	13	28	151.5	Secondary (>5y)	12	14	0	.03	0	Food Secure	1	0	1	0	0	0		0	1	1	1	1	1	0	0	0	0	0	0	0	0	0	1	0	0	1	1	1	1	1	0	0	1	1
26703	1	34	N06453	2	1	10	17	145.4	Secondary (>5y)	9	9	0	.01	0	Food Secure	1	0	1	0	0	0				0	1	1	0	0	0	0	1	1	1	0	0	0	1	1	1	1	1	1	1	1	0	0	1	0
26704	1	34	N04681	3	0	22	22	155.75	Secondary (>5y)	7	5	0	.07	0	Food Secure	1	0	0	0	0	0				0	1	1	0	0	0	0	0	0	0	0	0	0	1	1	1	1	0	0	0	1	0	0	0	0
26705	1	34	N04681	2	0	14	18	145.8	Primary (1-5y)	5	5	0	.01	0	Food Secure	1	2	1	0	0	0				0	1		0	0	0	0	0			0						1	1	0	0	1	0	0	1	0
26706	1	34	N00436	7	3	19	16	147.85	Secondary (>5y)	7	0	0	.02	9	Moderately Food Insecure	1	1	0	0	0	0	0	0		0	1	1	0	0	1	1	0	0	0	1	1	1	1	1	1	1	1	1	1	1	0	0	1	0
26707	1	34	N06453	3	1	22	21	145.2	Primary (1-5y)	4	0	0		0	Food Secure	1	0	1	0	0	0		1		0	0		0	0	1	0	0	0	0	0	0	0	1	0	0	1	1	0	0	0	0	0	0	0
26801	1	34	N06473	5	1	5	17		Secondary (>5y)	6	2	0	.15	0	Food Secure	1	0	0	0	0	0	0			1	0			0	0	0	0	0	0	0	0	0	1	0	0	1	1	0	0	0	0	0	0	0
26802	1	34	N06473	5	2	5	25		Secondary (>5y)	9	10	0	.21	0	Food Secure	0	0	0	0	0	0		0	1	0	1	1	0	1	0	0	0	0	0	1	1	1	1	1	1	1	1	1	1	1	0	0	0	0
26803	1	34	N06531	3	1	16	24	147.3	No education	0	0	1	.07	0	Food Secure	1	1	1	0	0	0		1		0	1	0	1	0	0	0	0	0	0	0	0	0	1	0	0	1	0	0	0	0	0	0	0	0
26804	1	34	N05265	4	3	27	27	146.1	Primary (1-5y)	2	2	0	.02	0	Food Secure	0	1	1	0		0	0	0		0	1		0	0	1	0	0	0	0	0	0	0	1	0	0	1	1	0	0	0	0	0	0	0
26805	1	34	N05265	6	3	16	35	158.05	Secondary (>5y)	8	8	0	.18	0	Food Secure	1	0	0	0	0	0	0			0	1	1	1	0	0	0	0	0	0	1	1	0	1	0	0	1	1	1	1	1	0	0	1	1
26807	1	34	N05160	5	1	15	24		Primary (1-5y)	5	0	0	.08	13	Severely Food Insecure	1	5	1	0	1	0		1		0	1		1	0	0	0	0			0						1	1	0	0	0	0	0	0	0
26901	1	34	N06502	4	2	14	16	152.15	Primary (1-5y)	5	5	0	.03	0	Food Secure	1	2	0	0	0	0				0	0		0	0	0	0	0	0	0	0	0	0	1	0	0	1	1	0	0	1	0	0	0	0
26902	1	34	N06502	4	2	4	25	150	Secondary (>5y)	6	0	0	.03	8	Moderately Food Insecure	1	600	1	0	1	1		1		0				0	1	0	0			0						1	1	0	0	1	0	0	0	0
26903	1	34	N05359	2	0	15	20	144	Primary (1-5y)	4	1	0	.02	8	Moderately Food Insecure	1	2	1	0	0	0				0	1	0	0	0	0	0	0	0	0	1	1	0	1	0	0	1	1	0	0	1	0	0	0	0
26904	1	34	N05359	2	0	11	20	155.9	No education	0	5	0	.1	0	Food Secure	1	0	1	0	0	0				0	1	1	1	0	0	0	0	0	0	0	0	0	1	0	0	1	1	1	1	1	0	0	0	0
26905	1	34	N06479	4	1	12	16		Primary (1-5y)	4	10	0	.03	2	Moderately Food Insecure	1	0	1	0	0	0				0	1		0	0	0	0	0	0	0	0	0	0	1	0	0	1	1	0	0	1	0	0	1	0
26906	1	34	N06479	2	1	21	18	147.8	No education	0	0	0	.03	10	Severely Food Insecure	1	0	0	0	0	0				0	1	1	1	0	0	0	0	0	0	0	0	0	1	0	0	1	1	0	0	0	1	0	0	0
26907	1	34	N06524	3	1	14	27	147.1	Primary (1-5y)	5	0	0	.07	2	Mildly Food Insecure	0	5	1	0	0	0		0		0	0	0	0	0	0	0	0	0	0	0	0	0	0	0	0	1	1	0	0	0	0	0	0	0
26908	1	34	N06524	8	3	26	20	148.95	Secondary (>5y)	7	9	0	.17	0	Food Secure	0	2	1	0	0	0	0	1		1	1	0	0	0	0	0	0	0	0	0	0	0	1	0	0	1	0	0	0	1	0	0	0	0
27001	1	34	N06862	6	3	23	16	150.75	Primary (1-5y)	2	5	0	.09	0	Food Secure	1	1	1	0	0	0	1			1	1	0	0	0	0	0	0	0	0	0	0	0	1	0	0	1	1	0	0	1	0	1	0	0
27002	1	34	N06862	4	2	15	30	147.55	Primary (1-5y)	5	0	0	.03	2	Moderately Food Insecure	1	0	0	0	0	0		0	0	1	1	0	1	0	0	0	1	1	0	0	0	0	1	0	0	1	0	0	0	0	0	0	0	0
27003	1	34	N06229	5	3	15	30	157.45	No education	0	0	1	.08	0	Food Secure	1	0	0	0	0	0	0	0		0	1		0	0	1	0	0	0	0	0	0	0	1	0	0	1	0	0	0	1	0	0	0	0
27004	1	34	N06229	3	1	10	25		Secondary (>5y)	6	0	0	.06	0	Food Secure	1	0	1	0	0	0			1	0	1		0	1	1	0	0	0	0	0	0	0	1	0	0	1	1	0	0	0	0	0	0	0
27005	1	34	D03538	9	3	22	18	144.15	Secondary (>5y)	6	7	0	.18	0	Food Secure	0	0	1	0	0	0	0	1		1	1	0	0	0	0	0	0	0	0	0	0	0	1	0	0	1	1	1	1	1	0	0	1	0
27006	1	34	N06516	4	2	11	27	150.95	Primary (1-5y)	4	3	0	.04	6	Moderately Food Insecure	1	1	0	0	0	0	1	1		0	1	0	0	0	1	0	0	0	0	1	0	0	1	0	0	1	0	0	0	0	0	0	0	0
27007	1	34	N06516	8	3	19	25	154.95	Primary (1-5y)	4	4	0	.04	0	Food Secure	1	0	0	0	0	0		1	1	0	0	0	0	0	1	0	0	0	0	0	0	0	1	0	0	1	1	0	0	1	0	0	1	0
27008	1	34	D03538	5	2	5	26	161.95	Primary (1-5y)	5	4	0	.05	0	Food Secure	1	2	1	0	0	0	0	1		1	1	0	0	0	0	0	0	0	0	0	0	0	1	1	1	1	1	0	0	0	0	0	0	0
27101	1	34	N00436	3	1	16	28	157.9	Primary (1-5y)	5	9	0	.09	0	Food Secure	1	0	1	0	0	0		0		1	1	0	0	1	1	1	0	0	0	0	0	0	1	0	0	1	1	0	0	0	0	0	0	0
27102	1	34	N06489	7	3	7	19		Primary (1-5y)	4	2	1	.13	7	Moderately Food Insecure	1	8	1	0	1	0	0	1		0	1	0	0	0	0	0	0	0	0	0	0	0	1	0	0	1	1	0	0	1	0	1	0	0
27103	1	34	N06453	2	0	12	19	153.25	Primary (1-5y)	5	5	0	.04	3	Mildly Food Insecure	1	0	0	0	0	0				0	1	0	0	0	0	0	0	0	0	0	0	0	1	0	0	1	1	0	0	1	0	0	0	0
27104	2	34	N06453	3	0	12	23	145.9	Secondary (>5y)	9	5	0	.04	0	Food Secure	1	0	0	0	0	0		0		0	1	0	0	1	0	0	0	0	0	0	0	0	1	0	0	1	1	0	0	1	0	0	0	0
27105	1	34	N06489	2	0	16	24		Secondary (>5y)	7	0	0	.01	0	Food Secure	1	0	0	0	0	0				0	0	0	0	0	0	0	0	0	0	0	0	0	1	0	0	1	0	0	0	0	0	0	0	0
27106	1	34	N04681	4	1	4	16	151.15	Secondary (>5y)	6	9	0	.5	0	Food Secure	0	0	0	0	0	0				1	1	1	1	0	0	0	1	1	1	0	0	0	1	1	1	1	1	1	1	1	0	0	1	1
27201	1	34	N06229	13	5	19	30	153.4	Secondary (>5y)	10	9	0	.46	0	Food Secure	1	1	1	0	0	0	0	0	1	1	1	0	0	0	1	0	0	0	0	0	0	0	1	0	0	1	1	0	0	1	0	1	1	0
27202	1	34	N06516	10	4	10	18	148.1	Primary (1-5y)	3	7	0	.16	0	Food Secure	1	3	1	0	0	0	0	1	1	1	1	0	0	0	0	0	0	0	0	0	0	0	1	0	0	1	1	0	0	1	0	0	0	0
27204	1	34	N06229	4	2	9	28	147.85	Primary (1-5y)	5	2	1	.06	6	Moderately Food Insecure	1	1	0	0	1	1	1	1		0				0	1	0	0	0	0	0	0	0	1	0	0	1	1	0	0	1	0	0	0	0
27205	1	34	D03538	8	2	8	18	144.5	Primary (1-5y)	4	4	0	.07	10	Moderately Food Insecure	0	2	1	0	0	0		0	1	1	1	0	1	0	0	0	0	0	0	1	0	0	0	0	0	1	0	0	0	0	0	0	0	0
27206	1	34	N06862	4	2	8	27	154.05	Secondary (>5y)	10	8	0	.13	0	Food Secure	1	0	1	0	0	0	0	0		0	1	1	1	1	0	0	0	0	0	0	0	0	0	0	0	1	1	1	1	1	0	1	1	0
27207	2	34	N06862	4	0	8	18	149.65	Secondary (>5y)	10	0	0	.13	0	Food Secure	1	0	1	0	0	0				0	1	1	1	0	0	0	0	0	0	1	1	1	1	1	1	1	1	1	1	1	0	0	0	0
27301	1	35	N06473	4	2	11	32	142.2	No education	0	0	0	.03	0	Food Secure	0	3	0	0	0	0	1	1		0	0			0	0	0	0			0						1	0	0	0	0	0	0	0	0
27302	1	35	N06531	11	3	11	19	159.6	Secondary (>5y)	10	8	0	.65	0	Food Secure	0	0	0	0	0	0	0	0	0	1	1	1	1	0	0	0	1	1	1	0	0	0	1	1	1	1	1	1	1	1	0	0	1	0
27304	1	35	N06473	7	3	7	18	146.35	Secondary (>5y)	6	3	0	.07	0	Food Secure	1	2	1	0	0	0	0		0	0	1	1	0	0	0	0	0	0	0	0	0	0	1	0	0	1	0	0	0	1	0	1	0	0
27305	1	35	N05160	5	3	17	27	135	Secondary (>5y)	6	5	1	.17	0	Food Secure	0	2	1	0	0	0	0	1		0	1	0	0	0	1	0	0			0						1	1	0	0	1	0	0	1	0
27306	2	35	N05160	6	4	17	28	148.9	Secondary (>5y)	9	12	0	.86	0	Food Secure	0	2	1	0	0	0	0	1	1	1	1	0	0	0	1	0	0			0						1	1	0	0	1	0	0	1	0
27307	1	35	N05265	6	3	10	30	151.45	Primary (1-5y)	5	5	0	.2	0	Food Secure	1	0	0	0	0	0	0	0		0	1	1	1	0	0	0	0	0	0	0	0	0	1	0	0	1	1	0	0	1	0	0	1	0
27308	1	35	N05265	2	0	11	20	144.2	Secondary (>5y)	9	4	0	.24	0	Food Secure	1	1	1	0	0	0				0	1	0	0	0	0	0	0	0	0	0	0	0	1	0	0	1	1	0	0	0	0	0	0	0
27401	1	35	N06479	4	1	13	16	148.65	Secondary (>5y)	9	5	0	.07	4	Mildly Food Insecure	1	0	0	0	0	0				1	1		0	0	0	0	0	0	0	0	0	0	1	0	0	1	1	0	0	0	0	0	0	0
27402	1	35	N06479	5	3	17	36	147.15	No education	0	0	0	.03	2	Moderately Food Insecure	1	0	0	0	0	0	0	0		0	1		0	0	0	0	0	0	0	0	0	0	1	0	0	1	1	0	0	1	0	0	0	0
27403	1	35	N06502	3	1	13	20	145.25	Primary (1-5y)	5	0	1	.06	0	Food Secure	1	1	1	0	0	0		1		0	1	0	0	0	1	0	1	0	0	0	0	0	0	0	0	1	1	0	0	1	1	0	1	0
27404	1	35	N06502	2	0	7		147.45	Primary (1-5y)	4	0	0	.06	8	Moderately Food Insecure	1	2	0	0	0	0				0	1	0	0	0	0	0	0	0	0	0	0	0	1	0	0	1	1	0	0	1	0	0	0	0
27405	1	35	N06524	4	2	12	25	144.1	Primary (1-5y)	2	2	0		1	Mildly Food Insecure	0	4	1	0	0	0		0	1	0	1	0	0	0	1	0	0	0	0	0	0	0	0	0	0	1	1	0	0	1	0	0	0	0
27407	1	35	N05359	2	0	15	22	159.3	Primary (1-5y)	5	10	0	.03	0	Food Secure	1	2	1	0	0	0				0	1	0	0	0	0	0	0	0	0	0	0	0	1	0	0	1	0	0	0	0	0	0	0	0
27408	1	35	N05359	6	3	6	28	139.3	No education	0	0	0	.09	6	Moderately Food Insecure	1	15	1	0	0	0	0	0	1	1	1	1	1	0	0	0	0	0	0	0	0	0	0	0	0	1	1	0	0	0	0	0	0	0
27501	1	35	N06458	8	3	23	24	156.1	Secondary (>5y)	8	7	0	.26	4	Mildly Food Insecure	1	0	0	0	0	0	0		1	0	1	0	0	0	0	0	0	0	0	0	0	0	1	0	0	1	1	0	0	0	0	0	0	0
27502	1	35	N06528	3	1	52	29	141.15	Primary (1-5y)	5	0	0		6	Moderately Food Insecure	0	0	1	0	0	0	0			0	0	0	0	0	0	0	0	0	0	0	0	0	1	0	0	1	1	0	0	0	0	0	0	0
27503	1	35	43	5	3	13		151.5	Primary (1-5y)	5	5	1	.04	0	Food Secure	1	5	1	0	0	0		1	1	0	0		1	0	0	0	0	0	0	1	1	0	1	0	0	1	1	0	0	1	0	0	0	0
27507	1	35	43	2	0	11	20	164.45	No education	0	0	0	.04	0	Food Secure	0	0	1	0	0	0				0	1	0	1	0	0	0	0	0	0	0	0	0	1	0	0	1	1	0	0	0	0	0	0	0
27508	1	35	N06528	3	1	13	20	142.2	No education	0	0	0	.06	0	Food Secure	0	1	1	0	1	0		1		1	0		0	0	0	0	0			0						1	1	0	0	0	0	0	0	0
27601	1	35	N06458	9	1	9	23	152.4	Secondary (>5y)	10	8	1	.3	0	Food Secure	1	0	0	0	0	0				1	1	0	1	0	0	0	0	0	0	0	0	0	1	0	0	1	1	0	0	1	0	0	0	0
27602	1	35	N06528	4	1	9	22	144.95	Secondary (>5y)	8	5	1	.07	0	Food Secure	1	0	0	0	0	0		1		1	0		0	0	0	0	0	0	0	0	0	0	1	0	0	1	1	0	0	1	0	0	0	0
27603	1	35	43	5	2	24	18	151.8	Secondary (>5y)	8	0	1	.07	0	Food Secure	0	0	1	0	0	0			1	1	1		0	0	0	0	0	0	0	1	0	0	1	0	0	1	0	0	0	0	0	0	0	0
27604	1	35	N06505	2	0	8	20		No education	0	5	0	.07	0	Food Secure	0	3	1	0	0	0				0	0		0	0	1	0	0	0	0	0	0	0	1	0	0	0	0	0	0	1	0	0	0	0
27605	1	35	N06458	3	1	16	17	154.2	Secondary (>5y)	8	9	0	.2	0	Food Secure	1	0	0	0	0	0				1	1	0	0	0	0	0	0	0	0	0	0	0	1	1	1	1	1	0	0	1	0	0	1	0
27608	1	35	N06528	2	0	6	18	149.2	Primary (1-5y)	3	5	0	.04	0	Food Secure	1	5	1	0	0	0				0	1	0	0	0	0	0	0	0	0	1	0	0	0	0	0	1	1	0	0	0	0	0	0	0
27701	1	35	N06489	5	2	10	30	153.3	Secondary (>5y)	6	4	0	.15	0	Food Secure	0	1	1	0	0	0	0	0		0	1	1	1	0	0	0	0	0	0	0	0	0	0	0	0	1	1	0	0	1	0	0	0	0
27702	1	35	N06500	8	2	8	30	152.6	Secondary (>5y)	9	9	0	.28	4	Mildly Food Insecure	1	0	0	0	0	0	0	0		1	1	0	0	0	0	0	0	0	0	0	0	0	1	0	0	1	0	0	0	1	1	0	0	0
27703	1	35	N06453	2	0	7	19	149.5	Primary (1-5y)	3	0	0	.03	0	Food Secure	0	0	0	0	0	0				0	0			0	0	0	0			0						1	0	0	0	0	0	0	0	0
27704	1	35	N04681	5	3	27	40	151.9	No education	0	0	1	.25	0	Food Secure	0	0	1	0	0	0	0	0		0	1	0	1	0	1	0	0			0						1	1	0	0	1	0	0	0	0
27705	1	35	N06500	6	0	8	21	153.3	Secondary (>5y)	8	8	0	.12	6	Moderately Food Insecure	1	0	1	0	0	0				1	1	0	1	0	0	0	0	0	0	0	0	0	1	0	0	1	1	0	0	1	0	0	0	0
27706	1	35	N06453	3	1	7	19	147.5	Primary (1-5y)	4	0	0	.03	0	Food Secure	0	0	0	0	0	0			1	0	1	0	0	0	0	0	0	0	0	0	0	0	1	0	0	1	1	0	0	1	0	0	0	0
27707	1	35	N04681	3	0	21	19	146.7	Secondary (>5y)	7	0	1	.05	6	Moderately Food Insecure	0	0	0	0	0	0				0	0		1	0	1	0	0			0						1	1	0	0	1	0	0	0	0
27802	2	35	N06229	4	1	7	24	153.1	Primary (1-5y)	5	5	0	.03	0	Food Secure	1	1	1	0	0	0		1	1	0	1		0	0	1	0	0	0	0	0	0	0	1	0	0	1	1	0	0	0	0	0	0	0
27803	1	35	N06516	3	1	6	20	155.55	Primary (1-5y)	5	0	0	.09	2	Mildly Food Insecure	1	2	1	0	0	0	0			0	1	0	0	0	0	0	0			0						1	1	0	0	1	0	1	0	0
27804	1	35	N06516	6	2	13	18	152.6	Secondary (>5y)	12	16	0	.09	0	Food Secure	1	0	0	0	0	0	0		1	1	1	0	0	0	0	0	0	0	0	1	1	1	1	1	1	1	1	0	0	1	0	0	1	1
27805	1	35	N06862	2	0	11	22	148.6	Secondary (>5y)	8	9	0	.03	0	Food Secure	0	6	1	0	0	0				0	1	0	1	0	0	0	0	0	0	0	0	0	1	0	0	1	1	0	0	1	0	0	0	0
27806	1	35	N06862	5	2	10	18	152.8	Secondary (>5y)	10	9	0	.26	0	Food Secure	0	2	1	0	0	0				1	1	1	1	0	0	0	1	1	1	0	0	0	1	1	1	1	1	0	0	1	0	1	1	1
[truncated: 3,224 more rows]
[truncated: 29 more columns]
