# Supplementary material for: Effects of water, sanitation, handwashing, and nutritional interventions on telomere length among children in a cluster-randomized controlled trial in rural Bangladesh
Source: eLife. 2017 Oct 5;6:e29365. doi: 10.7554/eLife.29365 (PMC5675593; doi:10.7554/eLife.29365)
Supplement: Table 3—source data 1. [file elife-29365-table3-data1.zip › Table 3-source data 1/EE-BD-telo-table3-elife.R]

#---------------------------------------
# EE-BD-telo-table3-elife.R
#
# andrew mertens (amertens@berkeley.edu)
#
# The tabulate enrollment variables for 
# telomere manuscript table 3 - elife format
#---------------------------------------


rm(list=ls())
try(detach(package:plyr))
library(foreign)
library(dplyr)
library(washb)
library(tidyr)
library(reshape2)
library(xtable)


# Table functions
cleantable <- function(x,digits) {
 print( xtable(x,digits=digits),
        sanitize.text.function=function(y){y},
        floating=FALSE,
        include.rownames=FALSE,
        include.colnames=FALSE,
        only.contents=TRUE,
        hline.after=NULL
 )
}


glm_print<-function(obj, t=F){
  if(t==F){
        obj<-as.data.frame((obj))
  }else{
        obj<-as.data.frame(t(obj))
  }
  flag=F
  if(as.numeric(obj[6])<0.05){obj[6]<-paste0(sprintf("%1.3f",obj[c(6)]),"*")
                              flag=T}
  if(flag==F){
  obj<-t(as.matrix(c(sprintf("%1.2f",obj[c(1:3)]),
                     sprintf("%1.3f",obj[c(6)]))))    
  }else{
   obj<-t(as.matrix(c(sprintf("%1.2f",obj[c(1:3)]),
                     obj[c(6)])))       
  }

  #rownames(obj)<-colnames(obj)<-NULL
  out<-paste(obj[1],"(",obj[2],",",obj[3],") P=",obj[4], sep="")
  return(out)
}

#Function to round 0.5 away from zero (differs from R's default behavior)
round2 <- function(x, n=3) {
  posneg = sign(x)
  z = abs(x)*10^n
  z = z + 0.5
  z = trunc(z)
  z = z/10^n
  z*posneg
}

rnd<- function(x, n=2) {
  x<-round2(x,3)
  posneg = sign(x)
  z = abs(x)*10^n
  z = z + 0.5
  z = trunc(z)
  z = z/10^n
  z*posneg
}


#--------------------------------
# eLife table 3
#--------------------------------

#load objects
setwd("C:/Users/andre/Dropbox/WASHB-EE-analysis/WBB-EE-analysis/Results/Andrew/")
load("telo_res.Rdata")
load("telo_ipcw_res.Rdata")


#Drop out var.psi from ipcw objects so that glm_print() works 
ts_t2_adj_ipcw_M<-ts_t2_adj_ipcw_M[-2,]
ts_t3_adj_ipcw_M<-ts_t3_adj_ipcw_M[-2,]
delta_ts_adj_ipcw_M<-delta_ts_adj_ipcw_M[-2,]


tab2<-data.frame(rbind(ts_t2_N_M,ts_t3_N_M,delta_ts_N_M))
tab2[,3]<-rnd(tab2[,3],2)
tab2[,4:6]<-matrix("",6,3)
tab2[2,4]<-glm_print(ts_t2_unadj_M)
tab2[4,4]<-glm_print(ts_t3_unadj_M)
tab2[6,4]<-glm_print(delta_ts_unadj_M)
tab2[2,5]<-glm_print(ts_t2_adj_M)
tab2[4,5]<-glm_print(ts_t3_adj_M)
tab2[6,5]<-glm_print(delta_ts_adj_M)
tab2[2,6]<-glm_print((c(ts_t2_adj_ipcw_M[1:3],NA,NA,ts_t2_adj_ipcw_M[4])), t=T)
tab2[4,6]<-glm_print((c(ts_t3_adj_ipcw_M[1:3],NA,NA,ts_t3_adj_ipcw_M[4])), t=T)
tab2[6,6]<-glm_print((c(delta_ts_adj_ipcw_M[1:3],NA,NA,delta_ts_adj_ipcw_M[4])), t=T)
colnames(tab2)<-NULL

tab2[,1]<-as.character(tab2[,1])
tab2[c(1,3,5),1]<-rep("~~~Control",3)
tab2[c(2,4,6),1]<-rep("~~~N+WSH",3)

blank=rep("",5)
tab2<-as.matrix(tab2)
tab2<-rbind(t(c("\\textbf{After 1 year of intervention}",blank)),
            t(c("\\textbf{(age \\textasciitilde 14 months)}",blank)),
            tab2[1:2,],
            t(c("\\textbf{After 2 years of intervention}",blank)),
            t(c("\\textbf{(age \\textasciitilde 28 months)}",blank)),
            tab2[3:4,],
            t(c("\\textbf{Change in Telomere length}",blank)),
            t(c("\\textbf{between year 1 and 2}",blank)),
            tab2[5:6,])
s.tab2<-tab2
setwd("C:/Users/andre/Dropbox/WASHB-EE-analysis/WBB-EE-analysis/Results/Tables/")
save(s.tab2, file="s.table2.RData")

cleantable(s.tab2, 2)
