# Supplementary material for: Effects of water, sanitation, handwashing, and nutritional interventions on telomere length among children in a cluster-randomized controlled trial in rural Bangladesh
Source: eLife. 2017 Oct 5;6:e29365. doi: 10.7554/eLife.29365 (PMC5675593; doi:10.7554/eLife.29365)
Supplement: Table 3—source data 1. [file elife-29365-table3-data1.zip › Table 3-source data 1/WASHB-Telo-table3-eLife.Rnw]

%\documentclass[7pt]{extarticle}
\documentclass[7pt, nogin]{article}
%\documentclass{nature}

\usepackage[fleqn]{amsmath}
\usepackage{fancyhdr, graphicx, listings,amssymb, comment,cancel}
\usepackage{Sweave}
\usepackage{placeins}
\usepackage{pdflscape} 
\usepackage[skip=0pt]{caption}
\usepackage{subcaption}
\usepackage{pdfpages}
%\usepackage{lineno}

%% Language and font encodings
\usepackage[english]{babel}
\usepackage[utf8x]{inputenc}
\usepackage[T1]{fontenc}

%% Sets page size and margins
\usepackage{caption}
\usepackage[margin=0.4in]{geometry}
\newcommand*{\h}{\hspace{5pt}}% for indentation
\newcommand*{\hh}{\h\h}% double indentation
\addtolength{\footnotesep}{15mm} 

%% Useful packages
\usepackage{amsmath}
\usepackage{graphicx}

\raggedbottom
%\SweaveOpts{pdfcrop=TRUE}
%\graphicspath{{Figures/}}

%Turn off figure and table labels so they can be
\usepackage[figurename=]{caption}
\usepackage[tablename=]{caption}

\usepackage{setspace}

\geometry{ left = 0.5in, right = 0.5in, top = 0.75in, bottom = 0.5in, foot=0.5in} %foot option ensures page number prints on page
%\pagestyle{fancy}
%\setlength{\headsep}{.5in}

% \graphicspath{{C:/Users/andre/Dropbox/WASHB-EE-analysis/WBB-EE-analysis/Results/Figures}}

%Turn off page numbers
\pagenumbering{gobble}


\lhead{\lhead{WASH Benefits Bangladesh Telomere Analysis}}
\chead{}
\rhead{}

\lstset{breaklines=true}

% change font to helvetica
\usepackage[scaled]{helvet}
\renewcommand\familydefault{\sfdefault} 
\usepackage[T1]{fontenc}
\usepackage[helvet]{sfmath}
\everymath={\sf}

% the following three lines ensure table is at top of page
\makeatletter
\setlength{\@fptop}{0pt}
\makeatother

\begin{document}
\SweaveOpts{concordance=TRUE}
\cfoot{\vspace*{1.5\baselineskip}\thepage} % this line ensures page number doesn't overlap
% with the footer
%\linenumbers


%%%%%%%%%%%%%%%%%%%%%%%%%%%%%%%%%%%%%%%%%%%%%%%
<<preamble,echo=false>>=
library(xtable)

#function to strip row/colnames from table and output contents only
##for formatting in latex
cleantable <- function(x,digits) {
 print( xtable(x,digits=digits),
        sanitize.text.function=function(y){y},
        floating=FALSE,
        include.rownames=FALSE,
        include.colnames=FALSE,
        only.contents=TRUE,
        hline.after=NULL
 )
}

# determine whether computer is running unix or windows
if(.Platform$OS.type == "unix") {
  dir.start="~/"
} else {
  dir.start="C:/Users/andre/Dropbox/WASHB-EE-analysis/WBB-EE-analysis/Results/Tables/"
}

load(paste(dir.start,"table1_f.RData",sep=""))
load(paste(dir.start,"table2.RData",sep=""))
load(paste(dir.start,"table3.RData",sep=""))
load(paste(dir.start,"s.table1_f.RData",sep=""))
load(paste(dir.start,"s.table2.RData",sep=""))


@
%%%%%%%%%%%%%%%%%%%%%%%%%%%%%%%%%%%%%%%%%%%%%%%%%%%%%%%%%%%%%%%%%%%%%%%%%


%%%%%%%%%%%%%%%%%%%%%%%%%%%%%%%%%%%%%%%%%%%%%%%%%%%%%%%%%%%%%%%%%%%%%
\begin{landscape}

\begin{table}[!ht]

\centering
\renewcommand\thetable{Table 3}
\caption{Effect of intervention on telomere length (T/S ratio) after 1 and 2 years of N+WSH intervention and on change in telomere length between Year 1 and Year 2}
\begin{small}
\begin{tabular}{lcccccc}

%\begin{tabular}{p{5cm}lllll}
% latex table generated in R 3.2.3 by xtable 1.8-2 package
% Wed Mar 01 14:10:46 2017
 & & & & & & \\
 & & & 	Unadjusted  & Age- and sex-   & Fully adjusted $^\dagger$ & Inverse probability of \\
 & & & 	 difference: & adjusted difference:  & difference: & censoring $^\dagger$ difference:  \\
Outcome, & & &  Intervention vs.  &   Intervention vs. &  Intervention vs. &  Intervention vs. \\
Arm & N & Mean & Control (95\% CI) & Control (95\% CI) & Control	(95\% CI) &  Control (95\% CI) \\


\hline
 \multicolumn{6}{l}{\textbf{After 1 year of intervention (age \textasciitilde 14 months)}}    \\
 ~~~Control & 321 &  1.47 &  &  &  &  \\ 
  ~~~N+WSH & 341 &  1.40 & -0.07 (-0.11,-0.03) P=0.001* & -0.06 (-0.10,-0.02) P=0.005* & -0.05 (-0.10,0.01) P=0.099 & -0.07 (-0.11,-0.03) P=0.001* \\ 
  \multicolumn{6}{l}{\textbf{After 2 years of intervention (age \textasciitilde 28 months)}}   \\
  ~~~Control & 330 &  1.46 &  &  &  &  \\ 
  ~~~N+WSH & 383 &  1.44 & -0.02 (-0.06,0.02) P=0.305 & -0.02 (-0.06,0.02) P=0.271 & -0.04 (-0.09,0.01) P=0.147 & -0.02 (-0.06,0.02) P=0.288 \\ 
  \multicolumn{6}{l}{\textbf{Change in telomere length between Year 1 and 2}}   \\
  ~~~Control & 260 & -0.01 &  &  &  &  \\ 
  ~~~N+WSH & 297 &  0.03 & 0.04 (0.00,0.08) P=0.050* & 0.04 (-0.00,0.08) P=0.073 & 0.04 (-0.01,0.09) P=0.081 & 0.03 (-0.01,0.07) P=0.088 \\ 
  
  
\hline
\multicolumn{7}{l}{%
  \begin{minipage}{20cm}%
    {\rule{0pt}{12pt} \footnotesize Confidence intervals were adjusted for clustered observations using robust standard errors. Separate weights were created for the inverse probability weighting for each of the different analyses because the probability of missing at Year 1 was different than at Year 2. \\
    $^\dagger$ Adjusted for pre-specified covariates associated with the outcome (likelihood ratio test P-value <0.2):
    Field staff who collected data, month of measurement, household food insecurity, child age, child sex, mother's age, mother's height, mother's education level, number of children <18 years in the household, number of individuals living in the compound, distance in minutes to the primary water source, household floor materials, household wall materials, household electricity, and household assets (wardrobe, table, chair, clock, khat, chouki, radio, television, refrigerator, bicycle, motorcycle, sewing machine, mobile phone, cattle, goats, and chickens). \par}
  \end{minipage}%
}\    \end{tabular}

\end{small}
\end{table}


\end{landscape}


\end{document}
