# Supplementary material for: Effects of water, sanitation, handwashing, and nutritional interventions on telomere length among children in a cluster-randomized controlled trial in rural Bangladesh
Source: eLife. 2017 Oct 5;6:e29365. doi: 10.7554/eLife.29365 (PMC5675593; doi:10.7554/eLife.29365)
Supplement: Table 4—source data 1. [file elife-29365-table4-data1.zip › Table 4-source data 1/WASHB-Telo-table4-eLife.Rnw]

%\documentclass[7pt]{extarticle}
\documentclass[7pt, nogin]{article}
%\documentclass{nature}

\usepackage[fleqn]{amsmath}
\usepackage{fancyhdr, graphicx, listings,amssymb, comment,cancel}
\usepackage{Sweave}
\usepackage{placeins}
\usepackage{pdflscape} 
\usepackage[skip=0pt]{caption}
\usepackage{subcaption}
\usepackage{pdfpages}
%\usepackage{lineno}

%% Language and font encodings
\usepackage[english]{babel}
\usepackage[utf8x]{inputenc}
\usepackage[T1]{fontenc}

%% Sets page size and margins
\usepackage{caption}
\usepackage[margin=0.4in]{geometry}
\newcommand*{\h}{\hspace{5pt}}% for indentation
\newcommand*{\hh}{\h\h}% double indentation
\addtolength{\footnotesep}{15mm} 

%% Useful packages
\usepackage{amsmath}
\usepackage{graphicx}

\raggedbottom
%\SweaveOpts{pdfcrop=TRUE}
%\graphicspath{{Figures/}}

%Turn off figure and table labels so they can be
\usepackage[figurename=]{caption}
\usepackage[tablename=]{caption}

\usepackage{setspace}

\geometry{ left = 0.5in, right = 0.5in, top = 0.75in, bottom = 0.5in, foot=0.5in} %foot option ensures page number prints on page
%\pagestyle{fancy}
%\setlength{\headsep}{.5in}

% \graphicspath{{C:/Users/andre/Dropbox/WASHB-EE-analysis/WBB-EE-analysis/Results/Figures}}

%Turn off page numbers
\pagenumbering{gobble}


\lhead{\lhead{WASH Benefits Bangladesh Telomere Analysis}}
\chead{}
\rhead{}

\lstset{breaklines=true}

% change font to helvetica
\usepackage[scaled]{helvet}
\renewcommand\familydefault{\sfdefault} 
\usepackage[T1]{fontenc}
\usepackage[helvet]{sfmath}
\everymath={\sf}

% the following three lines ensure table is at top of page
\makeatletter
\setlength{\@fptop}{0pt}
\makeatother

\begin{document}
\SweaveOpts{concordance=TRUE}
\cfoot{\vspace*{1.5\baselineskip}\thepage} % this line ensures page number doesn't overlap
% with the footer
%\linenumbers


\begin{table}[!ht]
\centering
\renewcommand\thetable{Table 4}
\caption{Subgroup analysis across genders of the effect of N+WSH intervention on telomere length (T/S ratio) after 1 and 2 years of intervention and on change in telomere length between Year 1 and Year 2}

\begin{small}
\begin{tabular}{llllllll}
  & & & & & & & \\
  & & & & & Female children & Male children &  \\
  & & & & & 	Unadjusted difference: & 	Unadjusted difference: & Interaction	term    \\
  & \multicolumn{2}{l}{Female children} & \multicolumn{2}{l}{Male children}  &   Intervention vs. &   Intervention vs. &   Gender by  \\
 Arm & N & Mean & N & Mean & Control (95\% CI) & Control (95\% CI) & treatment (95\% CI)  \\


\hline
 \multicolumn{8}{l}{\textbf{After 1 year of intervention (age \textasciitilde 14 months)}} \\
  Control & 162 &  1.50 & 159 &  1.43 &  &  &  \\ 
  N + WSH & 180 &  1.42 & 161 &  1.37 & -0.08(-0.13,-0.03) P=0.001* & -0.06(-0.11,-0.00) P=0.040* & 0.03(-0.04,0.09) P=0.435 \\ 
 \multicolumn{8}{l}{\textbf{After 2 years of intervention (age \textasciitilde 28 months)}}   \\
  Control & 167 &  1.50 & 163 &  1.42 &  &  &  \\ 
  N + WSH & 202 &  1.45 & 181 &  1.42 & -0.05(-0.10,0.01) P=0.082 & 0.00(-0.05,0.05) P=0.877 & 0.05(-0.01,0.12) P=0.105 \\ 
 \multicolumn{8}{l}{\textbf{Change in telomere length between Year 1 and 2}}  \\
  Control & 134 & -0.01 & 126 & -0.01 &  &  &  \\ 
  N + WSH & 160 &  0.03 & 137 &  0.04 & 0.04(-0.02,0.09) P=0.227 & 0.05(0.00,0.09) P=0.048* & 0.01(-0.06,0.08) P=0.747 \\ 

\hline
   \end{tabular} \\
    {\rule{0pt}{12pt} \footnotesize Confidence intervals were adjusted for clustered observations using robust standard errors. \par}
\end{small}
\end{table}


\end{document}
